# Supplementary material for: Phosphoprotein network analysis of white adipose tissues unveils deregulated pathways in response to high-fat diet
Source: Sci Rep. 2016 May 16;6:25844. doi: 10.1038/srep25844 (PMC4867603; doi:10.1038/srep25844)
Supplement: Supplementary Table S1 [file srep25844-s2.xls]

## Sheet: mouse_phospho_qspec_output_mark
Supplementary Table S1: List of all quantified phosphopeptides in mouse WAT
Peptide	PredictedPep1	NumPPS	NumRPS	DeltaScore	GlobalFLR	PepStart	Position	Uniprot	Protein Name	LFD1	LFD2	LFD3	HFD1	HFD2	HFD3	LogFoldChange	Zstatistic	FDR	GeneName	Status
LSRQPSIELPSMAVASTK	LSRQPsIELPSMAVASTK	5	1	9.17947	0.00264561	232	237	A2A6J7	Lymphocyte-specific protein 1 OS=Mus musculus GN=Lsp1 PE=2 SV=1	10	0	4	16	24	2	1.26236	2.8781	0.038503	Lsp1	Up
TPSPLALEDTVELSSPPLSPTTK	tPsPLALEDTVELSSPPLSPTTK	8	2	12.2567	0.0022312	160	160;162	A2A6J7	Lymphocyte-specific protein 1 OS=Mus musculus GN=Lsp1 PE=2 SV=1	14	0	18	16	26	40	1.08346	3.593	0.003031	Lsp1	Up
TLIPSPPPRPK	TLIPsPPPRPK	2	1	19.3633	0.00152955	155	159	A2A9W7	ADP-ribosylation factor-binding protein GGA3 OS=Mus musculus GN=Gga3 PE=2 SV=1	6	3	0	6	18	21	1.99813	3.898	0.000842	Gga3	Up
IDDIPGLSDTSPDLSSR	IDDIPGLSDTsPDLSSR	5	1	8.36523	0.00273781	22	32	A2AGJ9	Solute carrier family 12 member 6 OS=Mus musculus GN=Slc12a6 PE=2 SV=1	6	0	0	9	9	9	1.58552	2.5789	0.082832	Slc12a6	Up
ATLSDSEIETNSATSAIFGK	AtLSDSEIETNSATSAIFGK	7	1	12.2161	0.00223121	1153	1154	A2AGQ3	MAP kinase-activating death domain protein OS=Mus musculus GN=Madd PE=4 SV=1	0	0	0	0	11	22	3.58798	3.7432	0.001619	Madd	Up
NSQELSLPQDLEEDAQLSDK	NSQELSLPQDLEEDAQLsDK	3	1	41.1608	0.000588033	434	451	A2AIV8	Caspase recruitment domain-containing protein 9 OS=Mus musculus GN=Card9 PE=1 SV=1	0	0	2	5	7	7	2.12942	2.5586	0.087825	Card9	Up
APKEELASDLEEMATSSAK	APKEELAsDLEEMATSSAK	4	1	62.2554	1.3015e-08	222	229	A2APD7	Nucleolar protein 56 (Fragment) OS=Mus musculus GN=Nop56 PE=2 SV=1	0	0	2	4	12	8	2.45547	3.1169	0.018676	Nop56	Up
LVINGGNGTVEDR	LVINGGNGtVEDR	1	1	57.7039	1.3324e-08	720	728	A2APM2	CD44 antigen OS=Mus musculus GN=Cd44 PE=2 SV=1	0	0	0	16	24	24	4.39445	4.301	0.000145	Cd44	Up
SQEMVHLVNK	sQEMVHLVNK	1	1	30.9609	0.000997322	744	744	A2APM2	CD44 antigen OS=Mus musculus GN=Cd44 PE=2 SV=1	0	0	0	16	32	56	4.947	6.1713	0	Cd44	Up
WVEENVPSSVTDVALPALLDSDEER	WVEENVPSSVTDVALPALLDsDEER	4	1	43.6648	0.000440392	524	544	A2AQJ5	Transmembrane protein 87A OS=Mus musculus GN=Tmem87a PE=2 SV=1	16	2	4	20	18	14	1.02143	2.8407	0.042857	Tmem87a	Up
SPFEIISPPASPPEMTGQR	SPFEIIsPPAsPPEMTGQR	4	2	14.443	0.0020588	2000	2006;2010	A2ARP8	Microtubule-associated protein 1A OS=Mus musculus GN=Map1a PE=2 SV=1	4	0	5	10	9	10	1.33305	2.5021	0.099647	Map1a	Up
RSSVSGISLEDNR	RSsVSGISLEDNR	4	1	4.92383	0.00737887	58	60	A8Y5C3	PDZ and LIM domain protein 4 (Fragment) OS=Mus musculus GN=Pdlim4 PE=2 SV=1	6	9	6	18	18	15	1.05461	2.806	0.046976	Pdlim4	Up
AEDGSVIDYELIDQDAR	AEDGsVIDYELIDQDAR	2	1	35.5577	0.000875182	113	117	B0V2N5	Annexin (Fragment) OS=Mus musculus GN=Anxa2 PE=2 SV=1	0	0	0	6	6	12	2.89116	2.9655	0.029951	Anxa2	Up
YAFVNWINK	yAFVNWINK	1	1	37.1125	0.000836467	127	127	B1AX58	Plastin-3 OS=Mus musculus GN=Pls3 PE=2 SV=1	0	0	0	9	3	9	2.75555	2.8958	0.036457	Pls3	Up
SEGSPVLPHEPSK	SEGsPVLPHEPSK	3	1	5.49702	0.00402651	766	769	B2RQ80	Tnik protein OS=Mus musculus GN=Tnik PE=2 SV=1	0	0	0	14	35	0	3.95443	4.3282	0.000131	Tnik	Up
RLVDSDGSLAEVPK	RLVDsDGSLAEVPK	2	1	25.1178	0.00117411	13	17	D3YTP0	Metalloreductase STEAP3 (Fragment) OS=Mus musculus GN=Steap3 PE=2 SV=1	0	0	2	4	10	4	2.05151	2.5568	0.087823	Steap3	Up
RLVDSDGSLAEVPK	RLVDSDGsLAEVPK	2	1	7.66365	0.0027597	13	20	D3YTP0	Metalloreductase STEAP3 (Fragment) OS=Mus musculus GN=Steap3 PE=2 SV=1	6	2	0	12	12	6	1.54945	2.8587	0.040634	Steap3	Up
NQVVPESDSPVK	NQVVPESDsPVK	2	1	9.82437	0.00249967	59	67	D3YUW4	DNA ligase 1 (Fragment) OS=Mus musculus GN=Lig1 PE=2 SV=1	0	0	0	5	15	0	2.75988	2.7661	0.052065	Lig1	Up
SPESVTLTK	sPESVTLTK	4	1	20.253	0.00149764	205	205	D3YUW4	DNA ligase 1 (Fragment) OS=Mus musculus GN=Lig1 PE=2 SV=1	0	0	0	10	0	10	2.6863	2.6701	0.066789	Lig1	Up
SREVLELGQVLDTGK	sREVLELGQVLDTGK	2	1	77.5794	1.19746e-08	51	51	D3Z0T5	Protein canopy homolog 4 (Fragment) OS=Mus musculus GN=Cnpy4 PE=4 SV=1	4	2	6	14	10	16	1.53503	3.2665	0.011013	Cnpy4	Up
GSVSDEEMMELR	GsVSDEEMMELR	2	1	10.0572	0.00245539	4	5	D3Z311	Plastin-2 (Fragment) OS=Mus musculus GN=Lcp1 PE=2 SV=1	35	105	75	250	810	1620	3.43506	34.0892	0	Lcp1	Up
ASVASDPESPPGGNEPAAASGQR	ASVASDPEsPPGGNEPAAASGQR	4	1	16.0832	0.00180624	7	15	D3Z478	mRNA cap guanine-N7 methyltransferase (Fragment) OS=Mus musculus GN=Rnmt PE=2 SV=1	3	3	0	9	15	3	1.80625	2.8446	0.042293	Rnmt	Up
RASGQAFELILSPR	RAsGQAFELILsPR	2	2	128.187	8.53808e-09	14	16;25	D3Z5N2	Stathmin OS=Mus musculus GN=Stmn1 PE=3 SV=1	0	3	0	6	6	9	1.88416	2.547	0.089884	Stmn1	Up
RASGQAFELILSPR	RAsGQAFELILSPR	2	1	73.809	1.22305e-08	14	16	D3Z5N2	Stathmin OS=Mus musculus GN=Stmn1 PE=3 SV=1	6	9	6	27	21	27	1.61005	4.5241	5.3e-05	Stmn1	Up
APSPPPQPQPPAPPAR	APsPPPQPQPPAPPAR	1	1	53.091	5.41989e-05	1300	1302	D3Z5N8	Pleckstrin homology domain-containing family G member 2 OS=Mus musculus GN=Plekhg2 PE=2 SV=1	0	0	0	9	12	0	2.85365	2.7786	0.050103	Plekhg2	Up
VYEDSGIPLPAESPKK	VYEDSGIPLPAEsPKK	3	1	19.8448	0.00151153	84	96	D3Z687	Protein 0610010K14Rik OS=Mus musculus GN=0610010K14Rik PE=4 SV=2	0	4	0	8	8	8	1.79904	2.5262	0.09412	0610010K14Rik	Up
AQKPPSPPAMENGTR	AQKPPsPPAMENGTR	2	1	20.4618	0.00149175	23	28	D6RFC0	tRNA (guanine(26)-N(2))-dimethyltransferase OS=Mus musculus GN=Trmt1 PE=2 SV=1	0	0	0	20	20	0	3.79862	3.8401	0.001077	Trmt1	Up
IMVGSTDDPSVFSLPDSK	IMVGsTDDPSVFSLPDSK	5	1	6.66742	0.00278315	34	38	D6RH98	5'-AMP-activated protein kinase subunit beta-2 OS=Mus musculus GN=Prkab2 PE=2 SV=1	0	0	0	3	9	6	2.47711	2.6679	0.066786	Prkab2	Up
ANSWQLVETPEK	ANSWQLVEtPEK	2	1	29.4783	0.00105863	200	208	E9PUF2	Disks large-associated protein 4 OS=Mus musculus GN=Dlgap4 PE=2 SV=1	0	0	0	10	5	0	2.38622	2.573	0.084806	Dlgap4	Up
TISDGTISAAK	TIsDGTISAAK	4	1	5.72276	0.0034387	293	295	E9PUI5	Formin-binding protein 1-like OS=Mus musculus GN=Fnbp1l PE=2 SV=1	0	0	0	4	6	8	2.50308	2.6867	0.063594	Fnbp1l	Up
AEDLENVSPEISPSSDNIVR	AEDLENVsPEISPSSDNIVR	4	1	26.1723	0.00114777	2710	2717	E9PXE5	Dystonin OS=Mus musculus GN=Dst PE=2 SV=1	3	0	0	15	3	6	2.13952	2.8028	0.046972	Dst	Up
MPSFGVSAPGKPSLEASLEVGAPK	MPsFGVSAPGKPSLEASLEVGAPK	4	1	18.7988	0.00155605	501	503	E9PYB0	Protein Ahnak2 (Fragment) OS=Mus musculus GN=Ahnak2 PE=2 SV=1	12	8	12	30	26	26	1.14406	3.9322	0.000728	Ahnak2	Up
VSPMLPSSSLEVSPVLPSSSLESPK	VSPMLPSSSLEVsPVLPSSSLEsPK	9	2	9.13713	0.00265398	1234	1246;1256	E9PZW8	Unconventional myosin-IXb OS=Mus musculus GN=Myo9b PE=2 SV=1	2	0	0	8	8	4	2.16549	2.7243	0.057587	Myo9b	Up
AEAKEESEESDEDMGFGLFD	AEAKEEsEEsDEDMGFGLFD	2	2	57.6818	1.33255e-08	298	304;307	E9Q070	Uncharacterized protein OS=Mus musculus GN=Gm8730 PE=3 SV=1	4	0	6	14	40	8	2.33717	4.8007	1.4e-05	Gm8730	Up
SLASLVEIK	sLASLVEIK	2	1	23.9443	0.0011953	1168	1168	E9Q0A4	Kinesin-like protein KIF21B OS=Mus musculus GN=Kif21b PE=2 SV=1	0	0	0	6	9	9	2.93733	2.9273	0.033551	Kif21b	Up
AQLEPVASPAK	AQLEPVAsPAK	1	1	68.6048	1.25838e-08	1131	1138	E9Q3W4	Plectin OS=Mus musculus GN=Plec PE=4 SV=1	0	0	0	20	0	0	2.78296	2.9545	0.030821	Plec	Up
GYYSPYSVSGSGSTAGSR	GYYSPYSVSGSGSTAGsR	10	1	8.41892	0.00273536	4312	4328	E9Q3W4	Plectin OS=Mus musculus GN=Plec PE=4 SV=1	0	10	0	10	20	10	1.55811	3.4376	0.005718	Plec	Up
KQITVEELVR	KQItVEELVR	1	1	60.7655	1.31161e-08	3729	3732	E9Q3W4	Plectin OS=Mus musculus GN=Plec PE=4 SV=1	0	0	0	10	40	0	4.02656	4.2401	0.000192	Plec	Up
LSFSGLR	LsFSGLR	2	1	16.1127	0.00180549	3142	3143	E9Q3W4	Plectin OS=Mus musculus GN=Plec PE=4 SV=1	0	0	0	0	10	10	2.75122	2.8067	0.046977	Plec	Up
TQLASWSDPTEETGPVAGILDTETLEK	TQLAsWSDPTEETGPVAGILDTETLEK	7	1	8.14275	0.00274602	4104	4108	E9Q3W4	Plectin OS=Mus musculus GN=Plec PE=4 SV=1	20	10	10	20	40	60	1.36046	5.0893	3e-06	Plec	Up
ASLGSLEGEVEAEASSPK	AsLGsLEGEVEAEASSPK	4	2	13.147	0.00223095	5521	5522;5525	E9Q616	Protein Ahnak OS=Mus musculus GN=Ahnak PE=2 SV=1	32	4	18	39	26	66	1.03874	4.3294	0.000128	Ahnak	Up
SSKASLGSLEGEVEAEASSPK	SSKAsLGsLEGEVEAEASSPK	6	2	6.96062	0.00276792	5518	5522;5525	E9Q616	Protein Ahnak OS=Mus musculus GN=Ahnak PE=2 SV=1	3	3	3	10	10	9	1.47588	2.6827	0.064382	Ahnak	Up
REGTPPPPPPPR	REGtPPPPPPPR	1	1	62.1035	1.30253e-08	1348	1351	E9Q701	Nuclear receptor corepressor 2 OS=Mus musculus GN=Ncor2 PE=2 SV=1	0	5	0	10	0	15	1.72258	2.7476	0.054773	Ncor2	Up
TPELPLAPRPLK	tPELPLAPRPLK	1	1	59.7504	1.3185e-08	1407	1407	E9Q701	Nuclear receptor corepressor 2 OS=Mus musculus GN=Ncor2 PE=2 SV=1	0	5	0	10	15	15	2.34294	3.9429	0.000699	Ncor2	Up
VGGSSVDLHR	VGGSsVDLHR	2	1	4.82666	0.00828409	164	168	E9Q905	Catenin delta-1 OS=Mus musculus GN=Ctnnd1 PE=4 SV=1	0	0	0	45	0	0	3.92557	4.6819	2.6e-05	Ctnnd1	Up
TLSPTPSAEGYQDVR	TLsPTPsAEGYQDVR	5	2	5.02166	0.0065731	381	383;387	E9Q9C4	Actin-binding LIM protein 1 OS=Mus musculus GN=Ablim1 PE=2 SV=1	10	0	10	10	10	30	1.0373	2.6644	0.067606	Ablim1	Up
SLEVVDLLVR	sLEVVDLLVR	1	1	58.341	1.32807e-08	3205	3205	E9QA63	Microtubule-actin cross-linking factor 1 OS=Mus musculus GN=Macf1 PE=2 SV=2	4	0	0	8	8	8	1.85819	2.6851	0.064384	Macf1	Up
GYVTDDGQGMGR	GYVtDDGQGMGR	2	1	5.59215	0.00374197	459	462	E9QAT0	Fragile X mental retardation protein 1 homolog OS=Mus musculus GN=Fmr1 PE=2 SV=1	0	0	0	12	6	0	2.60406	2.7857	0.049468	Fmr1	Up
RWSGNEPTDEFSDLPLR	RWsGNEPTDEFSDLPLR	3	1	20.1081	0.0015026	322	324	E9QAU9	Leucine-rich repeat and calponin homology domain-containing protein 3 OS=Mus musculus GN=Lrch3 PE=2 SV=1	15	15	15	25	40	40	1.00556	3.8728	0.000933	Lrch3	Up
KPPAPPSPVQSQSPSTNWSPAVPAK	KPPAPPsPVQSQsPSTNWSPAVPAK	6	2	12.4528	0.00223114	781	787;793	E9QKA4	Serine/arginine repetitive matrix protein 1 OS=Mus musculus GN=Srrm1 PE=2 SV=1	0	4	0	4	16	8	2.06017	3.1276	0.018081	Srrm1	Up
ASLEIGESFPEGTK	AsLEIGESFPEGTK	3	1	36.197	0.000861723	1174	1175	E9QKV6	Unconventional myosin-IXb OS=Mus musculus GN=Myo9b PE=2 SV=1	0	0	0	3	6	9	2.49731	2.7989	0.047587	Myo9b	Up
ATGAALTPTEER	ATGAALtPTEER	3	1	6.23199	0.00289084	1311	1317	E9QKV6	Unconventional myosin-IXb OS=Mus musculus GN=Myo9b PE=2 SV=1	0	3	0	6	9	6	1.89859	2.5791	0.082833	Myo9b	Up
LPELDPRGSDEENLDSETSASTESLLEER	LPELDPRGsDEENLDSETSASTESLLEER	7	1	10.6237	0.00237768	1925	1933	E9QKV6	Unconventional myosin-IXb OS=Mus musculus GN=Myo9b PE=2 SV=1	3	0	9	12	18	6	1.25226	2.7225	0.058318	Myo9b	Up
RASLEIGESFPEGTK	RAsLEIGESFPEGTK	3	1	50.8627	0.000205075	1173	1175	E9QKV6	Unconventional myosin-IXb OS=Mus musculus GN=Myo9b PE=2 SV=1	12	18	21	33	48	48	1.13396	4.6014	3.7e-05	Myo9b	Up
RISFSTSDVSK	RIsFSTSDVSK	5	1	14.4081	0.00206569	1323	1325	E9QKV6	Unconventional myosin-IXb OS=Mus musculus GN=Myo9b PE=2 SV=1	0	0	0	9	18	15	3.76255	3.7903	0.001321	Myo9b	Up
SFSQMVSEK	sFSQMVSEK	3	1	5.75233	0.00338366	1043	1043	E9QKV6	Unconventional myosin-IXb OS=Mus musculus GN=Myo9b PE=2 SV=1	0	0	0	6	12	6	3.0109	2.8452	0.042293	Myo9b	Up
DMSPSAETEAPLAK	DMsPSAETEAPLAK	3	1	18.3492	0.00158474	515	517	E9QPW8	Microtubule-associated protein OS=Mus musculus GN=Map4 PE=2 SV=2	4	6	2	9	22	16	1.76586	3.7142	0.001829	Map4	Up
DSPGIPPSAGAHQLFR	DsPGIPPSAGAHQLFR	2	1	40.1368	0.000678387	363	364	F6RQA2	Ribosomal protein S6 kinase OS=Mus musculus GN=Rps6ka1 PE=2 SV=1	0	6	0	0	0	24	1.51627	2.528	0.094125	Rps6ka1	Up
LSPQELTALR	LsPQELTALR	2	1	15.8786	0.00181575	1775	1776	F6SHS0	Microtubule-actin cross-linking factor 1 (Fragment) OS=Mus musculus GN=Macf1 PE=2 SV=1	0	0	0	0	18	0	2.58964	2.9574	0.030823	Macf1	Up
RQGSFSEDVISHK	RQGsFSEDVISHK	3	1	13.0297	0.00223098	2008	2011	F6SHS0	Microtubule-actin cross-linking factor 1 (Fragment) OS=Mus musculus GN=Macf1 PE=2 SV=1	27	0	0	45	45	0	1.43692	4.7001	2.3e-05	Macf1	Up
TSSIADEGTYTLDSILR	TSsIADEGTYTLDSILR	7	1	5.13523	0.005769	380	382	F6TDE5	Unconventional myosin-Va (Fragment) OS=Mus musculus GN=Myo5a PE=2 SV=1	0	4	0	8	12	4	1.80048	2.6557	0.069268	Myo5a	Up
TNSPSISPSMLSNAEHK	TNsPSIsPSMLSNAEHK	6	2	5.65308	0.00358832	24	26;30	F6V8M6	Ataxin-2 (Fragment) OS=Mus musculus GN=Atxn2 PE=2 SV=1	6	3	0	9	18	9	1.65477	3.1023	0.019597	Atxn2	Up
SPSPAHIVSNK	SPsPAHIVSNK	3	1	5.02303	0.0065625	135	137	F6XQR1	Transcription factor 7-like 2 (Fragment) OS=Mus musculus GN=Tcf7l2 PE=2 SV=1	0	0	0	18	0	0	2.65167	3.0276	0.024731	Tcf7l2	Up
NSPLLDR	NsPLLDR	1	1	32.3665	0.000962451	19	20	F7CVZ7	Serine/threonine-protein kinase MARK2 (Fragment) OS=Mus musculus GN=Mark2 PE=2 SV=1	0	0	0	0	0	14	2.30543	2.6003	0.079021	Mark2	Up
MPPASLEQSLEASPISK	MPPASLEQSLEAsPISK	4	1	8.32187	0.00273963	1249	1261	F7DBB3	Protein Ahnak2 (Fragment) OS=Mus musculus GN=Ahnak2 PE=2 SV=1	4	2	2	20	26	24	2.95464	5.3632	1e-06	Ahnak2	Up
VKPAGSVNDVGLDALDLDR	VKPAGsVNDVGLDALDLDR	1	1	91.1432	1.10534e-08	347	352	F8WJB9	Ena/VASP-like protein OS=Mus musculus GN=Evl PE=2 SV=1	0	0	0	8	26	18	3.95731	4.6414	3.1e-05	Evl	Up
LLMHTFNR	LLMHtFNR	1	1	10.9985	0.00232762	1465	1469	G3UW47	Kinesin family member 1A OS=Mus musculus GN=Kif1a PE=3 SV=1	0	0	0	0	10	5	2.39343	2.5715	0.084804	Kif1a	Up
SDSLILDHQWELEK	SDsLILDHQWELEK	2	1	10.2381	0.00242747	1375	1377	G3UW47	Kinesin family member 1A OS=Mus musculus GN=Kif1a PE=3 SV=1	0	0	0	15	30	15	4.32664	4.3883	9.9e-05	Kif1a	Up
SAPPSPPPPGTR	SAPPsPPPPGTR	3	1	17.1685	0.00172669	34	38	G3UZQ1	G-protein-signaling modulator 3 OS=Mus musculus GN=Gpsm3 PE=4 SV=1	0	0	0	7	5	7	2.55357	2.7855	0.049467	Gpsm3	Up
LQAALDNEAGGRPAMEPGNGSLDLGGDAAGR	LQAALDNEAGGRPAMEPGNGsLDLGGDAAGR	1	1	44.709	0.00039312	38	58	G3XA10	Heterogeneous nuclear ribonucleoprotein U OS=Mus musculus GN=Hnrnpu PE=4 SV=1	0	0	2	12	10	2	2.46268	2.9796	0.028679	Hnrnpu	Up
LSDMIVSGHPIDSESK	LSDMIVSGHPIDsEsK	4	2	23.0353	0.00129844	350	362;364	G3XA35	MCG116562, isoform CRA_a OS=Mus musculus GN=Vcan PE=4 SV=1	4	0	6	8	24	6	1.63025	3.0248	0.025107	Vcan	Up
LSPLLPGGGGR	LsPLLPGGGGR	1	1	59.5453	1.3199e-08	551	552	H3BJS0	cTAGE family member 5 OS=Mus musculus GN=Ctage5 PE=2 SV=1	0	0	0	0	21	14	3.42784	4.2019	0.000228	Ctage5	Up
LSPPHSPR	LsPPHSPR	2	1	5.77662	0.00333954	925	926	H3BJU7	Rho guanine nucleotide exchange factor 2 OS=Mus musculus GN=Arhgef2 PE=2 SV=1	0	0	0	15	5	0	2.6964	2.8275	0.044	Arhgef2	Up
RRSLPAGDALYLSFNPPQPSR	RRsLPAGDALYLSFNPPQPSR	4	1	44.2794	0.000428254	854	856	H3BJU7	Rho guanine nucleotide exchange factor 2 OS=Mus musculus GN=Arhgef2 PE=2 SV=1	0	0	0	15	0	0	2.42373	2.5299	0.093041	Arhgef2	Up
SYNMPSLDK	SYNMPsLDK	3	1	48.7644	0.000215035	624	629	H3BK48	cTAGE family member 5 OS=Mus musculus GN=Ctage5 PE=2 SV=1	0	20	10	30	40	20	1.29987	4.3995	9.5e-05	Ctage5	Up
QILSQSTDSLNMR	QILSQsTDSLNMR	4	1	5.56966	0.00380362	140	145	H3BLF9	Rho guanine nucleotide exchange factor 2 (Fragment) OS=Mus musculus GN=Arhgef2 PE=2 SV=1	8	8	0	40	16	8	1.72258	4.2313	0.000201	Arhgef2	Up
AEAPASPVPLSPLEVELDPEFEPQSRPR	AEAPAsPVPLsPLEVELDPEFEPQSRPR	3	2	11.885	0.0022349	2	7;12	H9KUZ0	Forkhead box protein O3 OS=Mus musculus GN=Foxo3 PE=2 SV=1	2	0	0	4	12	2	2.10633	2.5692	0.084797	Foxo3	Up
SAEPLANTVLASETEEEGNAQALGPTAK	SAEPLANTVLAsEtEEEGNAQALGPTAK	5	2	16.4799	0.00179014	158	169;171	O08784	Treacle protein OS=Mus musculus GN=Tcof1 PE=1 SV=1	8	0	8	12	16	20	1.2941	3.118	0.018676	Tcof1	Up
SFDQLTPEESK	sFDQLTPEESK	3	1	39.0778	0.000782728	60	60	O35887	Calumenin OS=Mus musculus GN=Calu PE=1 SV=1	0	0	5	10	10	10	1.95629	3.2756	0.010624	Calu	Up
NLLEDDSDEEEDFFLR	NLLEDDsDEEEDFFLR	1	1	51.6804	0.000152683	24	30	O70480	Vesicle-associated membrane protein 4 OS=Mus musculus GN=Vamp4 PE=1 SV=1	18	0	12	22	32	46	1.47155	4.9711	6e-06	Vamp4	Up
RNLLEDDSDEEEDFFLR	RNLLEDDsDEEEDFFLR	1	1	81.8411	1.16851e-08	23	30	O70480	Vesicle-associated membrane protein 4 OS=Mus musculus GN=Vamp4 PE=1 SV=1	4	2	0	14	14	12	2.33428	3.8351	0.001099	Vamp4	Up
KASGPPVSELITK	KAsGPPVSELITK	3	1	8.40868	0.00273585	35	37	P43277	Histone H1.3 OS=Mus musculus GN=Hist1h1d PE=1 SV=2	0	0	0	6	10	10	2.97772	3.2576	0.011413	Hist1h1d	Up
RFSMEDLNK	RFsMEDLNK	1	1	47.3656	0.000284501	64	66	Q04899	Cyclin-dependent kinase 18 OS=Mus musculus GN=Cdk18 PE=1 SV=1	0	0	1	4	7	8	2.59974	2.8245	0.044585	Cdk18	Up
NLIDSMDQEAFHGFSFVNPK	NLIDSMDQEAFHGFsFVNPK	2	1	27.7661	0.00114339	533	547	Q1MX43	Protein kinase C delta type OS=Mus musculus GN=Prkcd PE=2 SV=1	12	6	6	24	20	18	1.15271	3.3684	0.007479	Prkcd	Up
TLSVAAAFNEDEDSEPEEMPPEAK	TLsVAAAFNEDEDSEPEEMPPEAK	3	1	5.31041	0.00477992	106	108	Q3TM89	PEST proteolytic signal-containing nuclear protein OS=Mus musculus GN=Pcnp PE=2 SV=1	12	4	4	24	28	16	1.57109	4.3046	0.000142	Pcnp	Up
ELSEESEDEELQLEEFPMLK	ELsEEsEDEELQLEEFPMLK	2	2	17.866	0.00163057	58	60;63	Q3TRX6	DnaJ homolog subfamily C member 2 OS=Mus musculus GN=Dnajc2 PE=2 SV=1	18	0	18	15	69	60	1.74133	6.2722	0	Dnajc2	Up
EAGIVHSDAEK	EAGIVHsDAEK	1	1	46.1296	0.000284742	341	347	Q3TUQ5	Pinin OS=Mus musculus GN=Pnn PE=2 SV=1	4	0	2	6	16	2	1.57975	2.5124	0.097408	Pnn	Up
TAQVPSPPRGK	TAQVPsPPRGK	2	1	24.8638	0.00117523	212	217	Q52KR6	Acin1 protein OS=Mus musculus GN=Acin1 PE=2 SV=1	0	0	9	36	6	0	1.78606	3.7427	0.001619	Acin1	Up
DFTKPQDGDIIAPLITPLK	DFTKPQDGDIIAPLItPLK	2	1	60.7651	1.31165e-08	588	603	Q60710	Deoxynucleoside triphosphate triphosphohydrolase SAMHD1 OS=Mus musculus GN=Samhd1 PE=1 SV=2	2	0	2	8	10	10	2.31264	3.3906	0.006799	Samhd1	Up
EQIMGPPITPVK	EQIMGPPItPVK	1	1	71.7245	1.2372e-08	271	279	Q60710	Deoxynucleoside triphosphate triphosphohydrolase SAMHD1 OS=Mus musculus GN=Samhd1 PE=1 SV=2	8	12	4	24	24	24	1.34459	3.8516	0.001034	Samhd1	Up
EGESLEDLMK	EGEsLEDLMK	1	1	35.0113	0.000880292	254	257	Q61233	Plastin-2 OS=Mus musculus GN=Lcp1 PE=1 SV=4	8	11	10	29	54	85	2.36746	8.5847	0	Lcp1	Up
DELHIVEAEAMNYEGSPIK	DELHIVEAEAMNYEGsPIK	2	1	20.1809	0.00149971	55	70	Q61937	Nucleophosmin OS=Mus musculus GN=Npm1 PE=1 SV=1	10	10	0	40	45	20	2.08037	6.0125	0	Npm1	Up
RMSADMSEIEAR	RMsADMSEIEAR	2	1	11.4534	0.0022674	387	389	Q62073	Mitogen-activated protein kinase kinase kinase 7 OS=Mus musculus GN=Map3k7 PE=1 SV=1	8	0	0	16	16	8	1.8178	3.6416	0.002478	Map3k7	Up
QREMLLEDVGSEEEPEEDDEAPFQEK	QREMLLEDVGsEEEPEEDDEAPFQEK	1	1	40.7494	0.000624936	103	113	Q80XU3	Nuclear ubiquitous casein and cyclin-dependent kinase substrate 1 OS=Mus musculus GN=Nucks1 PE=1 SV=1	13	0	1	22	24	6	1.56677	3.7027	0.001904	Nucks1	Up
EGASPEVGSLDQQEVPPLHPVIR	EGAsPEVGSLDQQEVPPLHPVIR	2	1	7.96298	0.00275157	236	239	Q8BII9	Thyroxine-binding globulin OS=Mus musculus GN=Serpina7 PE=2 SV=1	21	15	6	42	45	24	1.19744	4.7158	2.2e-05	Serpina7	Up
LQTTDNLLPMSPEEFDEMSR	LQTTDNLLPMsPEEFDEMSR	4	1	22.7453	0.00133689	717	727	Q8C3V4	Signal transducer and activator of transcription OS=Mus musculus GN=Stat1 PE=2 SV=1	4	0	2	8	18	4	1.89714	3.0487	0.023273	Stat1	Up
MSGFMYQGK	MsGFMYQGK	2	1	28.6056	0.0010941	486	487	Q8K4I3	Rho guanine nucleotide exchange factor 6 OS=Mus musculus GN=Arhgef6 PE=1 SV=1	12	15	18	24	48	102	1.73123	6.7505	0	Arhgef6	Up
QIPSSPLQQPASPNHPGDSPLPTEAR	QIPSSPLQQPAsPNHPGDSPLPTEAR	5	1	14.1942	0.00211444	230	241	Q8K4L2	Archvillin OS=Mus musculus GN=Svil PE=2 SV=1	8	4	0	16	24	4	1.57398	3.2928	0.010063	Svil	Up
DEPDWEDSPEVSTEELFVGER	DEPDWEDsPEVSTEELFVGER	3	1	5.0301	0.00650848	413	420	Q8VBT6	Apolipoprotein B receptor OS=Mus musculus GN=Apobr PE=1 SV=1	3	0	1	7	8	8	2.07748	2.7291	0.057595	Apobr	Up
RNSWATEPTLVLDTEAK	RNsWATEPTLVLDTEAK	4	1	29.9552	0.0010559	396	398	Q8VBT6	Apolipoprotein B receptor OS=Mus musculus GN=Apobr PE=1 SV=1	5	3	6	7	14	16	1.21475	2.5731	0.084806	Apobr	Up
GDQVLNFSDAEDLIDDSK	GDQVLNFsDAEDLIDDSK	2	1	40.1373	0.000678387	275	282	Q99L90	Microspherule protein 1 OS=Mus musculus GN=Mcrs1 PE=1 SV=1	4	0	0	4	6	14	1.81635	2.6805	0.065178	Mcrs1	Up
VLEAADGSGIFDEDEDDLQR	VLEAADGsGIFDEDEDDLQR	1	1	56.9337	1.33763e-08	212	219	Q9CVD2	Ataxin-3 OS=Mus musculus GN=Atxn3 PE=1 SV=2	8	0	0	12	16	8	1.62736	3.1565	0.016383	Atxn3	Up
EIHPYLVMDLEQS	EIHPYLVMDLEQs	2	1	25.6954	0.00116151	181	193	Q9EPB4	Apoptosis-associated speck-like protein containing a CARD OS=Mus musculus GN=Pycard PE=1 SV=1	2	0	0	7	12	13	2.92579	3.8345	0.001099	Pycard	Up
DLDLMLLDDSLLPLASDPLFSTMSPEASK	DLDLMLLDDSLLPLASDPLFSTMsPEASK	6	1	6.42776	0.0028225	431	454	Q9R210	Transcription factor EB OS=Mus musculus GN=Tfeb PE=1 SV=2	3	0	3	9	6	9	1.6086	2.5913	0.080912	Tfeb	Up
RNTLPAMDNSR	RNtLPAMDNSR	2	1	27.3492	0.00114344	386	388	Q9Z1S8	GRB2-associated-binding protein 2 OS=Mus musculus GN=Gab2 PE=1 SV=2	2	0	0	14	6	0	2.26359	2.7511	0.054084	Gab2	Up
DTPSPGDVVLR	DTPsPGDVVLR	2	1	10.4354	0.002401	367	370	S4R1B8	Bridging integrator 2 OS=Mus musculus GN=Bin2 PE=4 SV=1	0	0	0	4	12	4	2.73824	2.8089	0.046367	Bin2	Up
TSAPPSRPPPPR	TsAPPSRPPPPR	3	1	5.91414	0.00314066	397	398	S4R1B8	Bridging integrator 2 OS=Mus musculus GN=Bin2 PE=4 SV=1	0	0	0	0	12	8	2.72958	2.8004	0.047589	Bin2	Up
AASGFNATEDAQTLRK	AAsGFNATEDAQTLRK	3	1	27.4459	0.00114342	10	12	S4R1F2	Annexin OS=Mus musculus GN=Anxa4 PE=3 SV=1	0	0	0	8	12	0	2.68341	2.818	0.045171	Anxa4	Up
TEADLPKPTSPK	TEADLPKPTsPK	3	1	8.86861	0.00269781	526	535	S4R2D3	SH3 domain-binding protein 1 OS=Mus musculus GN=Sh3bp1 PE=4 SV=1	0	0	0	15	10	0	2.98061	3.3751	0.007339	Sh3bp1	Up
YMSFTDK	YMsFTDK	3	1	13.4176	0.00223087	142	144	S4R2K7	Serine/threonine-protein kinase PAK 1 OS=Mus musculus GN=Pak1 PE=4 SV=1	3	0	0	9	15	18	2.97628	4.3949	9.7e-05	Pak1	Up
LEDSEREETDSEPQAPR	LEDsEREETDSEPQAPR	3	1	11.4802	0.00226446	11	14	S4R2L1	Battenin OS=Mus musculus GN=Cln3 PE=3 SV=1	0	0	0	0	16	0	2.56223	2.7355	0.056166	Cln3	Up
QSFTMVADTPENLR	QsFTMVADTPENLR	3	1	7.65177	0.00275994	24	25	A2A6G4	LIM and SH3 domain protein 1 (Fragment) OS=Mus musculus GN=Lasp1 PE=2 SV=1	9	0	18	9	0	0	-1.59129	-3.1726	0.020347	Lasp1	Down
HSNLMLEDLDK	HsNLMLEDLDK	1	1	63.2724	1.29459e-08	466	467	A2A838	Protein 4.1 (Fragment) OS=Mus musculus GN=Epb4.1 PE=2 SV=1	0	0	20	0	0	0	-3.32685	-3.5334	0.005827	Epb4.1	Down
KDSISEDEMVLR	KDsISEDEMVLR	2	1	15.3087	0.00187452	509	511	A2AE98	WD and tetratricopeptide repeats protein 1 OS=Mus musculus GN=Wdtc1 PE=2 SV=1	2	4	8	0	0	0	-2.67331	-2.7349	0.077723	Wdtc1	Down
SGYHDDSDEDLLE	SGYHDDsDEDLLE	3	1	8.22588	0.00274321	321	327	A2AEF0	Sortilin (Fragment) OS=Mus musculus GN=Sort1 PE=2 SV=3	11	26	4	8	5	2	-1.69084	-4.0891	0.00064	Sort1	Down
LLGLNELDDLLGKESPSK	LLGLNELDDLLGKEsPSK	2	1	5.44196	0.00422093	777	791	A2AS45	Plakophilin-4 OS=Mus musculus GN=Pkp4 PE=2 SV=1	15	9	9	6	0	0	-2.33284	-4.0852	0.000653	Pkp4	Down
GDSPELKPR	GDsPELKPR	1	1	35.876	0.000870801	911	913	A2AUX5	Disabled homolog 2-interacting protein OS=Mus musculus GN=Dab2ip PE=2 SV=1	12	12	12	6	3	3	-1.85386	-3.8551	0.001698	Dab2ip	Down
AQLADSFHLQQFFR	AQLADsFHLQQFFR	1	1	68.9614	1.25596e-08	567	572	A3KGU5	Spectrin alpha chain, non-erythrocytic 1 OS=Mus musculus GN=Sptan1 PE=2 SV=1	9	6	6	6	0	0	-1.69949	-2.7222	0.079855	Sptan1	Down
RENSLPEIVPPPFHTVLELPDNK	RENsLPEIVPPPFHTVLELPDNK	2	1	97.5904	1.06164e-08	269	272	A6X8Z5	Rho GTPase-activating protein 31 OS=Mus musculus GN=Arhgap31 PE=1 SV=1	3	5	6	2	0	0	-2.1828	-2.7441	0.075644	Arhgap31	Down
SALSGHLETVILGLLK	SALsGHLETVILGLLK	3	1	6.54151	0.00279937	89	92	B0V2N8	Annexin (Fragment) OS=Mus musculus GN=Anxa2 PE=2 SV=1	9	9	0	3	0	0	-2.2506	-2.8626	0.054063	Anxa2	Down
LSPLPSLMVVTPLAQIK	LsPLPSLMVVTPLAQIK	3	1	4.93552	0.00727701	40	41	B1AR76	Breast carcinoma-amplified sequence 3 homolog (Fragment) OS=Mus musculus GN=Bcas3 PE=2 SV=1	3	6	6	0	0	0	-2.76709	-2.7875	0.066841	Bcas3	Down
NFSPNAPAHFSFVPAR	NFsPNAPAHFSFVPAR	2	1	43.866	0.000439124	63	65	B1AST6	Microtubule-associated serine/threonine-protein kinase 2 (Fragment) OS=Mus musculus GN=Mast2 PE=4 SV=1	14	0	0	0	0	0	-2.85221	-2.9105	0.046752	Mast2	Down
RGSGHPAYAEVEPVGEK	RGsGHPAYAEVEPVGEK	2	1	59.3612	1.32119e-08	454	456	B1AY86	Plexin domain-containing protein 2 OS=Mus musculus GN=Plxdc2 PE=2 SV=1	12	12	18	6	3	6	-1.74422	-4.1111	0.000588	Plxdc2	Down
TPAPSPQTSLPNPITYLTK	TPAPsPQTSLPNPITYLTK	7	1	9.88341	0.00248753	17	21	D3YUK4	NADH dehydrogenase [ubiquinone] 1 beta subcomplex subunit 10 (Fragment) OS=Mus musculus GN=Ndufb10 PE=4 SV=1	8	2	6	0	0	0	-2.84644	-2.8148	0.06146	Ndufb10	Down
ATAPQTQHVSPMR	AtAPQTQHVSPMR	3	1	6.72427	0.00277826	124	125	D3YUQ9	Elongation factor 1-delta (Fragment) OS=Mus musculus GN=Eef1d PE=2 SV=1	0	14	0	0	0	0	-2.85509	-2.8569	0.054845	Eef1d	Down
KGATPAEDDEDKDIDLFGSDEEEEDK	KGAtPAEDDEDKDIDLFGsDEEEEDK	2	2	39.9112	0.000701255	144	147;162	D3YUQ9	Elongation factor 1-delta (Fragment) OS=Mus musculus GN=Eef1d PE=2 SV=1	0	0	21	0	0	0	-3.37446	-3.5586	0.005243	Eef1d	Down
REDSPGPEVQPMDK	REDsPGPEVQPMDK	1	1	27.7595	0.00114339	4	7	D3YUY7	Tripartite motif-containing protein 3 (Fragment) OS=Mus musculus GN=Trim3 PE=2 SV=1	16	0	12	8	0	0	-1.82501	-3.4461	0.007973	Trim3	Down
SASQDLIK	sASQDLIK	2	1	5.10708	0.00595499	209	209	D3YV55	LIM and calponin homology domains-containing protein 1 (Fragment) OS=Mus musculus GN=Limch1 PE=2 SV=1	4	4	8	0	0	0	-2.86231	-3.0091	0.034145	Limch1	Down
LQSIGTENTEENRR	LQsIGTENTEENRR	3	1	14.8265	0.00196855	44	46	D3YWI1	Fructose-bisphosphate aldolase (Fragment) OS=Mus musculus GN=Aldoa PE=2 SV=1	16	16	16	24	0	0	-1.1455	-3.1655	0.020679	Aldoa	Down
AATATRPPGPPPAPQPPSPAPSPPPRPALAR	AATATRPPGPPPAPQPPsPAPsPPPRPALAR	4	2	23.9396	0.00119545	78	95;99	D3YWZ1	Proline-rich AKT1 substrate 1 (Fragment) OS=Mus musculus GN=Akt1s1 PE=2 SV=1	25	20	25	15	10	5	-1.46722	-4.6824	3.9e-05	Akt1s1	Down
VIHDNFGIVEGLMTTVHAITATQK	VIHDNFGIVEGLMTTVHAITAtQK	4	1	8.00053	0.00275044	164	185	D3YYI5	Glyceraldehyde-3-phosphate dehydrogenase OS=Mus musculus GN=Gm7293 PE=3 SV=1	25	5	15	20	0	0	-1.28977	-3.4464	0.007838	Gm7293	Down
YSFRVPEEER	YsFRVPEEER	2	1	6.03242	0.00302026	1503	1504	D3YYN8	Serine/threonine-protein kinase MRCK alpha OS=Mus musculus GN=Cdc42bpa PE=2 SV=1	3	6	9	3	0	0	-2.20011	-2.8993	0.048143	Cdc42bpa	Down
EVPSPVPPPHVPPRPR	EVPsPVPPPHVPPRPR	1	1	46.8873	0.000284504	240	243	D3Z080	Sorbin and SH3 domain-containing protein 2 OS=Mus musculus GN=Sorbs2 PE=4 SV=1	78	66	0	66	0	0	-1.32151	-6.1863	0	Sorbs2	Down
KPLSVSPSTDGLRSPSPPPR	KPLSVSPSTDGLRsPsPPPR	6	2	8.98755	0.00268056	317	330;332	D3Z080	Sorbin and SH3 domain-containing protein 2 OS=Mus musculus GN=Sorbs2 PE=4 SV=1	6	3	9	3	0	0	-2.15106	-2.9559	0.040317	Sorbs2	Down
KSEPAVGPLR	KsEPAVGPLR	1	1	38.8128	0.000800845	402	403	D3Z080	Sorbin and SH3 domain-containing protein 2 OS=Mus musculus GN=Sorbs2 PE=4 SV=1	18	12	24	0	6	12	-1.76586	-4.3575	0.000191	Sorbs2	Down
ADVQLFMADDAYSHHSGVDYADPEK	ADVQLFMADDAYSHHsGVDYADPEK	4	1	6.7129	0.00277915	8	23	D3Z147	Caveolin-2 OS=Mus musculus GN=Cav2 PE=2 SV=1	12	12	27	15	0	0	-1.84665	-4.63	5e-05	Cav2	Down
AASLDGAEEALWTTR	AAsLDGAEEALWTTR	3	1	84.811	1.14838e-08	77	79	D3Z1Z2	Long-chain-fatty-acid--CoA ligase ACSBG1 (Fragment) OS=Mus musculus GN=Acsbg1 PE=4 SV=1	12	33	3	21	0	0	-1.3143	-3.6001	0.004547	Acsbg1	Down
KNSITEISDNEDELLEYHR	KNsITEISDNEDELLEYHR	4	1	5.6085	0.00369824	578	580	D3Z4N0	Pleckstrin homology-like domain family B member 1 OS=Mus musculus GN=Phldb1 PE=2 SV=1	3	3	9	0	0	0	-2.76853	-2.8012	0.064103	Phldb1	Down
FDSDAEEVENQFVESIEEWR	FDsDAEEVENQFVESIEEWR	2	1	26.5055	0.00114371	79	81	D3Z7K3	1-acylglycerol-3-phosphate O-acyltransferase ABHD5 (Fragment) OS=Mus musculus GN=Abhd5 PE=2 SV=1	7	0	6	0	0	0	-2.70938	-2.7202	0.080928	Abhd5	Down
APTTALPQGVVMAASPGSLHSPQQLAEEATR	APTTALPQGVVMAAsPGSLHSPQQLAEEATR	6	1	5.0205	0.00658212	8	22	D3Z7P7	cAMP-responsive element modulator OS=Mus musculus GN=Crem PE=2 SV=1	23	0	23	0	0	0	-4.39301	-4.7586	2.7e-05	Crem	Down
EESDGEYDEFGR	EEsDGEYDEFGR	2	1	17.1466	0.00172922	81	83	E9PUD0	Zinc finger Ran-binding domain-containing protein 2 OS=Mus musculus GN=Zranb2 PE=2 SV=1	3	9	12	0	3	0	-2.55646	-3.5682	0.00506	Zranb2	Down
EDSVVAETQLASHSPEEQR	EDSVVAETQLASHsPEEQR	4	1	9.83006	0.00249844	567	580	E9PYI7	Protein Lmo7 OS=Mus musculus GN=Lmo7 PE=2 SV=1	6	9	9	3	3	0	-2.06882	-3.2324	0.016473	Lmo7	Down
RISHSLYSGIEGLDESPTR	RIsHSLYSGIEGLDESPTR	6	1	8.74306	0.00271222	713	715	E9PYJ2	Partitioning defective 3 homolog OS=Mus musculus GN=Pard3 PE=2 SV=1	0	0	11	0	0	0	-2.57088	-2.6811	0.089993	Pard3	Down
RSSDPALTGLSTSVSDNNFSSEEPSRK	RSsDPALTGLSTSVSDNNFSSEEPSRK	10	1	4.91426	0.00746326	142	144	E9PYJ2	Partitioning defective 3 homolog OS=Mus musculus GN=Pard3 PE=2 SV=1	11	0	33	11	0	0	-2.04863	-4.4231	0.000141	Pard3	Down
WSTTAGFLK	WsTTAGFLK	3	1	5.11552	0.00589764	173	174	E9PYJ2	Partitioning defective 3 homolog OS=Mus musculus GN=Pard3 PE=2 SV=1	0	0	22	0	0	0	-3.43217	-3.643	0.003869	Pard3	Down
QGAIYHGLATLLNQPSPMMQR	QGAIYHGLATLLNQPsPMMQR	3	1	26.1538	0.0011481	1092	1107	E9PYX7	Afadin OS=Mus musculus GN=Mllt4 PE=2 SV=1	54	66	27	48	6	24	-1.14839	-5.6927	0	Mllt4	Down
SEGFELYNNSAQNGSPESPQMPWTEYSEPK	sEGFELYNNSAQNGSPESPQMPWTEYSEPK	8	1	22.2127	0.00139961	1126	1126	E9PYX7	Afadin OS=Mus musculus GN=Mllt4 PE=2 SV=1	6	6	21	6	0	0	-2.30254	-3.9894	0.00099	Mllt4	Down
TISNPEVVMK	TIsNPEVVMK	2	1	12.0308	0.00223159	214	216	E9PYX7	Afadin OS=Mus musculus GN=Mllt4 PE=2 SV=1	20	20	8	8	0	4	-2.16693	-4.9544	1e-05	Mllt4	Down
KESAPPSLR	KEsAPPSLR	2	1	8.91092	0.00269216	202	204	E9PZG4	Histone deacetylase 7 OS=Mus musculus GN=Hdac7 PE=2 SV=1	0	0	16	0	0	0	-2.95175	-3.1499	0.021699	Hdac7	Down
RVSQEANLLTLAQK	RVsQEANLLTLAQK	2	1	68.4167	1.25968e-08	454	456	E9Q2I4	Protein Elmsan1 OS=Mus musculus GN=Elmsan1 PE=4 SV=1	5	6	9	4	0	1	-2.03997	-3.036	0.031623	Elmsan1	Down
LVIIESDLER	LVIIEsDLER	1	1	55.0043	2.78359e-08	133	138	E9Q455	Tropomyosin alpha-1 chain OS=Mus musculus GN=Tpm1 PE=2 SV=1	14	0	0	0	0	0	-2.87385	-3.0367	0.031623	Tpm1	Down
VQLSDEMFVFQDGR	VQLsDEMFVFQDGR	1	1	37.211	0.000836196	93	96	E9Q4B1	Spermatid-associated protein OS=Mus musculus GN=Spert PE=2 SV=1	6	12	0	2	0	0	-2.66033	-3.1929	0.019074	Spert	Down
RSSQGVLHMPLYTSPIVK	RSsQGVLHMPLYTSPIVK	5	1	7.87428	0.00275417	962	964	E9Q4M2	Hormone-sensitive lipase OS=Mus musculus GN=Lipe PE=2 SV=1	10	0	27	3	3	4	-2.22608	-4.2878	0.000262	Lipe	Down
MNHSAPGIPPPPR	MNHsAPGIPPPPR	1	1	24.1073	0.00118588	1	4	E9Q5T2	Interferon regulatory factor 5 (Fragment) OS=Mus musculus GN=Irf5 PE=2 SV=1	8	10	2	2	0	0	-2.70505	-3.3176	0.012419	Irf5	Down
RSPVSPQLQQQHQAAAAAFLQQR	RsPVSPQLQQQHQAAAAAFLQQR	2	1	8.42338	0.00273516	513	514	E9Q5X2	Cytoplasmic polyadenylation element-binding protein 2 OS=Mus musculus GN=Cpeb2 PE=2 SV=1	4	4	20	8	0	0	-1.76442	-3.2865	0.013732	Cpeb2	Down
RESDGTPGGLASLENER	REsDGTPGGLASLENER	3	1	12.4069	0.00223116	399	401	E9Q6A3	Sorbin and SH3 domain-containing protein 1 OS=Mus musculus GN=Sorbs1 PE=2 SV=1	56	28	48	40	16	4	-1.35902	-5.8636	0	Sorbs1	Down
TPVDYIDLPYSSSPSR	tPVDYIDLPYSSSPSR	7	1	29.6433	0.00105796	613	613	E9Q6A3	Sorbin and SH3 domain-containing protein 1 OS=Mus musculus GN=Sorbs1 PE=2 SV=1	4	8	4	0	0	0	-2.78729	-2.8272	0.059743	Sorbs1	Down
LGSMDSFER	LGSMDsFER	2	1	5.87506	0.00319024	593	598	E9Q6Q8	TBC1 domain family member 4 OS=Mus musculus GN=Tbc1d4 PE=2 SV=1	12	24	12	6	6	15	-1.05461	-3.0727	0.02794	Tbc1d4	Down
EGTPPPPPPPR	EGtPPPPPPPR	1	1	7.17385	0.00276565	1349	1351	E9Q701	Nuclear receptor corepressor 2 OS=Mus musculus GN=Ncor2 PE=2 SV=1	0	0	20	0	0	5	-1.98226	-3.1092	0.025032	Ncor2	Down
QSPLTYEDHGAPFTSHLPR	QsPLTYEDHGAPFTSHLPR	5	1	5.05226	0.00634322	1509	1510	E9Q701	Nuclear receptor corepressor 2 OS=Mus musculus GN=Ncor2 PE=2 SV=1	0	5	10	0	0	0	-2.88828	-3.0841	0.027078	Ncor2	Down
YFDSGDYNMAK	YFDsGDYNMAK	3	1	12.5368	0.00223112	92	95	E9Q827	cAMP-regulated phosphoprotein 19 OS=Mus musculus GN=Arpp19 PE=2 SV=1	12	18	10	10	0	2	-1.85386	-4.0326	0.000822	Arpp19	Down
SPVREPIDNLTPEER	sPVREPIDNLTPEER	2	1	131.345	8.33059e-09	136	136	E9Q8F0	RNA-binding protein 39 OS=Mus musculus GN=Rbm39 PE=2 SV=1	18	15	15	6	0	6	-2.14962	-4.7219	3.2e-05	Rbm39	Down
GSLASLDSLRK	GsLAsLDsLRK	3	3	50.6939	0.000208136	244	245;248;251	E9Q905	Catenin delta-1 OS=Mus musculus GN=Ctnnd1 PE=4 SV=1	0	0	48	0	0	0	-4.45648	-4.9341	1.1e-05	Ctnnd1	Down
LRSYEDMIGEEVPPDQYYWAPLAQHER	LRsYEDMIGEEVPPDQYYWAPLAQHER	4	1	7.69398	0.00275899	217	219	E9Q905	Catenin delta-1 OS=Mus musculus GN=Ctnnd1 PE=4 SV=1	15	0	30	15	0	0	-1.69372	-4.1821	0.000426	Ctnnd1	Down
SGDLGDMEPLK	sGDLGDMEPLK	1	1	62.596	1.29918e-08	819	819	E9Q905	Catenin delta-1 OS=Mus musculus GN=Ctnnd1 PE=4 SV=1	0	96	32	16	0	32	-1.62015	-6.4766	0	Ctnnd1	Down
SQSSHSYDDSTLPLIDR	SQSSHsYDDSTLPLIDR	7	1	5.26705	0.0049971	758	763	E9Q905	Catenin delta-1 OS=Mus musculus GN=Ctnnd1 PE=4 SV=1	0	16	0	0	0	0	-3.0614	-3.1961	0.018768	Ctnnd1	Down
SQSSHSYDDSTLPLIDR	SQSSHSYDDStLPLIDR	7	1	8.608	0.00272405	758	768	E9Q905	Catenin delta-1 OS=Mus musculus GN=Ctnnd1 PE=4 SV=1	16	0	16	0	0	0	-3.93134	-4.0772	0.000682	Ctnnd1	Down
TVQPVPMGPDGLPVDASAVSNNYIQTLGR	TVQPVPMGPDGLPVDASAVSNNYIQtLGR	5	1	18.7917	0.00155615	51	76	E9Q905	Catenin delta-1 OS=Mus musculus GN=Ctnnd1 PE=4 SV=1	0	0	30	0	0	0	-3.87941	-4.3568	0.000191	Ctnnd1	Down
NGLHRPVSTDFAQYNSYGDISGGVR	NGLHRPVsTDFAQYNSYGDISGGVR	6	1	6.98305	0.00276752	566	573	E9Q9C4	Actin-binding LIM protein 1 OS=Mus musculus GN=Ablim1 PE=2 SV=1	0	20	0	0	0	0	-3.34128	-3.3036	0.013059	Ablim1	Down
RSSGREEDEEELLR	RSsGREEDEEELLR	2	1	6.98907	0.00276739	490	492	E9Q9C4	Actin-binding LIM protein 1 OS=Mus musculus GN=Ablim1 PE=2 SV=1	20	20	10	10	10	0	-1.49607	-4.0258	0.00084	Ablim1	Down
STSQGSINSPVYSR	STsQGsINSPVYSR	7	2	5.39306	0.00441161	402	404;407	E9Q9C4	Actin-binding LIM protein 1 OS=Mus musculus GN=Ablim1 PE=2 SV=1	50	90	20	10	10	40	-1.65333	-7.5045	0	Ablim1	Down
SPGLPQPAFPPGQTAPVVFSTPQATQMNTPSQPR	sPGLPQPAFPPGQTAPVVFSTPQATQMNTPSQPR	7	1	50.6721	0.000208137	15	15	E9Q9E1	Eukaryotic translation initiation factor 4 gamma 1 OS=Mus musculus GN=Eif4g1 PE=2 SV=1	18	24	0	18	0	0	-1.35902	-3.4394	0.008112	Eif4g1	Down
HRPSSPATPPPK	HRPsSPAtPPPK	3	2	5.64925	0.00359782	397	400;404	E9QKA4	Serine/arginine repetitive matrix protein 1 OS=Mus musculus GN=Srrm1 PE=2 SV=1	16	76	144	8	24	48	-1.80914	-9.6078	0	Srrm1	Down
SPVISRPK	sPVISRPK	2	1	27.8361	0.00114334	727	727	E9QKQ9	Protein enabled homolog OS=Mus musculus GN=Enah PE=2 SV=1	12	12	16	0	0	8	-2.28379	-4.4616	0.000117	Enah	Down
KGETPPSGTSSAFSSYFNNK	KGEtPPSGTSSAFSSYFNNK	8	1	9.06945	0.00266663	647	650	E9QL31	Disabled homolog 2 OS=Mus musculus GN=Dab2 PE=2 SV=1	9	15	9	12	0	0	-1.48598	-3.1368	0.022762	Dab2	Down
RSPSPYYSR	RsPsPYYSR	5	2	6.15502	0.00293187	259	260;262	E9QP00	Transformer-2 protein homolog alpha OS=Mus musculus GN=Tra2a PE=2 SV=1	0	24	24	0	0	24	-1.16281	-3.3905	0.009632	Tra2a	Down
RASDGGANIQLHAQQLLK	RAsDGGANIQLHAQQLLK	1	1	158.957	6.44877e-09	547	549	F6S7W6	Serine/threonine-protein kinase SIK3 (Fragment) OS=Mus musculus GN=Sik3 PE=2 SV=1	10	10	14	12	2	0	-1.4427	-3.1285	0.023497	Sik3	Down
QGSFSEDVISHK	QGsFSEDVISHK	3	1	6.68456	0.00278165	2009	2011	F6SHS0	Microtubule-actin cross-linking factor 1 (Fragment) OS=Mus musculus GN=Macf1 PE=2 SV=1	18	27	0	0	0	0	-4.41032	-4.7287	3.1e-05	Macf1	Down
SRNSPLLDR	SRNsPLLDR	2	1	10.1214	0.00244486	17	20	F7CVZ7	Serine/threonine-protein kinase MARK2 (Fragment) OS=Mus musculus GN=Mark2 PE=2 SV=1	0	7	14	0	0	0	-3.31964	-3.4883	0.006821	Mark2	Down
ANSMEGLMPR	ANsMEGLMPR	1	1	55.1768	1.7157e-08	574	576	F8VQ52	Adenylate cyclase type 6 OS=Mus musculus GN=Adcy6 PE=3 SV=1	6	22	8	4	2	12	-1.24793	-2.8269	0.059743	Adcy6	Down
SPGTPAGEGSGSPPK	SPGtPAGEGSGSPPK	4	1	12.0184	0.00223178	355	358	F8WGR0	Alpha-adducin OS=Mus musculus GN=Add1 PE=2 SV=1	4	8	12	0	0	4	-2.32707	-3.4133	0.008842	Add1	Down
YFDDEFTAQSITITPPDR	YFDDEFTAQSITItPPDR	5	1	15.6371	0.00183374	395	408	F8WHG5	RAC-beta serine/threonine-protein kinase OS=Mus musculus GN=Akt2 PE=2 SV=1	10	12	8	10	0	0	-1.61005	-3.2495	0.015677	Akt2	Down
SPQNLSHAVEEALK	sPQNLSHAVEEALK	2	1	13.4028	0.00223087	1260	1260	F8WJD4	Symplekin OS=Mus musculus GN=Sympk PE=2 SV=1	0	6	10	0	2	2	-2.07892	-2.7828	0.067775	Sympk	Down
GSGEEQVNGSPLER	GSGEEQVNGsPLER	2	1	21.5253	0.00146336	969	978	G3UW90	Trichorhinophalangeal syndrome I (Human), isoform CRA_b OS=Mus musculus GN=Trps1 PE=4 SV=1	0	0	12	0	0	0	-2.63869	-2.6587	0.094824	Trps1	Down
SDSDYDLSPK	SDsDYDLSPK	4	1	8.58498	0.00272566	138	140	G3UWT3	Protein Pde4b OS=Mus musculus GN=Pde4b PE=2 SV=1	30	40	10	20	0	10	-1.6187	-5.3854	1e-06	Pde4b	Down
SDSDYDLSPK	SDSDYDLsPK	4	1	27.6688	0.0011434	138	145	G3UWT3	Protein Pde4b OS=Mus musculus GN=Pde4b PE=2 SV=1	20	20	40	20	0	20	-1.20321	-4.2873	0.000268	Pde4b	Down
RSEGALQVLDPGSR	RsEGALQVLDPGSR	2	1	36.0816	0.000865396	90	91	G3UXN4	KN motif and ankyrin repeat domain-containing protein 3 OS=Mus musculus GN=Kank3 PE=2 SV=1	6	8	10	6	2	2	-1.5408	-2.7212	0.080928	Kank3	Down
ALEQSHSLPLPTPSSTSPTK	ALEQSHsLPLPTPSSTSPTK	8	1	4.79298	0.00862231	926	932	G3UXP9	Guanine nucleotide exchange factor DBS OS=Mus musculus GN=Mcf2l PE=2 SV=1	22	0	0	0	0	0	-3.42929	-3.3785	0.009968	Mcf2l	Down
TWEEPIPSWQPENADSDEARLSPQAGR	TWEEPIPSWQPENADSDEARLsPQAGR	4	1	14.6369	0.00201474	246	267	G3UYL7	Protein FAM13A OS=Mus musculus GN=Fam13a PE=2 SV=1	4	2	8	0	0	0	-2.59252	-2.6826	0.089992	Fam13a	Down
QLSVPASDEEDEVPAPIPR	QLSVPAsDEEDEVPAPIPR	2	1	7.39281	0.00276418	6	12	G3V012	ATP-binding cassette sub-family F member 1 (Fragment) OS=Mus musculus GN=Abcf1 PE=2 SV=1	12	16	10	6	10	4	-1.15704	-2.7876	0.066841	Abcf1	Down
KGDRSPEPGQTWTHEVFSSR	KGDRsPEPGQTWTHEVFSSR	5	1	8.878	0.00269658	90	94	G5E8K8	MCG17833, isoform CRA_c OS=Mus musculus GN=Ahnak PE=4 SV=1	10	10	12	14	0	0	-1.25659	-2.8296	0.058906	Ahnak	Down
SPEPGQTWTHEVFSSR	sPEPGQTWTHEVFSSR	5	1	35.7455	0.000873197	94	94	G5E8K8	MCG17833, isoform CRA_c OS=Mus musculus GN=Ahnak PE=4 SV=1	16	30	30	14	0	30	-1.00123	-3.5319	0.005827	Ahnak	Down
GLSSLSLAK	GLsSLSLAK	3	1	10.4011	0.00240536	111	113	H3BLF9	Rho guanine nucleotide exchange factor 2 (Fragment) OS=Mus musculus GN=Arhgef2 PE=2 SV=1	0	0	16	0	0	0	-3.03687	-3.0864	0.026661	Arhgef2	Down
PSGFQQIGSDDGEPPR	PSGFQQIGsDDGEPPR	2	1	18.1314	0.00160309	2	10	J3QMU2	Solute carrier family 2, facilitated glucose transporter member 4 OS=Mus musculus GN=Slc2a4 PE=2 SV=1	20	24	16	20	4	8	-1.15993	-3.6006	0.004547	Slc2a4	Down
VDIITEEMPENALPSDEDDKDPNDPYR	VDIITEEMPENALPsDEDDKDPNDPYR	3	1	21.7975	0.00144236	770	784	O54774	AP-3 complex subunit delta-1 OS=Mus musculus GN=Ap3d1 PE=1 SV=1	17	15	18	15	2	12	-1.02576	-2.9889	0.036834	Ap3d1	Down
RRYSDFEWLR	RRySDFEWLR	2	1	5.3876	0.00443413	69	71	O70492	Sorting nexin-3 OS=Mus musculus GN=Snx3 PE=1 SV=3	6	0	21	3	0	0	-2.83201	-4.0217	0.000857	Snx3	Down
LLVVYPWTQR	LLVVyPWTQR	2	1	8.92612	0.00268986	32	36	P02089	Hemoglobin subunit beta-2 OS=Mus musculus GN=Hbb-b2 PE=1 SV=2	10	0	5	0	0	0	-2.78296	-2.9709	0.038542	Hbb-b2	Down
GSPSPASVSSGR	GsPSPASVSSGR	5	1	4.86859	0.00788073	254	255	P04627	Serine/threonine-protein kinase A-Raf OS=Mus musculus GN=Araf PE=2 SV=2	0	6	8	0	2	0	-2.25493	-2.7019	0.085365	Araf	Down
QFYHSIQDLSGGSR	QFYHsIQDLSGGSR	4	1	4.97941	0.00690836	153	157	P04627	Serine/threonine-protein kinase A-Raf OS=Mus musculus GN=Araf PE=2 SV=2	8	12	12	4	0	4	-2.12509	-3.7606	0.002488	Araf	Down
TLSDYNIQK	TLsDYNIQK	3	1	5.59411	0.00373599	55	57	P0CG50	Polyubiquitin-C OS=Mus musculus GN=Ubc PE=1 SV=2	20	20	0	20	0	0	-1.15416	-2.9898	0.036285	Ubc	Down
GVVDSEDLPLNISR	GVVDSEDLPLNIsR	2	1	52.5725	9.62565e-05	379	391	P11499	Heat shock protein HSP 90-beta OS=Mus musculus GN=Hsp90ab1 PE=1 SV=3	8	0	12	0	0	0	-3.30233	-3.5	0.006474	Hsp90ab1	Down
IYVVDVGSEPR	IYVVDVGsEPR	2	1	42.9986	0.000451947	104	111	P17563	Selenium-binding protein 1 OS=Mus musculus GN=Selenbp1 PE=1 SV=2	0	15	15	0	0	0	-3.77409	-3.9371	0.001237	Selenbp1	Down
DSPGIPPSANAHQLFR	DsPGIPPsANAHQLFR	2	2	81.5516	1.17047e-08	368	369;375	P18654	Ribosomal protein S6 kinase alpha-3 OS=Mus musculus GN=Rps6ka3 PE=1 SV=2	18	10	10	12	0	0	-1.70815	-3.7712	0.002396	Rps6ka3	Down
NSIQFTDGYEVK	NsIQFTDGYEVK	3	1	34.2555	0.000910276	414	415	P18654	Ribosomal protein S6 kinase alpha-3 OS=Mus musculus GN=Rps6ka3 PE=1 SV=2	10	16	10	10	0	4	-1.53214	-3.3497	0.011037	Rps6ka3	Down
LFDHPEVPTPPESASVSR	LFDHPEVPtPPESASVSR	4	1	22.9911	0.00130593	968	976	P19096	Fatty acid synthase OS=Mus musculus GN=Fasn PE=1 SV=2	10	7	5	3	0	1	-2.49298	-3.3954	0.009469	Fasn	Down
AAVPSGASTGIYEALELR	AAVPSGASTGIyEALELR	4	1	9.77626	0.00250997	33	44	P21550	Beta-enolase OS=Mus musculus GN=Eno3 PE=1 SV=3	0	0	12	0	0	0	-2.656	-2.7646	0.07162	Eno3	Down
HAFSPVASVESASGETLHSPK	HAFSPVAsVEsASGETLHSPK	6	2	9.59644	0.00255074	302	309;312	P29699	Alpha-2-HS-glycoprotein OS=Mus musculus GN=Ahsg PE=1 SV=1	9	8	25	9	6	4	-1.4023	-3.456	0.007572	Ahsg	Down
HAFSPVASVESASGETLHSPK	HAFSPVAsVESASGETLHSPK	6	1	25.7402	0.00116013	302	309	P29699	Alpha-2-HS-glycoprotein OS=Mus musculus GN=Ahsg PE=1 SV=1	8	9	29	8	8	4	-1.46578	-3.6312	0.004011	Ahsg	Down
YHGHSMSDPGVSYR	YHGHsMSDPGVSYR	5	1	14.1512	0.00212132	289	293	P35486	Pyruvate dehydrogenase E1 component subunit alpha, somatic form, mitochondrial OS=Mus musculus GN=Pdha1 PE=1 SV=1	25	33	31	8	16	12	-1.55234	-5.3378	1e-06	Pdha1	Down
IGHHSTSDDSSAYR	IGHHsTSDDSSAYR	6	1	8.61966	0.00272311	330	334	P50136	2-oxoisovalerate dehydrogenase subunit alpha, mitochondrial OS=Mus musculus GN=Bckdha PE=1 SV=1	12	6	24	8	2	4	-1.84521	-3.8955	0.001451	Bckdha	Down
SVDEVNYWDK	sVDEVNYWDK	2	1	40.4564	0.000649893	344	344	P50136	2-oxoisovalerate dehydrogenase subunit alpha, mitochondrial OS=Mus musculus GN=Bckdha PE=1 SV=1	6	10	10	0	0	0	-3.54903	-3.711	0.002997	Bckdha	Down
YFPTQALNFAFK	YFPtQALNFAFK	2	1	11.9532	0.00223294	81	84	P51881	ADP/ATP translocase 2 OS=Mus musculus GN=Slc25a5 PE=1 SV=3	12	9	9	6	3	3	-1.60139	-3.1744	0.020024	Slc25a5	Down
DVEMGNSVIEENEMK	DVEMGNsVIEENEMK	1	1	34.1801	0.00091436	506	512	P56564	Excitatory amino acid transporter 1 OS=Mus musculus GN=Slc1a3 PE=1 SV=2	4	14	4	2	3	1	-2.22319	-3.1399	0.022405	Slc1a3	Down
IEGRPGASLPPLNLK	IEGRPGAsLPPLNLK	1	1	40.3849	0.000655689	974	981	Q05920	Pyruvate carboxylase, mitochondrial OS=Mus musculus GN=Pc PE=1 SV=1	9	6	9	6	0	0	-1.8856	-3.1785	0.020022	Pc	Down
LNTPPPLAEEEGLASR	LNtPPPLAEEEGLASR	2	1	53.9766	4.91056e-06	955	957	Q0VGY9	Ank1 protein OS=Mus musculus GN=Ank1 PE=2 SV=1	45	45	36	36	0	36	-1.02576	-4.8667	1.5e-05	Ank1	Down
RRTLTPLTLR	RRtLTPLTLR	3	1	28.3423	0.00111467	1372	1374	Q0VGY9	Ank1 protein OS=Mus musculus GN=Ank1 PE=2 SV=1	8	16	0	0	0	0	-3.47545	-3.7039	0.003053	Ank1	Down
TLTPLTLR	tLTPLTLR	3	1	13.9878	0.00215487	1374	1374	Q0VGY9	Ank1 protein OS=Mus musculus GN=Ank1 PE=2 SV=1	16	16	8	8	0	8	-1.50185	-3.638	0.003939	Ank1	Down
TLTPLTLR	TLtPLTLR	3	1	11.59	0.00225354	1374	1376	Q0VGY9	Ank1 protein OS=Mus musculus GN=Ank1 PE=2 SV=1	24	16	24	16	0	0	-2.09047	-5.2445	2e-06	Ank1	Down
ENGSDNLPPSPGSGDQTLPDHAPF	ENGsDNLPPSPGSGDQTLPDHAPF	4	1	5.17682	0.00550659	183	186	Q3TAI4	Tumor protein D52-like 2, isoform CRA_c OS=Mus musculus GN=Tpd52l2 PE=2 SV=1	30	15	20	15	10	5	-1.35758	-4.2894	0.000262	Tpd52l2	Down
SVEDLVR	sVEDLVR	1	1	54.1424	2.37394e-06	173	173	Q3TGW2	Endonuclease/exonuclease/phosphatase family domain-containing protein 1 OS=Mus musculus GN=Eepd1 PE=1 SV=1	12	15	10	5	8	7	-1.13829	-2.7327	0.077727	Eepd1	Down
GSLWPQPSDSQQYFSAPAPLSPSSRPR	GSLWPQPSDSQQYFSAPAPLsPSSRPR	8	1	9.42523	0.00259121	73	93	Q5ND18	Septin-4 (Fragment) OS=Mus musculus GN=Sept4 PE=2 SV=1	4	4	12	2	0	0	-2.62426	-3.166	0.020678	Sept4	Down
QLHIEGASLELSDDDTESK	QLHIEGAsLELsDDDTESK	4	2	14.0466	0.00214275	1976	1983;1987	Q5SV64	Myosin-10 OS=Mus musculus GN=Myh10 PE=2 SV=1	15	0	6	3	3	0	-1.97649	-3.0188	0.033117	Myh10	Down
RQLHIEGASLELSDDDTESK	RQLHIEGASLELsDDDTESK	4	1	8.22128	0.00274337	1975	1987	Q5SV64	Myosin-10 OS=Mus musculus GN=Myh10 PE=2 SV=1	12	0	15	9	0	0	-1.61438	-3.0462	0.030663	Myh10	Down
VALGDGVQLPPGDYSTTPGGTLFSTTPGGTR	VALGDGVQLPPGDYSTTPGGTLFSTtPGGTR	9	1	7.49011	0.00276297	20	45	Q60876	Eukaryotic translation initiation factor 4E-binding protein 1 OS=Mus musculus GN=Eif4ebp1 PE=1 SV=3	3	12	20	1	0	11	-1.70238	-3.5987	0.004547	Eif4ebp1	Down
RGSDIDNPTLTVTDISPPSR	RGsDIDNPTLTVTDISPPSR	6	1	5.88932	0.00317147	329	331	Q61083	Mitogen-activated protein kinase kinase kinase 2 OS=Mus musculus GN=Map3k2 PE=1 SV=2	2	4	12	2	0	2	-2.14384	-2.8678	0.052534	Map3k2	Down
RRGSDIDNPTLTVTDISPPSR	RRGsDIDNPTLTVTDISPPSR	6	1	25.2633	0.0011723	328	331	Q61083	Mitogen-activated protein kinase kinase kinase 2 OS=Mus musculus GN=Map3k2 PE=1 SV=2	8	6	12	8	2	2	-1.4023	-2.708	0.083129	Map3k2	Down
QPSSPGPQPR	QPssPGPQPR	2	2	18.7824	0.00155664	192	194;195	Q61234	Alpha-1-syntrophin OS=Mus musculus GN=Snta1 PE=1 SV=1	0	0	14	0	0	0	-2.84932	-2.9092	0.046753	Snta1	Down
IADPEHDHTGFLTEYVATR	IADPEHDHTGFLTEyVATR	4	1	4.88278	0.00774854	191	205	Q63844	Mitogen-activated protein kinase 3 OS=Mus musculus GN=Mapk3 PE=1 SV=5	6	9	18	6	3	3	-1.74855	-3.51	0.006251	Mapk3	Down
SLEETLHNVDLSSDDELPR	sLEETLHNVDLssDDELPR	4	3	18.164	0.00160024	192	192;203;204	Q63918	Serum deprivation-response protein OS=Mus musculus GN=Sdpr PE=1 SV=3	14	0	48	5	4	1	-2.96762	-5.7762	0	Sdpr	Down
SLEETLHNVDLSSDDELPR	sLEETLHNVDLSSDDELPR	4	1	10.2864	0.0024208	192	192	Q63918	Serum deprivation-response protein OS=Mus musculus GN=Sdpr PE=1 SV=3	3	7	12	1	0	4	-2.18135	-3.2602	0.015168	Sdpr	Down
SLEETLHNVDLSSDDELPRDEEALEDSAEEK	sLEETLHNVDLssDDELPRDEEALEDSAEEK	5	3	7.04677	0.00276661	192	192;203;204	Q63918	Serum deprivation-response protein OS=Mus musculus GN=Sdpr PE=1 SV=3	14	0	5	3	0	0	-2.3112	-3.048	0.030196	Sdpr	Down
KLSVGAYVSSVR	KLsVGAYVSSVR	4	1	26.044	0.0011508	746	748	Q6NZC7	SEC23-interacting protein OS=Mus musculus GN=Sec23ip PE=2 SV=2	24	28	66	16	10	40	-1.04884	-4.7535	2.8e-05	Sec23ip	Down
LGLDFPNLPYLIDGSHK	LGLDFPNLPYLIDGsHK	2	1	36.9223	0.000838452	53	67	Q80W21	Glutathione S-transferase Mu 7 OS=Mus musculus GN=Gstm7 PE=1 SV=1	65	39	0	13	0	0	-3.09025	-7.6712	0	Gstm7	Down
KGSLADVVDTLK	KGsLADVVDTLK	2	1	12.8912	0.00223102	124	126	Q8BSS6	Transcription factor SOX-6 OS=Mus musculus GN=Sox6 PE=2 SV=1	6	0	18	0	0	0	-3.55192	-3.545	0.005527	Sox6	Down
RASADEQFFPLGQTMSNSLHSIK	RAsADEQFFPLGQTMSNSLHSIK	5	1	104.981	1.01157e-08	1013	1015	Q8BWJ3	Phosphorylase b kinase regulatory subunit alpha, liver isoform OS=Mus musculus GN=Phka2 PE=1 SV=1	12	6	14	6	8	0	-1.34603	-2.9397	0.042789	Phka2	Down
AVPIAVADEGESESEDDDLKPR	AVPIAVADEGEsEsEDDDLKPR	2	2	52.6887	8.75895e-05	121	132;134	Q8C9A6	Ubiquitin carboxyl-terminal hydrolase 20 OS=Mus musculus GN=Usp20 PE=2 SV=1	8	0	6	0	0	0	-2.6964	-2.8401	0.057252	Usp20	Down
RASDTSLTQGIVAFR	RAsDTSLTQGIVAFR	4	1	18.1492	0.00160126	585	587	Q8CFH6	Serine/threonine-protein kinase SIK2 OS=Mus musculus GN=Sik2 PE=1 SV=1	20	20	12	16	0	4	-1.57831	-4.2123	0.000374	Sik2	Down
RHTLSEVTNQLVVMPGAGK	RHtLSEVTNQLVVMPGAGK	3	1	6.67341	0.00278262	482	484	Q8CFH6	Serine/threonine-protein kinase SIK2 OS=Mus musculus GN=Sik2 PE=1 SV=1	16	12	52	16	0	0	-2.41074	-6.1854	0	Sik2	Down
RPSTIAEQTVAK	RPsTIAEQTVAK	3	1	8.2702	0.0027416	356	358	Q8CFH6	Serine/threonine-protein kinase SIK2 OS=Mus musculus GN=Sik2 PE=1 SV=1	8	4	8	0	0	0	-3.18114	-3.2342	0.016471	Sik2	Down
KTPEVVQSTRPIIEGSISQGTPIK	KtPEVVQSTRPIIEGSISQGTPIK	6	1	48.0554	0.000253771	647	648	Q8CHB6	MKIAA1047 protein (Fragment) OS=Mus musculus GN=Ncor1 PE=2 SV=1	4	4	8	0	0	0	-2.87673	-2.9041	0.047444	Ncor1	Down
HPWDDISYVLPEHMSM	HPWDDISYVLPEHMsM	3	1	5.64091	0.00361733	1076	1090	Q91V92	ATP-citrate synthase OS=Mus musculus GN=Acly PE=1 SV=1	12	8	14	0	0	0	-3.97462	-4.2927	0.000256	Acly	Down
SGGMSNELNNIISR	sGGMSNELNNIISR	3	1	21.549	0.00146199	653	653	Q91V92	ATP-citrate synthase OS=Mus musculus GN=Acly PE=1 SV=1	8	12	8	0	4	2	-2.31841	-3.65	0.003799	Acly	Down
TASFSESR	TAsFSESR	4	1	9.70782	0.00252512	453	455	Q91V92	ATP-citrate synthase OS=Mus musculus GN=Acly PE=1 SV=1	24	21	30	6	12	15	-1.43548	-4.8686	1.5e-05	Acly	Down
TASFSESRADEVAPAK	TAsFSESRADEVAPAK	4	1	13.5548	0.00221894	453	455	Q91V92	ATP-citrate synthase OS=Mus musculus GN=Acly PE=1 SV=1	33	21	12	12	12	3	-1.5408	-4.8368	1.8e-05	Acly	Down
TASFSESRADEVAPAKK	TAsFSESRADEVAPAKK	4	1	18.2454	0.0015935	453	455	Q91V92	ATP-citrate synthase OS=Mus musculus GN=Acly PE=1 SV=1	18	12	3	6	0	0	-2.31553	-3.8943	0.001451	Acly	Down
TIVMGASFR	TIVMGAsFR	2	1	34.4911	0.000898394	231	237	Q93092	Transaldolase OS=Mus musculus GN=Taldo1 PE=1 SV=2	14	35	12	11	9	15	-1.05461	-3.4007	0.009308	Taldo1	Down
ATSNVFAMFDQSQIQEFK	ATsNVFAMFDQSQIQEFK	3	1	5.31684	0.00474909	18	20	Q9CQ19	Myosin regulatory light polypeptide 9 OS=Mus musculus GN=Myl9 PE=1 SV=3	45	40	30	45	0	10	-1.27101	-5.407	1e-06	Myl9	Down
AIGGIILTASHNPGGPNGDFGIK	AIGGIILtAsHNPGGPNGDFGIK	2	2	70.5726	1.24502e-08	108	115;117	Q9D0F9	Phosphoglucomutase-1 OS=Mus musculus GN=Pgm1 PE=1 SV=4	28	6	10	8	0	8	-1.6288	-3.895	0.001451	Pgm1	Down
AELGMNDSPSQSPPVK	AELGMNDsPSQsPPVK	3	2	5.98344	0.00306524	256	263;267	Q9QXG4	Acetyl-coenzyme A synthetase, cytoplasmic OS=Mus musculus GN=Acss2 PE=1 SV=2	18	27	9	0	0	0	-4.66568	-4.8337	1.8e-05	Acss2	Down
AELGMNDSPSQSPPVK	AELGMNDsPSQSPPVK	3	1	7.68901	0.00275909	256	263	Q9QXG4	Acetyl-coenzyme A synthetase, cytoplasmic OS=Mus musculus GN=Acss2 PE=1 SV=2	12	21	9	6	3	0	-2.35304	-4.653	4.5e-05	Acss2	Down
AELGMNDSPSQSPPVK	AELGMNDSPsQSPPVK	3	1	4.79407	0.00861143	256	265	Q9QXG4	Acetyl-coenzyme A synthetase, cytoplasmic OS=Mus musculus GN=Acss2 PE=1 SV=2	0	12	0	0	0	0	-2.67187	-2.6792	0.089998	Acss2	Down
AELGMNDSPSQSPPVK	AELGMNDSPSQsPPVK	3	1	7.2216	0.0027654	256	267	Q9QXG4	Acetyl-coenzyme A synthetase, cytoplasmic OS=Mus musculus GN=Acss2 PE=1 SV=2	33	36	12	9	3	0	-2.89549	-6.723	0	Acss2	Down
GWSPPPEVR	GWsPPPEVR	1	1	37.4104	0.000836176	28	30	Q9QXG4	Acetyl-coenzyme A synthetase, cytoplasmic OS=Mus musculus GN=Acss2 PE=1 SV=2	44	64	44	32	28	28	-1.01133	-5.1543	3e-06	Acss2	Down
GWSPPPEVRR	GWsPPPEVRR	1	1	36.6301	0.0008454	28	30	Q9QXG4	Acetyl-coenzyme A synthetase, cytoplasmic OS=Mus musculus GN=Acss2 PE=1 SV=2	48	44	32	24	16	4	-1.72835	-6.6848	0	Acss2	Down
VRGWSPPPEVRR	VRGWsPPPEVRR	1	1	79.8356	1.18212e-08	26	30	Q9QXG4	Acetyl-coenzyme A synthetase, cytoplasmic OS=Mus musculus GN=Acss2 PE=1 SV=2	24	20	12	12	4	0	-1.97938	-4.9106	1.2e-05	Acss2	Down
SLSEQLR	SLsEQLR	2	1	20.4051	0.00149357	402	404	Q9R016	Baculoviral IAP repeat-containing protein 1e OS=Mus musculus GN=Naip5 PE=1 SV=2	18	9	0	0	0	0	-3.67599	-3.8989	0.001422	Naip5	Down
FSEMMDHMGGDEDVDLPEVDGADDDSQDSDDEK	FSEMMDHMGGDEDVDLPEVDGADDDsQDsDDEK	3	2	20.5217	0.00149071	123	148;151	Q9R0Q7	Prostaglandin E synthase 3 OS=Mus musculus GN=Ptges3 PE=1 SV=1	3	0	28	4	4	0	-2.12365	-3.7338	0.002732	Ptges3	Down
VDLSPYPTISHINK	VDLsPYPTISHINK	4	1	23.7343	0.00121254	178	181	Q9WVL0	Maleylacetoacetate isomerase OS=Mus musculus GN=Gstz1 PE=1 SV=1	5	5	6	1	1	0	-2.85077	-2.9602	0.039719	Gstz1	Down
LYESLLVGSLPDMNK	LYESLLVGsLPDMNK	3	1	32.1374	0.000962458	404	412	Q9Z1E4	Glycogen [starch] synthase, muscle OS=Mus musculus GN=Gys1 PE=1 SV=2	12	4	6	4	2	0	-1.95052	-3.0964	0.025836	Gys1	Down
YPRPASVPPSPSLSR	YPRPASVPPsPSLSR	5	1	9.70573	0.00252549	636	645	Q9Z1E4	Glycogen [starch] synthase, muscle OS=Mus musculus GN=Gys1 PE=1 SV=2	18	12	0	6	2	0	-2.03131	-3.6725	0.00347	Gys1	Down
GSPIVQEPEEASEPK	GsPIVQEPEEASEPK	2	1	35.1851	0.00087783	901	902	S4R1V6	Ankyrin-2 OS=Mus musculus GN=Ank2 PE=4 SV=1	18	27	18	9	9	0	-1.98082	-5.0422	6e-06	Ank2	Down
LNVPETMTEVLDVSDEEGDDTVTGDGGEYLRPEDLK	LNVPETMTEVLDVsDEEGDDTVTGDGGEYLRPEDLK	6	1	8.98817	0.00268043	42	55	S4R1V6	Ankyrin-2 OS=Mus musculus GN=Ank2 PE=4 SV=1	30	0	20	0	0	0	-4.53006	-4.8656	1.6e-05	Ank2	Down
SPQGLELPLPNR	sPQGLELPLPNR	1	1	13.892	0.00217024	2392	2392	S4R249	Ankyrin-2 OS=Mus musculus GN=Ank2 PE=4 SV=1	12	6	6	0	0	0	-3.43217	-3.7028	0.003109	Ank2	Down
EGSLSPASVSSDTLSDLGISGLQDGLAFHMR	EGsLsPASVSSDTLSDLGISGLQDGLAFHMR	8	2	7.36537	0.00276443	45	47;49	V9GWS1	Acetyl-CoA carboxylase 1 (Fragment) OS=Mus musculus GN=Acaca PE=4 SV=1	105	0	18	0	12	0	-3.42496	-7.9469	0	Acaca	Down
EGSLSPASVSSDTLSDLGISGLQDGLAFHMR	EGsLSPASVSSDTLSDLGISGLQDGLAFHMR	8	1	9.18699	0.00264409	45	47	V9GWS1	Acetyl-CoA carboxylase 1 (Fragment) OS=Mus musculus GN=Acaca PE=4 SV=1	18	15	0	0	0	0	-3.90682	-4.2184	0.000365	Acaca	Down
FIIGSVSEDNSEDEISNLVK	FIIGsVSEDNsEDEISNLVK	4	2	9.05067	0.00266998	19	23;29	V9GWS1	Acetyl-CoA carboxylase 1 (Fragment) OS=Mus musculus GN=Acaca PE=4 SV=1	39	0	36	9	3	0	-2.81326	-6.0144	0	Acaca	Down
FIIGSVSEDNSEDEISNLVK	FIIGsVSEDNSEDEISNLVK	4	1	9.00723	0.00267733	19	23	V9GWS1	Acetyl-CoA carboxylase 1 (Fragment) OS=Mus musculus GN=Acaca PE=4 SV=1	48	42	30	21	3	21	-1.64467	-6.6554	0	Acaca	Down
FIIGSVSEDNSEDEISNLVK	FIIGSVSEDNsEDEISNLVK	4	1	7.15489	0.00276576	19	29	V9GWS1	Acetyl-CoA carboxylase 1 (Fragment) OS=Mus musculus GN=Acaca PE=4 SV=1	60	81	48	12	15	9	-2.6459	-10.0782	0	Acaca	Down
SSMSGLHLVK	SSMsGLHLVK	3	1	13.5679	0.00221858	76	79	V9GWS1	Acetyl-CoA carboxylase 1 (Fragment) OS=Mus musculus GN=Acaca PE=4 SV=1	192	158	70	42	40	26	-2.1929	-14.3353	0	Acaca	Down
ASHSAVDITK	ASHsAVDITK	3	1	9.01211	0.00267656	338	341	A0JNY3	Gephyrin OS=Mus musculus GN=Gphn PE=2 SV=1	0	0	4	0	0	0	-1.39509	-1.3022	0.887373	Gphn
EVHDELEDLPSPPPPLSPPPTTSPHK	EVHDELEDLPsPPPPLsPPPTTSPHK	5	2	22.1468	0.00140648	178	188;194	A0JNY3	Gephyrin OS=Mus musculus GN=Gphn PE=2 SV=1	8	10	6	10	18	8	0.357788	0.9171	0.970909	Gphn
EVHDELEDLPSPPPPLSPPPTTSPHK	EVHDELEDLPsPPPPLSPPPTTSPHK	5	1	15.5753	0.00184011	178	188	A0JNY3	Gephyrin OS=Mus musculus GN=Gphn PE=2 SV=1	10	4	0	8	6	0	-0.214962	-0.4052	0.93095	Gphn
EVHDELEDLPSPPPPLSPPPTTSPHK	EVHDELEDLPSPPPPLsPPPTTSPHK	5	1	19.7467	0.00151559	178	194	A0JNY3	Gephyrin OS=Mus musculus GN=Gphn PE=2 SV=1	18	8	0	12	14	2	-0.178894	-0.4633	0.922849	Gphn
TVQAGDSPSAVR	TVQAGDsPSAVR	3	1	7.5679	0.00276166	747	753	A0PJK7	Cadherin-related family member 5 OS=Mus musculus GN=Cdhr5 PE=2 SV=1	0	2	0	0	0	0	-0.667968	-0.5984	0.920449	Cdhr5
IYQYIQSR	IYQyIQSR	3	1	6.89684	0.00276956	309	312	A1L341	Dual-specificity tyrosine-phosphorylation-regulated kinase 1A OS=Mus musculus GN=Dyrk1a PE=2 SV=1	6	4	10	6	8	8	-0.103874	-0.2361	0.958948	Dyrk1a
DDDSDLILNDGDISLTYGDSTVNTESATASAPR	DDDsDLILNDGDISLTYGDSTVNTESATASAPR	10	1	12.401	0.00223116	619	622	A1L3P4	Sodium/hydrogen exchanger OS=Mus musculus GN=Slc9a6 PE=2 SV=1	4	0	0	0	0	0	-1.41096	-1.2456	0.92538	Slc9a6
LVLPMDDSEPALNSLDDTR	LVLPMDDsEPALNSLDDTR	3	1	10.5697	0.00238446	680	687	A1L3P4	Sodium/hydrogen exchanger OS=Mus musculus GN=Slc9a6 PE=2 SV=1	12	6	8	14	8	12	0.180337	0.4711	0.918296	Slc9a6
LVLPMDDSEPALNSLDDTR	LVLPMDDSEPALNsLDDTR	3	1	7.4921	0.00276295	680	693	A1L3P4	Sodium/hydrogen exchanger OS=Mus musculus GN=Slc9a6 PE=2 SV=1	0	0	0	0	0	4	0.920439	0.8388	0.963376	Slc9a6
LVLPMDDSEPALNSLDDTRHSPA	LVLPMDDsEPALNSLDDTRHsPA	4	2	15.7956	0.00182159	680	687;700	A1L3P4	Sodium/hydrogen exchanger OS=Mus musculus GN=Slc9a6 PE=2 SV=1	2	0	0	2	2	2	0.395298	0.4081	0.909979	Slc9a6
LVLPMDDSEPALNSLDDTRHSPA	LVLPMDDSEPALNSLDDTRHsPA	4	1	18.415	0.00158017	680	700	A1L3P4	Sodium/hydrogen exchanger OS=Mus musculus GN=Slc9a6 PE=2 SV=1	10	2	4	12	14	12	0.999788	2.285	0.161322	Slc9a6
VGVDSDQEHLGVPDNER	VGVDsDQEHLGVPDNER	1	1	44.3898	0.000421789	541	545	A1L3P4	Sodium/hydrogen exchanger OS=Mus musculus GN=Slc9a6 PE=2 SV=1	2	2	2	4	4	2	0.476089	0.6175	0.937409	Slc9a6
SASFAGFSSAQSR	SAsFAGFSSAQSR	5	1	5.35931	0.00455487	22	24	A1L3T7	Protein FAM65C OS=Mus musculus GN=Fam65c PE=2 SV=1	1	0	1	0	0	3	0.525141	0.4784	0.919585	Fam65c
LGDSGEAFFVQELDSDEEDVPPR	LGDSGEAFFVQELDsDEEDVPPR	2	1	6.09835	0.00296902	80	94	A2A4B3	Phosphatidate phosphatase LPIN3 OS=Mus musculus GN=Lpin3 PE=2 SV=1	15	0	6	24	3	9	0.494844	1.2968	0.717261	Lpin3
SDSELELR	sDSELELR	2	1	7.90089	0.00275342	218	218	A2A4B3	Phosphatidate phosphatase LPIN3 OS=Mus musculus GN=Lpin3 PE=2 SV=1	0	0	0	3	0	0	0.62613	0.5472	0.928589	Lpin3
ITSEAEDLVANFFPK	ITsEAEDLVANFFPK	2	1	4.90467	0.00754949	33	35	A2A4J1	Proteasome activator complex subunit 3 (Fragment) OS=Mus musculus GN=Psme3 PE=2 SV=1	0	0	0	3	0	3	1.01277	0.9914	0.937336	Psme3
QSMDMSPIK	QSMDMsPIK	2	1	44.5204	0.00041208	479	484	A2A4P0	ATP-dependent RNA helicase DHX8 OS=Mus musculus GN=Dhx8 PE=2 SV=1	0	2	0	0	4	2	0.605932	0.6365	0.939872	Dhx8
GAQADHFTESPLSPGSQVQVR	GAQADHFTESPLsPGSQVQVR	4	1	15.4877	0.00184985	207	219	A2A4P4	Protein Gm27029 OS=Mus musculus GN=Gm27029 PE=4 SV=1	3	0	0	6	6	3	1.43404	1.8704	0.338687	Gm27029
RAEAQALLQDYVSTQSAEE	RAEAQALLQDYVSTQsAEE	4	1	12.8193	0.00223104	525	540	A2A4P4	Protein Gm27029 OS=Mus musculus GN=Gm27029 PE=4 SV=1	12	3	0	6	0	0	-1.25659	-1.9309	0.420717	Gm27029
LASSVLR	LAssVLR	2	2	28.6217	0.00109285	8	10;11	A2A547	Ribosomal protein L19 OS=Mus musculus GN=Rpl19 PE=3 SV=1	0	0	0	0	0	4	0.806467	0.7693	0.955547	Rpl19
SVEVAAGATAR	sVEVAAGATAR	2	1	31.3104	0.000974196	114	114	A2A555	Growth factor receptor-bound protein 7 (Fragment) OS=Mus musculus GN=Grb7 PE=2 SV=1	0	0	0	2	0	0	0.307294	0.2571	0.891943	Grb7
NPSNLSPR	NPsNLSPR	2	1	4.96524	0.00702501	677	679	A2A5N8	Lethal(3)malignant brain tumor-like protein 1 OS=Mus musculus GN=L3mbtl1 PE=2 SV=1	0	0	0	0	0	0	-0.360674	-0.2816	0.96595	L3mbtl1
GQSQLSNPTDDSWK	GQsQLsNPTDDSWK	4	2	5.83527	0.00324599	1530	1532;1535	A2A5R2	Brefeldin A-inhibited guanine nucleotide-exchange protein 2 OS=Mus musculus GN=Arfgef2 PE=1 SV=1	0	0	0	0	0	3	0.650655	0.5709	0.93177	Arfgef2
GQSQLSNPTDDSWK	GQSQLsNPTDDSWK	4	1	7.13159	0.0027659	1530	1535	A2A5R2	Brefeldin A-inhibited guanine nucleotide-exchange protein 2 OS=Mus musculus GN=Arfgef2 PE=1 SV=1	0	0	1	0	3	2	0.859846	0.8047	0.959811	Arfgef2
HLDVDLDRQSLSSIDR	HLDVDLDRQsLSsIDR	3	2	6.28357	0.00286846	1509	1518;1521	A2A5R2	Brefeldin A-inhibited guanine nucleotide-exchange protein 2 OS=Mus musculus GN=Arfgef2 PE=1 SV=1	0	0	1	0	0	0	-0.26257	-0.2063	0.94456	Arfgef2
HLDVDLDRQSLSSIDR	HLDVDLDRQsLSSIDR	3	1	10.6752	0.00237101	1509	1518	A2A5R2	Brefeldin A-inhibited guanine nucleotide-exchange protein 2 OS=Mus musculus GN=Arfgef2 PE=1 SV=1	1	0	0	1	0	0	-0.188993	-0.1526	0.92183	Arfgef2
EAEVAPTSPPVVPLK	EAEVAPTsPPVVPLK	2	1	8.57857	0.00272611	1069	1076	A2A5Y4	KAT8 regulatory NSL complex subunit 1 OS=Mus musculus GN=Kansl1 PE=4 SV=1	0	0	0	0	2	1	0.106759	0.0927	0.881526	Kansl1
LSPSTDSSSNLTNVK	LsPSTDSSSNLTNVK	7	1	16.2673	0.00179851	248	249	A2A5Y4	KAT8 regulatory NSL complex subunit 1 OS=Mus musculus GN=Kansl1 PE=4 SV=1	0	0	2	0	2	1	-0.269784	-0.2453	0.964012	Kansl1
SPISPELHSAPLTPVAR	sPIsPELHSAPLTPVAR	4	2	15.904	0.00181532	985	985;988	A2A5Y4	KAT8 regulatory NSL complex subunit 1 OS=Mus musculus GN=Kansl1 PE=4 SV=1	0	0	2	0	0	1	-0.699707	-0.5929	0.920246	Kansl1
SPISPELHSAPLTPVAR	sPISPELHSAPLtPVAR	4	2	22.0096	0.00142256	985	985;997	A2A5Y4	KAT8 regulatory NSL complex subunit 1 OS=Mus musculus GN=Kansl1 PE=4 SV=1	0	0	1	0	0	0	-0.284211	-0.2245	0.954013	Kansl1
SPISPELHSAPLTPVAR	sPISPELHSAPLTPVAR	4	1	9.61523	0.0025464	985	985	A2A5Y4	KAT8 regulatory NSL complex subunit 1 OS=Mus musculus GN=Kansl1 PE=4 SV=1	2	1	3	1	2	1	-0.864174	-0.8926	0.946848	Kansl1
KGSWGHESPEER	KGsWGHEsPEER	2	2	25.4844	0.00116763	1011	1013;1018	A2A6A1	G patch domain-containing protein 8 OS=Mus musculus GN=Gpatch8 PE=1 SV=1	0	0	2	0	0	0	-0.66364	-0.5505	0.91921	Gpatch8
SQSPHYFQSGR	SQsPHYFQSGR	4	1	4.98014	0.00690214	1037	1039	A2A6A1	G patch domain-containing protein 8 OS=Mus musculus GN=Gpatch8 PE=1 SV=1	0	0	1	0	0	0	-0.324606	-0.2586	0.971826	Gpatch8
SSDAPFGHQFSEEAAGPLSDPPPEEPK	SSDAPFGHQFSEEAAGPLsDPPPEEPK	4	1	48.4545	0.000228263	1188	1206	A2A6A1	G patch domain-containing protein 8 OS=Mus musculus GN=Gpatch8 PE=1 SV=1	1	2	3	0	1	1	-1.36046	-1.2196	0.940507	Gpatch8
GFSVVADTPELQR	GFsVVADTPELQR	2	1	46.2541	0.000284508	34	36	A2A6H1	LIM and SH3 domain protein 1 (Fragment) OS=Mus musculus GN=Lasp1 PE=2 SV=1	7	0	0	0	0	0	-1.99236	-2.0096	0.371677	Lasp1
GFSVVADTPELQR	GFSVVADtPELQR	2	1	23.5915	0.00122859	34	41	A2A6H1	LIM and SH3 domain protein 1 (Fragment) OS=Mus musculus GN=Lasp1 PE=2 SV=1	7	14	0	21	7	0	0.168795	0.4106	0.910611	Lasp1
DKEDDGGHSLEQPGQQTLISLK	DKEDDGGHsLEQPGQQTLISLK	3	1	17.0631	0.00173945	55	63	A2A6J7	Lymphocyte-specific protein 1 OS=Mus musculus GN=Lsp1 PE=2 SV=1	0	0	0	0	2	2	0.582849	0.5273	0.926027	Lsp1
EDDGGHSLEQPGQQTLISLK	EDDGGHsLEQPGQQTLISLK	3	1	12.8615	0.00223103	57	63	A2A6J7	Lymphocyte-specific protein 1 OS=Mus musculus GN=Lsp1 PE=2 SV=1	0	0	0	2	4	0	1.13684	1.1448	0.82843	Lsp1
LSRQPSIELPSMAVASTK	LsRQPsIELPSMAVASTK	5	2	18.4	0.00158326	232	233;237	A2A6J7	Lymphocyte-specific protein 1 OS=Mus musculus GN=Lsp1 PE=2 SV=1	0	0	0	2	4	0	1.02576	1.0197	0.917693	Lsp1
QPSIELPSMAVASTK	QPsIELPSMAVASTK	4	1	10.6649	0.00237236	235	237	A2A6J7	Lymphocyte-specific protein 1 OS=Mus musculus GN=Lsp1 PE=2 SV=1	122	186	102	214	240	266	0.577078	6.2997	0	Lsp1
SQPTLPISTIDER	sQPTLPISTIDER	4	1	25.6878	0.00116169	203	203	A2A6J7	Lymphocyte-specific protein 1 OS=Mus musculus GN=Lsp1 PE=2 SV=1	0	2	0	4	4	2	1.1859	1.3172	0.702849	Lsp1
TPSPLALEDTVELSSPPLSPTTK	tPsPLALEDTVELSsPPLSPTTK	8	3	5.05027	0.00635722	160	160;162;174	A2A6J7	Lymphocyte-specific protein 1 OS=Mus musculus GN=Lsp1 PE=2 SV=1	0	0	2	0	0	0	-0.715577	-0.6184	0.921412	Lsp1
TPSPLALEDTVELSSPPLSPTTK	TPsPLALEDTVELSsPPLsPTTK	8	3	4.68244	0.00982053	160	162;174;178	A2A6J7	Lymphocyte-specific protein 1 OS=Mus musculus GN=Lsp1 PE=2 SV=1	0	0	2	0	6	0	0.805024	0.8785	0.967252	Lsp1
TPSPLALEDTVELSSPPLSPTTK	TPsPLALEDTVELSsPPLSPTTK	8	2	4.77381	0.00882059	160	162;174	A2A6J7	Lymphocyte-specific protein 1 OS=Mus musculus GN=Lsp1 PE=2 SV=1	2	0	4	4	8	2	0.796368	1.1795	0.80358	Lsp1
TPSPLALEDTVELSSPPLSPTTK	TPsPLALEDTVELSSPPLSPTTK	8	1	4.77325	0.00882682	160	162	A2A6J7	Lymphocyte-specific protein 1 OS=Mus musculus GN=Lsp1 PE=2 SV=1	8	2	4	4	12	14	0.877159	1.8983	0.323419	Lsp1
TPSPLALEDTVELSSPPLSPTTK	TPSPLALEDTVELSsPPLsPTTK	8	2	6.66691	0.0027832	160	174;178	A2A6J7	Lymphocyte-specific protein 1 OS=Mus musculus GN=Lsp1 PE=2 SV=1	2	0	0	0	8	4	1.55811	1.8351	0.357042	Lsp1
TPSPLALEDTVELSSPPLSPTTK	TPSPLALEDTVELSsPPLSPTTK	8	1	9.07511	0.0026656	160	174	A2A6J7	Lymphocyte-specific protein 1 OS=Mus musculus GN=Lsp1 PE=2 SV=1	4	0	6	6	4	6	0.334705	0.5974	0.934918	Lsp1
TPSPLALEDTVELSSPPLSPTTK	TPSPLALEDTVELSSPPLsPTTK	8	1	7.27998	0.00276507	160	178	A2A6J7	Lymphocyte-specific protein 1 OS=Mus musculus GN=Lsp1 PE=2 SV=1	4	0	0	2	0	0	-0.913226	-0.908	0.94888	Lsp1
RSPSPAAMSER	RsPsPAAMSER	3	2	13.6797	0.00220327	61	62;64	A2A6P4	Protein Fam104a OS=Mus musculus GN=Fam104a PE=2 SV=1	0	0	4	0	0	0	-1.30852	-1.2785	0.903496	Fam104a
AREADDESLDEQASASK	AREADDEsLDEQASASK	3	1	17.3279	0.00170409	57	64	A2A6Q2	Cdc42 effector protein 4 (Fragment) OS=Mus musculus GN=Cdc42ep4 PE=2 SV=1	0	0	3	0	0	0	-1.13107	-1.001	0.958188	Cdc42ep4
DMLGSLR	DMLGsLR	1	1	36.1684	0.000862374	99	103	A2A6Q2	Cdc42 effector protein 4 (Fragment) OS=Mus musculus GN=Cdc42ep4 PE=2 SV=1	4	2	4	6	4	2	0.0346247	0.0559	0.881957	Cdc42ep4
DMLGSLRDSALFVK	DMLGSLRDsALFVK	2	1	12.1836	0.00223122	99	107	A2A6Q2	Cdc42 effector protein 4 (Fragment) OS=Mus musculus GN=Cdc42ep4 PE=2 SV=1	4	0	0	2	0	0	-0.796368	-0.8075	0.938132	Cdc42ep4
NAMSLPQLNEK	NAMsLPQLNEK	1	1	41.4027	0.000564376	113	116	A2A6Q2	Cdc42 effector protein 4 (Fragment) OS=Mus musculus GN=Cdc42ep4 PE=2 SV=1	6	6	6	12	8	6	0.281326	0.6427	0.940483	Cdc42ep4
SRADLTAEMISAPLGDFR	sRADLTAEMISAPLGDFR	3	1	8.9449	0.00268715	18	18	A2A6Q2	Cdc42 effector protein 4 (Fragment) OS=Mus musculus GN=Cdc42ep4 PE=2 SV=1	3	3	3	9	0	0	0.051937	0.0796	0.88152	Cdc42ep4
LHSSSLELGPRPLEQENER	LHSsSLELGPRPLEQENER	3	1	8.83639	0.0027018	176	179	A2A6T1	Cerebellar degeneration-related protein 2-like OS=Mus musculus GN=Cdr2l PE=2 SV=1	0	0	1	2	0	0	0.167353	0.146	0.883026	Cdr2l
LEPRPSVAEVPYR	LEPRPsVAEVPYR	2	1	30.6338	0.00102431	205	210	A2A6U3	Septin-9 OS=Mus musculus GN=Sept9 PE=2 SV=1	1	1	0	3	0	0	0.455892	0.4079	0.909979	2014-09-09
LVDSLSQRSPKPSLR	LVDSLSQRsPKPSLR	4	1	9.43965	0.00258775	59	67	A2A6U3	Septin-9 OS=Mus musculus GN=Sept9 PE=2 SV=1	2	0	0	1	2	0	-0.354903	-0.3328	0.948909	2014-09-09
RSFEVEEIEPPNSTPPR	RsFEVEEIEPPNSTPPR	3	1	56.9643	1.33746e-08	11	12	A2A6U3	Septin-9 OS=Mus musculus GN=Sept9 PE=2 SV=1	1	1	0	4	3	3	1.6187	1.6978	0.439546	2014-09-09
SFEVEEIEPPNSTPPR	sFEVEEIEPPNSTPPR	3	1	65.0168	1.28279e-08	12	12	A2A6U3	Septin-9 OS=Mus musculus GN=Sept9 PE=2 SV=1	7	3	4	12	10	6	0.810795	1.713	0.427542	2014-09-09
SFEVEEIEPPNSTPPRR	sFEVEEIEPPNSTPPRR	3	1	56.3833	1.34138e-08	12	12	A2A6U3	Septin-9 OS=Mus musculus GN=Sept9 PE=2 SV=1	2	4	1	3	6	4	0.68528	0.9903	0.937334	2014-09-09
SPKPSLR	sPKPSLR	2	1	21.0728	0.00148141	67	67	A2A6U3	Septin-9 OS=Mus musculus GN=Sept9 PE=2 SV=1	2	3	3	2	2	3	-0.468876	-0.6075	0.920902	2014-09-09
TPEPVPR	tPEPVPR	1	1	30.5708	0.00102903	125	125	A2A6U3	Septin-9 OS=Mus musculus GN=Sept9 PE=2 SV=1	0	1	3	1	0	1	-1.07769	-0.9643	0.954353	2014-09-09
SDSPAWSLSGR	SDsPAWSLSGR	4	1	4.77204	0.00883903	775	777	A2A7B5	Protein Prdm2 OS=Mus musculus GN=Prdm2 PE=2 SV=1	0	0	0	0	0	1	-0.388085	-0.3051	0.956937	Prdm2
TASPPVLPK	TAsPPVLPK	2	1	12.5147	0.00223113	636	638	A2A7B5	Protein Prdm2 OS=Mus musculus GN=Prdm2 PE=2 SV=1	0	0	0	0	1	2	0.134171	0.1131	0.881797	Prdm2
TSSPPSSPQHSPALR	TSsPPSsPQHSPALR	6	2	5.04019	0.00643229	733	735;739	A2A7B5	Protein Prdm2 OS=Mus musculus GN=Prdm2 PE=2 SV=1	0	0	0	0	1	0	-0.356346	-0.2763	0.967868	Prdm2
SEESIVPK	sEESIVPK	2	1	18.6181	0.00156695	535	535	A2A7P7	Erythroblast membrane-associated protein, isoform CRA_d OS=Mus musculus GN=Ermap PE=4 SV=1	1	2	0	0	0	1	-0.7603	-0.6612	0.924324	Ermap
ASPINEDIR	AsPINEDIR	1	1	37.3247	0.000836182	331	332	A2A7T3	Arginine-glutamic acid dipeptide repeats protein OS=Mus musculus GN=Rere PE=2 SV=1	2	6	4	6	4	6	0.177451	0.315	0.898435	Rere
KQPTSPDGRASPINEDIR	KQPTsPDGRAsPINEDIR	3	2	5.01375	0.00663434	322	326;332	A2A7T3	Arginine-glutamic acid dipeptide repeats protein OS=Mus musculus GN=Rere PE=2 SV=1	0	0	0	0	0	2	0.230831	0.1905	0.88578	Rere
VASDTEDTDRITSK	VAsDTEDTDRITSK	5	1	11.7016	0.00224455	386	388	A2A7T3	Arginine-glutamic acid dipeptide repeats protein OS=Mus musculus GN=Rere PE=2 SV=1	0	2	4	4	4	0	0.131285	0.1827	0.885414	Rere
LLSSFLK	LLSsFLK	2	1	5.41502	0.00432322	84	87	A2A842	Protein 4.1 OS=Mus musculus GN=Epb4.1 PE=2 SV=1	5	0	0	10	0	0	0.558323	0.8149	0.960845	Epb4.1
LSTHSPFR	LSTHsPFR	3	1	7.57106	0.00276161	613	617	A2A842	Protein 4.1 OS=Mus musculus GN=Epb4.1 PE=2 SV=1	0	0	0	5	0	0	1.06038	1.0437	0.901008	Epb4.1
RLSTHSPFR	RLsTHSPFR	3	1	4.8777	0.00779537	612	614	A2A842	Protein 4.1 OS=Mus musculus GN=Epb4.1 PE=2 SV=1	10	0	0	5	5	0	-0.376543	-0.6358	0.922594	Epb4.1
SLDGAAAAESTDR	sLDGAAAAESTDR	3	1	59.5209	1.3201e-08	508	508	A2A842	Protein 4.1 OS=Mus musculus GN=Epb4.1 PE=2 SV=1	5	25	15	25	0	15	-0.363559	-1.1243	0.969156	Epb4.1
INESIGQGDLSELPELHALTAGLK	INEsIGQGDLSELPELHALTAGLK	3	1	7.33294	0.0027647	319	322	A2A848	Acyl-coenzyme A oxidase (Fragment) OS=Mus musculus GN=Acox1 PE=2 SV=1	0	0	0	0	0	0	-0.253914	-0.2032	0.944563	Acox1
LLELQEVDSLLR	LLELQEVDsLLR	1	1	55.2269	1.58684e-08	1062	1070	A2A864	Integrin beta OS=Mus musculus GN=Itgb4 PE=3 SV=1	1	0	0	0	0	0	-0.416939	-0.3261	0.950437	Itgb4
RPMSIPIIPDIPIVDAQGGEDYENFLMYSDDVLR	RPMsIPIIPDIPIVDAQGGEDYENFLMYSDDVLR	4	1	18.7016	0.00156303	1320	1323	A2A864	Integrin beta OS=Mus musculus GN=Itgb4 PE=3 SV=1	1	0	0	0	0	0	-0.291424	-0.2386	0.961464	Itgb4
QGSPELLGR	QGsPELLGR	1	1	7.38114	0.00276429	2322	2324	A2A884	Transcription factor HIVEP3 OS=Mus musculus GN=Hivep3 PE=1 SV=1	0	0	0	0	0	1	-0.34769	-0.289	0.964066	Hivep3
SFDYGSLSPTGPSLAVPAAPPPPAAPPER	sFDYGSLSPTGPSLAVPAAPPPPAAPPER	6	1	8.1233	0.00274664	994	994	A2A884	Transcription factor HIVEP3 OS=Mus musculus GN=Hivep3 PE=1 SV=1	1	0	0	1	1	0	-0.321721	-0.251	0.96659	Hivep3
SPLEPENVPSLLLK	sPLEPENVPSLLLK	2	1	39.1629	0.000776293	176	176	A2A8R7	Terminal uridylyltransferase 4 OS=Mus musculus GN=Zcchc11 PE=2 SV=1	0	4	0	0	0	6	0.178894	0.2224	0.888623	Zcchc11
SPNLPVK	sPNLPVK	1	1	42.9793	0.000452703	131	131	A2A8R7	Terminal uridylyltransferase 4 OS=Mus musculus GN=Zcchc11 PE=2 SV=1	0	0	0	4	2	6	1.8755	1.9493	0.29897	Zcchc11
QFLISPPASPPVGWK	QFLIsPPAsPPVGWK	2	2	47.0565	0.000284503	144	148;152	A2A994	Calcipressin-3 (Fragment) OS=Mus musculus GN=Rcan3 PE=2 SV=1	0	0	0	0	8	4	2.04863	2.0677	0.24507	Rcan3
QFLISPPASPPVGWK	QFLISPPAsPPVGWK	2	1	17.8009	0.00163892	144	152	A2A994	Calcipressin-3 (Fragment) OS=Mus musculus GN=Rcan3 PE=2 SV=1	20	4	8	28	16	8	0.506386	1.5738	0.51846	Rcan3
KDSLGAHSITSPGGNNVQLIDK	KDsLGAHSITSPGGNNVQLIDK	4	1	11.9806	0.00223234	576	578	A2A9B9	Protein Sec14l1 OS=Mus musculus GN=Sec14l1 PE=4 SV=1	3	6	3	3	0	0	-1.60572	-2.0085	0.371683	Sec14l1
AHSPQPLPFDPEEPSQLFPLTPENSR	AHsPQPLPFDPEEPSQLFPLTPENSR	4	1	18.0535	0.00161051	670	672	A2A9K7	Protein Cnksr1 OS=Mus musculus GN=Cnksr1 PE=4 SV=1	0	0	0	1	0	0	-0.340476	-0.2615	0.97384	Cnksr1
SLSASPALGSTK	sLSASPALGSTK	5	1	10.4772	0.0023959	46	46	A2A9P0	NAD kinase (Fragment) OS=Mus musculus GN=Nadk PE=2 SV=1	0	0	0	0	0	6	1.31141	1.2514	0.749717	Nadk
AYTPVVVTLWYR	AYtPVVVTLWYR	4	1	5.52336	0.00394118	548	550	A2A9P6	Cyclin-dependent kinase 11B OS=Mus musculus GN=Cdk11b PE=2 SV=1	2	5	5	5	4	5	-0.0129843	-0.0216	0.888369	Cdk11b
DLLSDLQDISDSER	DLLsDLQDISDSER	3	1	27.8296	0.00114338	227	230	A2A9P6	Cyclin-dependent kinase 11B OS=Mus musculus GN=Cdk11b PE=2 SV=1	0	0	1	0	2	0	0.243815	0.2151	0.88776	Cdk11b
DLLSDLQDISDSER	DLLSDLQDIsDSER	3	1	11.2624	0.00229104	227	236	A2A9P6	Cyclin-dependent kinase 11B OS=Mus musculus GN=Cdk11b PE=2 SV=1	1	2	7	2	3	11	0.427038	0.7149	0.949383	Cdk11b
DLLSDLQDISDSERK	DLLSDLQDIsDSERK	3	1	6.77311	0.00277494	227	236	A2A9P6	Cyclin-dependent kinase 11B OS=Mus musculus GN=Cdk11b PE=2 SV=1	3	3	6	5	9	3	0.284211	0.5222	0.925385	Cdk11b
EYGSPLK	EYGsPLK	2	1	14.7478	0.00198683	541	544	A2A9P6	Cyclin-dependent kinase 11B OS=Mus musculus GN=Cdk11b PE=2 SV=1	3	1	3	1	5	2	-0.0216404	-0.0278	0.889063	Cdk11b
GTSPRPPEGGLGYSQLGDDDLK	GTsPRPPEGGLGYSQLGDDDLK	4	1	4.96272	0.00704694	705	707	A2A9P6	Cyclin-dependent kinase 11B OS=Mus musculus GN=Cdk11b PE=2 SV=1	0	0	1	0	0	0	-0.176009	-0.1361	0.916537	Cdk11b
RGTSPRPPEGGLGYSQLGDDDLK	RGtsPRPPEGGLGYSQLGDDDLK	4	2	22.8068	0.00132783	704	706;707	A2A9P6	Cyclin-dependent kinase 11B OS=Mus musculus GN=Cdk11b PE=2 SV=1	2	3	4	5	6	4	0.542453	0.9063	0.970016	Cdk11b
SPLRPPR	sPLRPPR	1	1	20.0401	0.00150447	200	200	A2A9P6	Cyclin-dependent kinase 11B OS=Mus musculus GN=Cdk11b PE=2 SV=1	0	3	6	0	2	2	-1.28977	-1.5796	0.681807	Cdk11b
RVSADGQPFQR	RVsADGQPFQR	1	1	19.9353	0.00150819	74	76	A2A9P8	E3 ubiquitin-protein ligase MIB2 (Fragment) OS=Mus musculus GN=Mib2 PE=2 SV=1	0	0	0	0	0	0	-0.287096	-0.2307	0.956464	Mib2
GPPSPRPAGPTPR	GPPsPRPAGPTPR	2	1	20.2261	0.00149842	30	33	A2A9V9	BTB/POZ domain-containing protein KCTD2 OS=Mus musculus GN=Kctd2 PE=2 SV=1	0	0	0	2	0	0	0.126957	0.1077	0.881696	Kctd2
ILGSASPEEEQEKPILDRPTR	ILGSAsPEEEQEKPILDRPTR	3	1	12.5411	0.00223112	96	101	A2AA85	SUZ domain-containing protein 1 (Fragment) OS=Mus musculus GN=Szrd1 PE=4 SV=1	3	1	1	3	3	3	0.644885	0.777	0.956632	Szrd1
SKSPPKVPIVIQDDSLPTGPPPQIR	sKsPPKVPIVIQDDSLPTGPPPQIR	4	2	39.7668	0.000716835	31	31;33	A2AA85	SUZ domain-containing protein 1 (Fragment) OS=Mus musculus GN=Szrd1 PE=4 SV=1	0	0	0	0	0	1	-0.285654	-0.2202	0.951596	Szrd1
SPPKVPIVIQDDSLPTGPPPQIR	sPPKVPIVIQDDSLPTGPPPQIR	3	1	85.3278	1.14484e-08	33	33	A2AA85	SUZ domain-containing protein 1 (Fragment) OS=Mus musculus GN=Szrd1 PE=4 SV=1	3	2	6	3	2	4	-0.478975	-0.7317	0.930258	Szrd1
SSSSSGVPYSPAIPNK	SSSSSGVPYsPAIPNK	7	1	9.42151	0.00259203	241	250	A2AAN0	Exocyst complex component 7 OS=Mus musculus GN=Exoc7 PE=2 SV=1	2	0	0	0	0	0	-0.64777	-0.5673	0.919377	Exoc7
AYTPPPPLGPHPNLGK	AYtPPPPLGPHPNLGK	2	1	9.78374	0.0025082	1161	1163	A2AAU3	Probable helicase with zinc finger domain OS=Mus musculus GN=Helz PE=2 SV=1	4	0	4	8	6	4	0.796368	1.3601	0.670521	Helz
LGPSSPAHSGALDLDGVSR	LGPSsPAHSGALDLDGVSR	4	1	8.54041	0.00272867	287	291	A2AAY5	SH3 and PX domain-containing protein 2B OS=Mus musculus GN=Sh3pxd2b PE=1 SV=1	0	0	0	1	0	1	-0.292867	-0.2412	0.961465	Sh3pxd2b
GPGDVVSIEILPGAAATPSGDDAQAPR	GPGDVVSIEILPGAAAtPSGDDAQAPR	3	1	15.7839	0.00182178	493	509	A2AB60	Formin-like 1, isoform CRA_c OS=Mus musculus GN=Fmnl1 PE=4 SV=1	0	0	0	2	2	0	0.616031	0.5653	0.930501	Fmnl1
SKPLDQSVEDLSK	SKPLDQsVEDLSK	3	1	11.1522	0.00230617	178	184	A2AB60	Formin-like 1, isoform CRA_c OS=Mus musculus GN=Fmnl1 PE=4 SV=1	6	1	1	4	7	3	0.592948	0.8908	0.968186	Fmnl1
ALETIPITPIER	ALETIPItPIER	2	1	14.6641	0.00200616	491	498	A2AB97	Protein 4932438A13Rik (Fragment) OS=Mus musculus GN=4932438A13Rik PE=2 SV=1	0	0	0	0	0	1	-0.264013	-0.2126	0.946868	4932438A13Rik
LFLGDQTVNLPTSGPGTPDSIEGVSQHLSPESSR	LFLGDQTVNLPTSGPGTPDSIEGVSQHLsPESSR	9	1	10.3961	0.00240619	782	810	A2AB97	Protein 4932438A13Rik (Fragment) OS=Mus musculus GN=4932438A13Rik PE=2 SV=1	0	0	1	0	0	0	-0.249586	-0.1992	0.942292	4932438A13Rik
LPSSEIHPEESLYR	LPsSEIHPEESLYR	4	1	4.77552	0.00880371	380	382	A2ABG4	Protein Tbc1d16 OS=Mus musculus GN=Tbc1d16 PE=2 SV=1	1	0	0	1	0	0	-0.359231	-0.2845	0.965945	Tbc1d16
ASPDSPLTR	AsPDSPLTR	3	1	16.8614	0.00176129	69	70	A2ABQ9	Axin-2 (Fragment) OS=Mus musculus GN=Axin2 PE=2 SV=1	4	0	0	0	0	0	-1.36335	-1.3008	0.89062	Axin2
APGSPVSSLSADQASSSTLLPLNSGEFSR	APGsPVSSLSADQASSSTLLPLNSGEFSR	10	1	18.9846	0.00154662	113	116	A2AC03	Tether-containing UBX domain for GLUT4 (Fragment) OS=Mus musculus GN=Aspscr1 PE=4 SV=1	20	15	25	35	25	30	0.383757	1.5424	0.541701	Aspscr1
MDSNFGLAGLPGSPK	MDSNFGLAGLPGsPK	2	1	19.5386	0.00152286	380	392	A2AC19	Histone-lysine N-methyltransferase SUV39H1 OS=Mus musculus GN=Suv39h1 PE=3 SV=1	0	0	0	0	0	1	-0.253914	-0.2114	0.946868	Suv39h1
AYSNSIVR	AYsNSIVR	3	1	8.09036	0.00274767	77	79	A2AC24	WD repeat-containing protein 13 (Fragment) OS=Mus musculus GN=Wdr13 PE=2 SV=1	0	0	0	2	0	0	0.171681	0.153	0.88353	Wdr13
ILDTSSLTQSAPASPTNK	ILDTSSLTQsAPAsPTNK	7	2	6.1721	0.00292182	850	859;863	A2ACM0	Regulatory-associated protein of mTOR OS=Mus musculus GN=Rptor PE=4 SV=1	0	1	2	1	2	1	-0.230831	-0.2162	0.949214	Rptor
ILDTSSLTQSAPASPTNK	ILDTSSLTQsAPASPTNK	7	1	13.0346	0.00223098	850	859	A2ACM0	Regulatory-associated protein of mTOR OS=Mus musculus GN=Rptor PE=4 SV=1	2	1	0	1	1	0	-0.843977	-0.7095	0.928436	Rptor
ILDTSSLTQSAPASPTNK	ILDTSSLTQSAPAsPTNK	7	1	5.37682	0.00447963	850	863	A2ACM0	Regulatory-associated protein of mTOR OS=Mus musculus GN=Rptor PE=4 SV=1	4	2	3	3	2	1	-0.858404	-1.099	0.967095	Rptor
NYPLPSPAATEGGSLTPVR	NYPLPsPAATEGGSLTPVR	5	1	8.95106	0.00268618	691	696	A2ACM0	Regulatory-associated protein of mTOR OS=Mus musculus GN=Rptor PE=4 SV=1	1	0	0	1	0	0	-0.285654	-0.2285	0.956463	Rptor
SVSSYGNIR	SVSsYGNIR	4	1	5.09602	0.00603016	719	722	A2ACM0	Regulatory-associated protein of mTOR OS=Mus musculus GN=Rptor PE=4 SV=1	2	2	1	2	0	2	-0.269784	-0.283	0.965948	Rptor
MVQLSPPALAAPAGPGR	MVQLsPPALAAPAGPGR	1	1	22.9666	0.00130716	118	122	A2AD40	T-cell acute lymphocytic leukemia protein 1 homolog (Fragment) OS=Mus musculus GN=Tal1 PE=2 SV=1	0	0	0	4	0	2	1.06759	1.0483	0.897639	Tal1
LPPPVIPGGVPHQSPPPK	LPPPVIPGGVPHQsPPPK	1	1	63.9182	1.2902e-08	2454	2467	A2ADB1	Msx2-interacting protein OS=Mus musculus GN=Spen PE=2 SV=1	0	0	0	0	4	0	0.845419	0.7993	0.959289	Spen
RPQSPGVSPAHSER	RPQsPGVsPAHSER	3	2	21.0632	0.00148141	733	736;740	A2ADB1	Msx2-interacting protein OS=Mus musculus GN=Spen PE=2 SV=1	0	0	2	0	0	0	-0.742988	-0.6344	0.922277	Spen
SQSPVHLR	sQsPVHLR	2	2	26.2408	0.0011464	725	725;727	A2ADB1	Msx2-interacting protein OS=Mus musculus GN=Spen PE=2 SV=1	0	0	0	0	0	4	0.880044	0.795	0.958764	Spen
ALSPGALPALAAQNR	ALsPGALPALAAQNR	1	1	37.9538	0.000835866	237	239	A2ADM8	Protein Zfp831 OS=Mus musculus GN=Zfp831 PE=4 SV=1	0	0	0	0	0	1	-0.27844	-0.2077	0.94456	Zfp831
LFDDEASVDEPR	LFDDEAsVDEPR	1	1	56.8868	1.33795e-08	637	643	A2ADS6	InaD-like protein OS=Mus musculus GN=Inadl PE=2 SV=1	0	1	0	0	0	0	-0.275555	-0.2241	0.954012	Inadl
IRLFSADPFDLEAQAK	IRLFsADPFDLEAQAK	1	1	48.8566	0.000212538	190	194	A2ADY9	Protein DDI1 homolog 2 OS=Mus musculus GN=Ddi2 PE=1 SV=1	0	0	0	1	0	0	-0.269784	-0.2136	0.949215	Ddi2
LFSADPFDLEAQAK	LFsADPFDLEAQAK	1	1	50.2701	0.000208155	192	194	A2ADY9	Protein DDI1 homolog 2 OS=Mus musculus GN=Ddi2 PE=1 SV=1	2	1	1	3	2	3	0.849747	0.8974	0.969109	Ddi2
TQAQHSSPGEMASSPQGLDNPALLR	TQAQHSSPGEMASsPQGLDNPALLR	5	1	9.16681	0.00264833	115	128	A2ADY9	Protein DDI1 homolog 2 OS=Mus musculus GN=Ddi2 PE=1 SV=1	0	0	1	0	0	0	-0.239487	-0.1952	0.94006	Ddi2
QISQDVKLEPDILLR	QIsQDVKLEPDILLR	1	1	32.2602	0.000962454	111	113	A2AE27	AMP deaminase 2 OS=Mus musculus GN=Ampd2 PE=4 SV=1	0	0	0	2	0	2	0.512157	0.4639	0.917651	Ampd2
SLAESELR	sLAESELR	2	1	41.0788	0.000597015	79	79	A2AE27	AMP deaminase 2 OS=Mus musculus GN=Ampd2 PE=4 SV=1	2	0	0	4	0	0	0.367887	0.3819	0.906842	Ampd2
TDSDSDLQLYK	TDsDSDLQLYK	4	1	14.4026	0.00206738	133	135	A2AE27	AMP deaminase 2 OS=Mus musculus GN=Ampd2 PE=4 SV=1	2	0	0	2	0	0	-0.265456	-0.2522	0.969191	Ampd2
RYTMGDAPDFDR	RYtMGDAPDFDR	2	1	5.69266	0.00350023	32	34	A2AE89	Glutathione S-transferase Mu 1 (Fragment) OS=Mus musculus GN=Gstm1 PE=2 SV=1	4	6	2	8	2	4	-0.0360674	-0.0615	0.895033	Gstm1
DSAYDSDPEYSSFQRPR	DSAYDsDPEYSSFQRPR	6	1	6.50752	0.00280531	403	408	A2AED8	Spermatogenesis-associated protein 6 OS=Mus musculus GN=Spata6 PE=2 SV=1	0	4	2	0	0	1	-1.6389	-1.5397	0.716059	Spata6
HVDPPSPR	HVDPPsPR	1	1	22.1206	0.00140905	260	265	A2AED8	Spermatogenesis-associated protein 6 OS=Mus musculus GN=Spata6 PE=2 SV=1	0	2	0	0	0	0	-0.66941	-0.5901	0.920056	Spata6
LAHLNLGPYEFK	LAHLNLGPyEFK	1	1	10.2416	0.00242676	237	245	A2AED8	Spermatogenesis-associated protein 6 OS=Mus musculus GN=Spata6 PE=2 SV=1	0	0	0	2	1	0	0.142827	0.1218	0.882052	Spata6
SLDNEMYLEGLGR	sLDNEMYLEGLGR	2	1	40.3668	0.000657278	749	749	A2AEG2	Oral-facial-digital syndrome 1 gene homolog (Human) OS=Mus musculus GN=Ofd1 PE=4 SV=1	0	0	0	0	0	2	0.266899	0.2351	0.889993	Ofd1
QVPVMQGAGMQGASMQGGSQPGGFSPGQSQVTPQDHEK	QVPVMQGAGMQGASMQGGSQPGGFsPGQSQVTPQDHEK	5	1	5.14734	0.00568948	477	501	A2AEK1	AlphaCstF-64 variant 4 OS=Mus musculus GN=Cstf2 PE=2 SV=1	1	0	0	0	0	0	-0.184665	-0.1504	0.921835	Cstf2
ASPPPQGPLPGPPGALHR	AsPPPQGPLPGPPGALHR	1	1	85.9749	1.14044e-08	63	64	A2AES5	OTU domain-containing protein 5 OS=Mus musculus GN=Otud5 PE=4 SV=1	6	12	15	9	12	15	-0.103874	-0.3006	0.958661	Otud5
AASDPLLSSVSPAVSK	AAsDPLLSSVsPAVSK	5	2	15.7844	0.00182178	543	545;553	A2AEW1	Transcription factor E3 OS=Mus musculus GN=Tfe3 PE=4 SV=1	6	4	2	6	8	6	0.525141	0.9768	0.946989	Tfe3
AASDPLLSSVSPAVSK	AAsDPLLSSVSPAVsK	5	2	24.4621	0.00117674	543	545;557	A2AEW1	Transcription factor E3 OS=Mus musculus GN=Tfe3 PE=4 SV=1	0	0	0	0	0	0	-0.188993	-0.1448	0.920028	Tfe3
AASDPLLSSVSPAVSK	AAsDPLLSSVSPAVSK	5	1	49.8769	0.000208172	543	545	A2AEW1	Transcription factor E3 OS=Mus musculus GN=Tfe3 PE=4 SV=1	6	6	6	4	6	6	-0.432809	-0.8586	0.94326	Tfe3
AASDPLLSSVSPAVSK	AASDPLLSSVsPAVsK	5	2	7.33282	0.00276472	543	553;557	A2AEW1	Transcription factor E3 OS=Mus musculus GN=Tfe3 PE=4 SV=1	0	0	4	4	6	6	1.27246	1.7117	0.430541	Tfe3
AASDPLLSSVSPAVSK	AASDPLLSSVsPAVSK	5	1	11.3852	0.00227563	543	553	A2AEW1	Transcription factor E3 OS=Mus musculus GN=Tfe3 PE=4 SV=1	6	2	6	6	6	4	-0.0432809	-0.0822	0.900552	Tfe3
AASDPLLSSVSPAVSK	AASDPLLSSVSPAVsK	5	1	28.5804	0.0010965	543	557	A2AEW1	Transcription factor E3 OS=Mus musculus GN=Tfe3 PE=4 SV=1	0	0	2	2	2	0	0.138499	0.1386	0.882791	Tfe3
RSSFSMEEES	RSsFSMEEES	4	1	5.23782	0.00515386	563	565	A2AEW1	Transcription factor E3 OS=Mus musculus GN=Tfe3 PE=4 SV=1	0	0	2	0	2	6	1.05028	1.1043	0.859973	Tfe3
SQPLSLR	sQPLSLR	2	1	24.3932	0.00117773	49	49	A2AEW2	Transcription factor E3 (Fragment) OS=Mus musculus GN=Tfe3 PE=4 SV=1	0	0	0	9	3	0	1.98659	1.9457	0.301365	Tfe3
SLSSSPQAQPPRPAELSDEEVAELFQR	sLSSsPQAQPPRPAELSDEEVAELFQR	5	2	6.17985	0.00291748	639	639;643	A2AEW9	GRIP1-associated protein 1 OS=Mus musculus GN=Gripap1 PE=2 SV=1	0	0	3	0	0	3	-0.22506	-0.2388	0.961464	Gripap1
TGLEELVLSEMNSPSR	TGLEELVLSEMNsPSR	4	1	5.05507	0.00632203	594	606	A2AEW9	GRIP1-associated protein 1 OS=Mus musculus GN=Gripap1 PE=2 SV=1	3	0	0	0	0	12	1.25659	1.5933	0.505392	Gripap1
SQTMPALR	SQtMPALR	2	1	12.2026	0.00223121	1350	1352	A2AF47	Dedicator of cytokinesis protein 11 OS=Mus musculus GN=Dock11 PE=1 SV=1	0	0	0	2	2	0	0.530912	0.4988	0.922165	Dock11
TVLMATAQMK	tVLMATAQMK	2	1	4.68532	0.00978769	74	74	A2AF65	Dedicator of cytokinesis protein 11 OS=Mus musculus GN=Dock11 PE=2 SV=1	0	0	0	6	0	0	1.32151	1.2468	0.753324	Dock11
EDTQVDSEARPMK	EDTQVDsEARPMK	2	1	5.57084	0.00379999	1154	1160	A2AFG7	Neural cell adhesion molecule L1 OS=Mus musculus GN=L1cam PE=2 SV=1	0	0	0	4	0	0	0.884372	0.803	0.959288	L1cam
DVYLSPR	DVYLsPR	2	1	26.2704	0.001146	204	208	A2AFI3	RNA binding motif protein, X chromosome, isoform CRA_b OS=Mus musculus GN=Rbmx PE=4 SV=1	12	15	12	12	12	15	-0.233717	-0.6867	0.926287	Rbmx
DVYLSPRDDGYSTK	DVYLsPRDDGYSTK	5	1	10.8828	0.00234369	204	208	A2AFI3	RNA binding motif protein, X chromosome, isoform CRA_b OS=Mus musculus GN=Rbmx PE=4 SV=1	9	0	0	6	9	0	0.330377	0.5714	0.93177	Rbmx
DEPPPLSPAPLTPATPSSLDPFFSR	DEPPPLsPAPLtPATPSSLDPFFSR	6	2	6.35856	0.00284181	3917	3923;3928	A2AFQ0	E3 ubiquitin-protein ligase HUWE1 OS=Mus musculus GN=Huwe1 PE=2 SV=1	4	0	1	0	1	0	-1.32872	-1.2406	0.928439	Huwe1
DEPPPLSPAPLTPATPSSLDPFFSR	DEPPPLsPAPLTPATPSSLDPFFSR	6	1	15.7083	0.00182803	3917	3923	A2AFQ0	E3 ubiquitin-protein ligase HUWE1 OS=Mus musculus GN=Huwe1 PE=2 SV=1	3	1	1	2	3	2	0.213519	0.254	0.891447	Huwe1
DGGSGNSTIIVSR	DGGsGNsTIIVSR	4	2	5.20768	0.00532384	2360	2363;2366	A2AFQ0	E3 ubiquitin-protein ligase HUWE1 OS=Mus musculus GN=Huwe1 PE=2 SV=1	0	0	1	0	0	0	-0.292867	-0.2392	0.961464	Huwe1
DLSMSEEDQMMR	DLsMSEEDQMMR	2	1	16.7915	0.0017683	1366	1368	A2AFQ0	E3 ubiquitin-protein ligase HUWE1 OS=Mus musculus GN=Huwe1 PE=2 SV=1	0	0	0	0	0	0	-0.311622	-0.2512	0.96659	Huwe1
GSGTASDDEFENLR	GsGTASDDEFENLR	3	1	5.22299	0.00523579	1902	1903	A2AFQ0	E3 ubiquitin-protein ligase HUWE1 OS=Mus musculus GN=Huwe1 PE=2 SV=1	0	0	0	0	0	1	-0.279883	-0.2281	0.956463	Huwe1
GSGTASDDEFENLR	GSGTAsDDEFENLR	3	1	5.66742	0.00355593	1902	1907	A2AFQ0	E3 ubiquitin-protein ligase HUWE1 OS=Mus musculus GN=Huwe1 PE=2 SV=1	0	0	4	0	1	0	-1.4124	-1.3453	0.86076	Huwe1
LGSSGLGSASSIQAAVR	LGSSGLGsASSIQAAVR	5	1	17.3833	0.00169593	3752	3759	A2AFQ0	E3 ubiquitin-protein ligase HUWE1 OS=Mus musculus GN=Huwe1 PE=2 SV=1	3	2	2	3	1	0	-0.771842	-0.8591	0.94326	Huwe1
LLGPSAAADILQLSSSLPLQSR	LLGPSAAADILQLSSsLPLQSR	5	1	8.18414	0.00274464	2581	2596	A2AFQ0	E3 ubiquitin-protein ligase HUWE1 OS=Mus musculus GN=Huwe1 PE=2 SV=1	1	0	0	2	0	0	0.223618	0.1958	0.886154	Huwe1
REESPMDVDQPSPSAQDTQSIVISDGTPQGEK	REESPMDVDQPsPSAQDTQSIVISDGTPQGEK	7	1	5.03222	0.00649256	3808	3819	A2AFQ0	E3 ubiquitin-protein ligase HUWE1 OS=Mus musculus GN=Huwe1 PE=2 SV=1	0	0	0	0	1	0	-0.261128	-0.2066	0.94456	Huwe1
SDDELLDDFFHDQSTATSQAGTLSSIPTALTR	sDDELLDDFFHDQSTATSQAGTLSSIPTALTR	10	1	6.64086	0.00278609	2620	2620	A2AFQ0	E3 ubiquitin-protein ligase HUWE1 OS=Mus musculus GN=Huwe1 PE=2 SV=1	1	1	3	2	1	1	-0.565536	-0.5481	0.919187	Huwe1
ASINSLLSDK	AsINSLLSDK	3	1	5.06207	0.0062716	1454	1455	A2AG68	Copper-transporting ATPase 1 OS=Mus musculus GN=Atp7a PE=2 SV=1	4	0	0	4	2	4	0.542453	0.691	0.946475	Atp7a
ASINSLLSDK	ASINsLLSDK	3	1	10.7931	0.00235592	1454	1458	A2AG68	Copper-transporting ATPase 1 OS=Mus musculus GN=Atp7a PE=2 SV=1	0	0	0	0	2	0	0.154368	0.1315	0.882388	Atp7a
SLNSVVTSEPDK	sLNSVVTSEPDK	4	1	21.142	0.00147955	1465	1465	A2AG68	Copper-transporting ATPase 1 OS=Mus musculus GN=Atp7a PE=2 SV=1	2	0	0	0	2	0	-0.324606	-0.2944	0.962222	Atp7a
VSIASEVESTASSPSSSSLQK	VSIAsEVESTASSPSSSSLQK	10	1	6.71087	0.00277929	345	349	A2AG68	Copper-transporting ATPase 1 OS=Mus musculus GN=Atp7a PE=2 SV=1	0	0	0	2	0	0	0.191878	0.1658	0.884106	Atp7a
GDLAFGAPGPRPPSPFDDPTDDPERK	GDLAFGAPGPRPPsPFDDPTDDPERK	2	1	13.4827	0.00222685	623	636	A2AGH8	Mediator of RNA polymerase II transcription subunit 12 OS=Mus musculus GN=Med12 PE=4 SV=1	2	4	2	0	4	0	-0.692494	-0.8327	0.94069	Med12
IDDIPGLSDTSPDLSSR	IDDIPGLsDTSPDLSSR	5	1	4.815	0.00840108	22	29	A2AGJ9	Solute carrier family 12 member 6 OS=Mus musculus GN=Slc12a6 PE=2 SV=1	0	3	0	0	0	0	-1.01999	-0.9132	0.949386	Slc12a6
ATLSDSEIETNSATSAIFGK	ATLsDSEIETNSATSAIFGK	7	1	5.82494	0.00326176	1153	1156	A2AGQ3	MAP kinase-activating death domain protein OS=Mus musculus GN=Madd PE=4 SV=1	0	0	0	0	0	11	2.0342	1.9946	0.277977	Madd
QFSAPNLK	QFsAPNLK	1	1	38.4675	0.000820077	1136	1138	A2AH75	Kinesin family member 1B, isoform CRA_a OS=Mus musculus GN=Kif1b PE=3 SV=1	1	2	0	3	2	0	0.403955	0.3886	0.907466	Kif1b
RQFSAPNLK	RQFsAPNLK	1	1	45.6426	0.000296613	1135	1138	A2AH75	Kinesin family member 1B, isoform CRA_a OS=Mus musculus GN=Kif1b PE=3 SV=1	0	1	0	0	0	0	-0.233717	-0.1808	0.933606	Kif1b
QDSDSDVVDVEDTEQDFIGEDHPVVIPR	QDsDSDVVDVEDTEQDFIGEDHPVVIPR	3	1	8.18962	0.00274445	752	754	A2AHC4	Calmodulin-regulated spectrin-associated protein 1 (Fragment) OS=Mus musculus GN=Camsap1 PE=2 SV=1	1	0	0	1	2	0	0.21929	0.1901	0.885779	Camsap1
TDVSPPSPQMPR	TDVSPPsPQMPR	3	1	22.0709	0.00141562	567	573	A2AHC4	Calmodulin-regulated spectrin-associated protein 1 (Fragment) OS=Mus musculus GN=Camsap1 PE=2 SV=1	0	0	0	0	2	0	0.180337	0.1579	0.883808	Camsap1
WYVGSQSPSSHDSEPWTILR	WYVGSQsPSSHDSEPWTILR	7	1	4.98664	0.00684937	732	738	A2AHC4	Calmodulin-regulated spectrin-associated protein 1 (Fragment) OS=Mus musculus GN=Camsap1 PE=2 SV=1	0	0	1	1	0	0	-0.314508	-0.2567	0.971822	Camsap1
SFSDVLPESPK	sFSDVLPESPK	3	1	9.5545	0.0025607	406	406	A2AHW8	GTPase-activating Rap/Ran-GAP domain-like protein 3 OS=Mus musculus GN=Garnl3 PE=2 SV=1	2	0	1	2	1	0	-0.281326	-0.2783	0.967866	Garnl3
NGQEPVRPGLPVTFIDEVDSEEEAFQEAK	NGQEPVRPGLPVTFIDEVDsEEEAFQEAK	2	1	10.5053	0.00239225	482	501	A2AI08	Taperin OS=Mus musculus GN=Tprn PE=1 SV=1	2	0	0	1	0	0	-0.799253	-0.6829	0.925877	Tprn
SLAPASPVR	SLAPAsPVR	2	1	41.587	0.000548016	179	184	A2AI08	Taperin OS=Mus musculus GN=Tprn PE=1 SV=1	0	0	0	1	0	0	-0.295752	-0.2314	0.956464	Tprn
WQRPASPPPFLPATAEAEPAEGLGVPGLAK	WQRPAsPPPFLPATAEAEPAEGLGVPGLAK	2	1	38.3337	0.000825947	452	457	A2AI08	Taperin OS=Mus musculus GN=Tprn PE=1 SV=1	2	3	2	2	4	4	0.307294	0.412	0.910611	Tprn
ALVVPEPEPDSDSNQER	ALVVPEPEPDSDsNQER	2	1	6.61653	0.00278878	126	138	A2AIR2	E3 ubiquitin-protein ligase BRE1A (Fragment) OS=Mus musculus GN=Rnf20 PE=4 SV=1	0	0	2	2	6	2	1.20176	1.3676	0.66695	Rnf20
ASVGSLPGLR	AsVGSLPGLR	2	1	16.9086	0.00175653	129	130	A2AIV3	G-protein-signaling modulator 1 OS=Mus musculus GN=Gpsm1 PE=2 SV=1	0	0	0	0	1	0	-0.321721	-0.2505	0.966589	Gpsm1
APSPGEVSAPSPLDASDGLDDLNVLR	APsPGEVSAPSPLDASDGLDDLNVLR	4	1	8.66184	0.00271974	1299	1301	A2AIV6	snRNA-activating protein complex subunit 4 OS=Mus musculus GN=Snapc4 PE=4 SV=1	1	0	0	2	2	0	0.577078	0.5212	0.924742	Snapc4
GVLADRESPEQPFMALNK	GVLADREsPEQPFMALNK	1	1	56.6573	1.33951e-08	454	461	A2AIV8	Caspase recruitment domain-containing protein 9 OS=Mus musculus GN=Card9 PE=1 SV=1	2	1	2	3	2	4	0.727118	0.8509	0.964364	Card9
ISPASPAGSPNADFAAHEESLGDR	ISPAsPAGsPNADFAAHEESLGDR	4	2	14.162	0.00212048	214	218;222	A2AIW3	Serologically defined colon cancer antigen 3 homolog OS=Mus musculus GN=Sdccag3 PE=2 SV=1	1	0	0	0	1	1	-0.357788	-0.2871	0.964069	Sdccag3
SFSLLAPIR	sFSLLAPIR	2	1	8.67091	0.00271896	259	259	A2AIX0	72 kDa inositol polyphosphate 5-phosphatase OS=Mus musculus GN=Inpp5e PE=4 SV=1	0	2	4	0	0	2	-1.12097	-1.1992	0.955181	Inpp5e
TLSLDDK	TLsLDDK	2	1	16.5343	0.00178621	87	89	A2AIX0	72 kDa inositol polyphosphate 5-phosphatase OS=Mus musculus GN=Inpp5e PE=4 SV=1	0	2	2	2	2	4	0.553995	0.636	0.939872	Inpp5e
ESAEQEGFADILSQK	EsAEQEGFADILSQK	2	1	39.8552	0.000707616	101	102	A2AJ15	Endoplasmic reticulum mannosyl-oligosaccharide 1,2-alpha-mannosidase OS=Mus musculus GN=Man1b1 PE=2 SV=1	2	0	0	0	0	2	-0.21929	-0.2023	0.94229	Man1b1
QEVLPVLPAPQKESAEQEGFADILSQK	QEVLPVLPAPQKEsAEQEGFADILSQK	2	1	28.1075	0.00113108	89	102	A2AJ15	Endoplasmic reticulum mannosyl-oligosaccharide 1,2-alpha-mannosidase OS=Mus musculus GN=Man1b1 PE=2 SV=1	6	0	0	8	10	2	1.13684	1.8766	0.336119	Man1b1
ALVADEPEDLDTEDEGLISFEEER	ALVADEPEDLDtEDEGLISFEEER	2	1	12.7898	0.00223105	2399	2410	A2AJ26	ATP-binding cassette sub-family A member 2 OS=Mus musculus GN=Abca2 PE=4 SV=1	8	0	10	8	0	8	-0.392413	-0.813	0.938642	Abca2
EPAAPASPAPSPVPSPTPAQPQK	EPAAPAsPAPsPVPSPTPAQPQK	4	2	15.3151	0.00187388	466	472;476	A2AJI1	MAP7 domain-containing protein 1 OS=Mus musculus GN=Map7d1 PE=2 SV=1	0	0	0	0	4	6	1.85386	1.861	0.343874	Map7d1
EPAAPASPAPSPVPSPTPAQPQK	EPAAPAsPAPSPVPSPTPAQPQK	4	1	21.8091	0.00144157	466	472	A2AJI1	MAP7 domain-containing protein 1 OS=Mus musculus GN=Map7d1 PE=2 SV=1	0	0	0	0	4	2	1.06471	0.9863	0.940566	Map7d1
GPTPTATGPR	GPtPTATGPR	3	1	20.0276	0.00150495	97	99	A2AJI1	MAP7 domain-containing protein 1 OS=Mus musculus GN=Map7d1 PE=2 SV=1	0	0	0	0	0	0	-0.289982	-0.2415	0.961465	Map7d1
IPQEPRPSPEGDPSPPPPPTPMSALVPDTPPDTPPALK	IPQEPRPSPEGDPsPPPPPTPMSALVPDTPPDTPPALK	6	1	5.98227	0.00306653	21	34	A2AJI1	MAP7 domain-containing protein 1 OS=Mus musculus GN=Map7d1 PE=2 SV=1	4	0	0	2	0	0	-0.893028	-0.8938	0.947358	Map7d1
LSTGSELSPK	LsTGSELSPK	4	1	4.67682	0.00988512	381	382	A2AJI1	MAP7 domain-containing protein 1 OS=Mus musculus GN=Map7d1 PE=2 SV=1	0	0	0	0	0	4	0.891586	0.8349	0.962876	Map7d1
RKPGAGGSPALAR	RKPGAGGsPALAR	1	1	33.7168	0.000940143	322	329	A2AJI1	MAP7 domain-containing protein 1 OS=Mus musculus GN=Map7d1 PE=2 SV=1	0	0	0	0	0	2	0.207748	0.1794	0.885068	Map7d1
RSSQPSPTTVPASDSPPAK	RSsQPsPTTVPASDSPPAK	7	2	4.79285	0.00862566	113	115;118	A2AJI1	MAP7 domain-containing protein 1 OS=Mus musculus GN=Map7d1 PE=2 SV=1	0	0	0	0	0	2	0.249586	0.2059	0.887336	Map7d1
SAVTLPR	sAVTLPR	2	1	19.3513	0.00152982	275	275	A2AJI1	MAP7 domain-containing protein 1 OS=Mus musculus GN=Map7d1 PE=2 SV=1	0	0	0	0	0	2	0.194764	0.1685	0.884409	Map7d1
FDSDEEDEDAENLEAVSSGK	FDsDEEDEDAENLEAVSSGK	3	1	41.0386	0.000600271	288	290	A2AJT5	Arginine/serine-rich protein PNISR OS=Mus musculus GN=Sfrs18 PE=2 SV=1	9	3	3	6	9	3	0.051937	0.1026	0.881618	Sfrs18
QRSPIALPVK	QRsPIALPVK	1	1	66.0447	1.27577e-08	209	211	A2AJT5	Arginine/serine-rich protein PNISR OS=Mus musculus GN=Sfrs18 PE=2 SV=1	24	18	15	30	30	24	0.328934	1.3319	0.692053	Sfrs18
SKFDSDEEDEDAENLEAVSSGK	SKFDsDEEDEDAENLEAVSSGK	4	1	6.23056	0.00289165	286	290	A2AJT5	Arginine/serine-rich protein PNISR OS=Mus musculus GN=Sfrs18 PE=2 SV=1	0	3	0	0	0	3	-0.216404	-0.2248	0.954013	Sfrs18
SKFDSDEEDEDAENLEAVSSGKVTR	SKFDsDEEDEDAENLEAVSSGKVtR	5	2	8.77718	0.00270875	286	290;309	A2AJT5	Arginine/serine-rich protein PNISR OS=Mus musculus GN=Sfrs18 PE=2 SV=1	0	0	3	0	0	0	-1.17868	-1.007	0.958657	Sfrs18
SPIALPVK	sPIALPVK	1	1	49.1878	0.000208419	211	211	A2AJT5	Arginine/serine-rich protein PNISR OS=Mus musculus GN=Sfrs18 PE=2 SV=1	0	3	6	0	6	6	0.177451	0.2842	0.895081	Sfrs18
SPSPAPQEEHSEPEMTEEEK	sPsPAPQEEHSEPEMTEEEK	4	2	23.053	0.00129626	311	311;313	A2AJT5	Arginine/serine-rich protein PNISR OS=Mus musculus GN=Sfrs18 PE=2 SV=1	0	0	3	0	0	0	-1.14839	-1.044	0.961875	Sfrs18
SLPTSPER	sLPTsPER	3	2	12.1699	0.00223122	54	54;58	A2AJW4	Protein phosphatase 1 regulatory subunit 3 OS=Mus musculus GN=Ppp1r3d PE=4 SV=1	0	0	2	0	0	3	0.100989	0.104	0.881688	Ppp1r3d
SLPTSPER	sLPTSPER	3	1	18.3513	0.00158474	54	54	A2AJW4	Protein phosphatase 1 regulatory subunit 3 OS=Mus musculus GN=Ppp1r3d PE=4 SV=1	0	1	0	0	0	1	-0.31595	-0.2461	0.964012	Ppp1r3d
SLPTSPERR	sLPTsPERR	3	2	5.89208	0.00316786	54	54;58	A2AJW4	Protein phosphatase 1 regulatory subunit 3 OS=Mus musculus GN=Ppp1r3d PE=4 SV=1	1	1	1	1	0	1	-0.383757	-0.3144	0.955242	Ppp1r3d
VFNAGDDPSVPLHVLSR	VFNAGDDPSVPLHVLsR	2	1	15.752	0.00182427	98	113	A2AJW4	Protein phosphatase 1 regulatory subunit 3 OS=Mus musculus GN=Ppp1r3d PE=4 SV=1	0	0	1	0	0	0	-0.301523	-0.2516	0.969189	Ppp1r3d
SITMTDGLTTDK	sITMTDGLTTDK	5	1	10.9178	0.00233896	201	201	A2AK86	SH2 domain-containing protein 3C (Fragment) OS=Mus musculus GN=Sh2d3c PE=2 SV=1	0	0	0	0	0	0	-0.359231	-0.2878	0.964068	Sh2d3c
SESPPPLSEPK	SEsPPPLSEPK	3	1	7.94987	0.00275195	260	262	A2AKA9	Bromodomain-containing protein 3 (Fragment) OS=Mus musculus GN=Brd3 PE=4 SV=1	3	0	0	2	1	0	-0.676624	-0.6329	0.922279	Brd3
SSGSPYGGGYGSGGGSGGYGSR	SSGsPYGGGYGSGGGSGGYGSR	9	1	5.0099	0.0066645	295	298	A2AL12	Heterogeneous nuclear ribonucleoprotein A3 OS=Mus musculus GN=Hnrnpa3 PE=2 SV=1	5	0	0	0	5	5	0.477532	0.6463	0.941092	Hnrnpa3
AASAAGASPAATPAAPESGTIPK	AAsAAGASPAATPAAPESGTIPK	5	1	16.3376	0.00179557	76	78	A2AL50	Alkyldihydroxyacetonephosphate synthase, peroxisomal OS=Mus musculus GN=Agps PE=4 SV=1	0	0	0	6	6	0	1.97938	2.1004	0.230582	Agps
RGSALGIGAVEESLIVPGK	RGsALGIGAVEESLIVPGK	2	1	40.2445	0.000668425	211	213	A2ALS7	Rap1 GTPase-activating protein 1 (Fragment) OS=Mus musculus GN=Rap1gap PE=2 SV=1	0	2	0	0	0	0	-0.767514	-0.6408	0.922919	Rap1gap
AASIDLLEDVFSSLDVEAPLQPLGQAK	AAsIDLLEDVFSSLDVEAPLQPLGQAK	3	1	78.4862	1.19131e-08	171	173	A2ALU3	DENN domain-containing protein 1A (Fragment) OS=Mus musculus GN=Dennd1a PE=2 SV=1	4	2	2	2	0	2	-0.988246	-1.172	0.969414	Dennd1a
SLEDLRAPK	sLEDLRAPK	1	1	40.5737	0.00063975	198	198	A2ALU3	DENN domain-containing protein 1A (Fragment) OS=Mus musculus GN=Dennd1a PE=2 SV=1	8	6	6	10	14	10	0.562651	1.3598	0.670519	Dennd1a
TMPSPQAETQDPR	TMPsPQAETQDPR	3	1	8.08807	0.00274775	33	36	A2ALU3	DENN domain-containing protein 1A (Fragment) OS=Mus musculus GN=Dennd1a PE=2 SV=1	0	0	0	2	0	0	0.177451	0.154	0.883531	Dennd1a
GAMSVDSITDLDDNQSR	GAMsVDSITDLDDNQSR	4	1	21.4037	0.00147034	180	183	A2ALX6	Rho GTPase activating protein 6, isoform CRA_c OS=Mus musculus GN=Arhgap6 PE=4 SV=1	0	0	0	0	0	6	1.32872	1.2974	0.717264	Arhgap6
LTFNNPTEDFR	LtFNNPTEDFR	2	1	9.38861	0.00259997	122	123	A2AM29	Protein AF-9 OS=Mus musculus GN=Mllt3 PE=1 SV=1	0	1	0	0	0	0	-0.289982	-0.2304	0.956464	Mllt3
AESESDGQAEETADPQSLHSGR	AEsEsDGQAEETADPQSLHSGR	5	2	10.9053	0.00234073	468	470;472	A2AMI2	Eukaryotic translation initiation factor 4 gamma 3 OS=Mus musculus GN=Eif4g3 PE=2 SV=1	0	0	0	0	2	0	0.222175	0.1908	0.885781	Eif4g3
AESESDGQAEETADPQSLHSGR	AEsESDGQAEETADPQSLHSGR	5	1	8.44449	0.00273408	468	470	A2AMI2	Eukaryotic translation initiation factor 4 gamma 3 OS=Mus musculus GN=Eif4g3 PE=2 SV=1	0	0	0	0	4	0	0.933424	0.8692	0.966303	Eif4g3
AESESDGQAEETADPQSLHSGR	AESEsDGQAEETADPQSLHSGR	5	1	7.27705	0.00276509	468	472	A2AMI2	Eukaryotic translation initiation factor 4 gamma 3 OS=Mus musculus GN=Eif4g3 PE=2 SV=1	0	0	0	2	0	0	0.157254	0.1355	0.882581	Eif4g3
LVLSGEK	LVLsGEK	1	1	28.9288	0.00107282	237	240	A2AMI2	Eukaryotic translation initiation factor 4 gamma 3 OS=Mus musculus GN=Eif4g3 PE=2 SV=1	0	2	0	0	0	0	-0.826664	-0.7037	0.927554	Eif4g3
SPAPVQTATTAPK	sPAPVQTATTAPK	4	1	27.3025	0.00114344	490	490	A2AMI2	Eukaryotic translation initiation factor 4 gamma 3 OS=Mus musculus GN=Eif4g3 PE=2 SV=1	0	0	1	0	0	0	-0.307294	-0.2536	0.969193	Eif4g3
SPAVATEVQR	sPAVATEVQR	2	1	35.4321	0.000876031	436	436	A2AMI2	Eukaryotic translation initiation factor 4 gamma 3 OS=Mus musculus GN=Eif4g3 PE=2 SV=1	0	0	4	2	0	2	-0.532354	-0.5847	0.919886	Eif4g3
SPAVATEVQR	SPAVAtEVQR	2	1	8.71712	0.00271479	436	441	A2AMI2	Eukaryotic translation initiation factor 4 gamma 3 OS=Mus musculus GN=Eif4g3 PE=2 SV=1	0	4	0	0	0	0	-1.33016	-1.2344	0.931485	Eif4g3
TSSPTSLPPLAR	TSsPTSLPPLAR	5	1	5.28951	0.00488242	265	267	A2AMI2	Eukaryotic translation initiation factor 4 gamma 3 OS=Mus musculus GN=Eif4g3 PE=2 SV=1	0	0	0	2	2	2	0.923325	0.8739	0.966779	Eif4g3
GYSSLDQSPDEKPLVALDTDSDDDFDMSR	GYSSLDQSPDEKPLVALDTDsDDDFDMSR	7	1	6.74251	0.00277695	67	87	A2ANP2	Protein FAM219A OS=Mus musculus GN=Fam219a PE=2 SV=1	0	0	0	0	0	6	1.31862	1.2632	0.742516	Fam219a
GSPPGTEYR	GsPPGTEYR	3	1	10.0867	0.00245055	198	199	A2AP88	Zinc finger CCCH domain-containing protein 6 OS=Mus musculus GN=Zc3h6 PE=4 SV=1	1	0	1	0	0	1	-0.302966	-0.2374	0.961462	Zc3h6
SPVFALK	sPVFALK	1	1	46.0282	0.000285499	486	486	A2APB8	Targeting protein for Xklp2 OS=Mus musculus GN=Tpx2 PE=1 SV=1	0	0	0	1	2	2	0.490516	0.4383	0.913798	Tpx2
SSELPLTVPVSPK	SSELPLTVPVsPK	4	1	16.6519	0.00177869	727	737	A2APB8	Targeting protein for Xklp2 OS=Mus musculus GN=Tpx2 PE=1 SV=1	0	0	0	1	1	2	0.121186	0.1074	0.881695	Tpx2
EELASDLEEMATSSAK	EELAsDLEEMATSSAK	4	1	33.9635	0.000926602	225	229	A2APD7	Nucleolar protein 56 (Fragment) OS=Mus musculus GN=Nop56 PE=2 SV=1	40	50	42	48	58	58	0.0880044	0.5196	0.924742	Nop56
EEVASEPEEAASPTTPK	EEVAsEPEEAAsPTTPK	4	2	6.00936	0.00304075	248	252;259	A2APD7	Nucleolar protein 56 (Fragment) OS=Mus musculus GN=Nop56 PE=2 SV=1	2	4	4	4	4	8	0.434251	0.7512	0.953901	Nop56
EEVASEPEEAASPTTPK	EEVAsEPEEAASPTTPK	4	1	40.4237	0.000652899	248	252	A2APD7	Nucleolar protein 56 (Fragment) OS=Mus musculus GN=Nop56 PE=2 SV=1	12	8	6	10	18	12	0.395298	1.1118	0.853008	Nop56
EEVASEPEEAASPTTPK	EEVASEPEEAAsPTTPK	4	1	5.00754	0.00668313	248	259	A2APD7	Nucleolar protein 56 (Fragment) OS=Mus musculus GN=Nop56 PE=2 SV=1	0	0	0	2	0	0	0.0779055	0.0686	0.881713	Nop56
EEVASEPEEAASPTTPKK	EEVAsEPEEAAsPTTPKK	4	2	4.78199	0.00873883	248	252;259	A2APD7	Nucleolar protein 56 (Fragment) OS=Mus musculus GN=Nop56 PE=2 SV=1	0	0	0	0	2	0	0.16591	0.1425	0.883021	Nop56
FSEEPEVAANFTK	FsEEPEVAANFTK	2	1	36.4174	0.000853057	269	270	A2APD7	Nucleolar protein 56 (Fragment) OS=Mus musculus GN=Nop56 PE=2 SV=1	0	0	4	0	0	0	-1.33738	-1.2085	0.949363	Nop56
KAPKEELASDLEEMATSSAK	KAPKEELAsDLEEMATSSAK	4	1	42.8241	0.000459807	221	229	A2APD7	Nucleolar protein 56 (Fragment) OS=Mus musculus GN=Nop56 PE=2 SV=1	0	0	2	2	2	0	0.0836763	0.0826	0.881526	Nop56
AMALGDSSPQTTEPVLR	AMALGDSsPQTTEPVLR	4	1	6.0534	0.0030029	377	384	A2APF7	Z-DNA-binding protein 1 OS=Mus musculus GN=Zbp1 PE=1 SV=1	1	0	0	1	1	0	-0.395298	-0.3112	0.955251	Zbp1
QRTLSMIEEEIR	QRTLsMIEEEIR	2	1	12.6943	0.00223108	777	781	A2API8	A-kinase anchor protein 2 OS=Mus musculus GN=Akap2 PE=4 SV=1	2	0	0	3	0	0	0.0764628	0.0758	0.881558	Akap2
SVNVSLTQEELDSGLDELSVR	sVNVSLTQEELDSGLDELSVR	5	1	9.82826	0.00249894	523	523	A2API8	A-kinase anchor protein 2 OS=Mus musculus GN=Akap2 PE=4 SV=1	0	0	0	1	0	0	-0.246701	-0.1916	0.937867	Akap2
SVNVSLTQEELDSGLDELSVR	SVNVsLTQEELDSGLDELSVR	5	1	5.16237	0.00559476	523	527	A2API8	A-kinase anchor protein 2 OS=Mus musculus GN=Akap2 PE=4 SV=1	1	1	0	0	0	0	-0.222175	-0.1828	0.933604	Akap2
SVNVSLTQEELDSGLDELSVR	SVNVSLTQEELDsGLDELSVR	5	1	8.6519	0.00272066	523	535	A2API8	A-kinase anchor protein 2 OS=Mus musculus GN=Akap2 PE=4 SV=1	0	0	1	1	0	0	-0.269784	-0.2048	0.944561	Akap2
TLSMIEEEIR	TLsMIEEEIR	2	1	11.3218	0.00228322	779	781	A2API8	A-kinase anchor protein 2 OS=Mus musculus GN=Akap2 PE=4 SV=1	38	28	34	42	31	40	-0.0490516	-0.2501	0.966589	Akap2
AENETEALGQLAFQEAPPGTLPR	AENETEALGQLAFQEAPPGtLPR	2	1	64.0421	1.2894e-08	59	78	A2APT9	Kelch domain-containing protein 7A OS=Mus musculus GN=Klhdc7a PE=1 SV=3	0	1	0	1	0	0	-0.184665	-0.139	0.916531	Klhdc7a
GTLLPAVLTLPVPDVPQTPV	GTLLPAVLTLPVPDVPQtPV	3	1	42.9316	0.000454793	754	771	A2APT9	Kelch domain-containing protein 7A OS=Mus musculus GN=Klhdc7a PE=1 SV=3	6	2	0	2	1	1	-1.53936	-1.6831	0.601541	Klhdc7a
KVSLLQIAENPELQLQPEGFR	KVsLLQIAENPELQLQPEGFR	1	1	88.2346	1.12509e-08	359	361	A2APT9	Kelch domain-containing protein 7A OS=Mus musculus GN=Klhdc7a PE=1 SV=3	12	8	8	9	5	11	-0.388085	-0.9535	0.953373	Klhdc7a
VSLLQIAENPELQLQPEGFR	VsLLQIAENPELQLQPEGFR	1	1	26.6058	0.00114352	360	361	A2APT9	Kelch domain-containing protein 7A OS=Mus musculus GN=Klhdc7a PE=1 SV=3	4	6	3	5	4	1	-0.641999	-1.009	0.958657	Klhdc7a
AGLEDSEEDVEEAEVEAEDK	AGLEDsEEDVEEAEVEAEDK	1	1	44.5159	0.000412216	430	435	A2AQ07	Tubulin beta-1 chain OS=Mus musculus GN=Tubb1 PE=1 SV=1	5	0	9	6	3	0	-0.826664	-1.3827	0.833242	Tubb1
LMSLLTSPHQPPPPPPASASPSAVPNGPQSPK	LMSLLTSPHQPPPPPPASASPSAVPNGPQsPK	7	1	22.6381	0.00134857	329	358	A2AQ41	Formin-binding protein 1 OS=Mus musculus GN=Fnbp1 PE=2 SV=1	2	0	1	1	0	0	-0.784826	-0.6698	0.925085	Fnbp1
RTVSDNSLSSSK	RTVsDNsLSSSK	6	2	7.91627	0.00275294	293	296;299	A2AQ41	Formin-binding protein 1 OS=Mus musculus GN=Fnbp1 PE=2 SV=1	5	0	10	20	5	0	0.451564	0.9107	0.970465	Fnbp1
RTVSDNSLSSSK	RTVsDNSLSSSK	6	1	8.48991	0.00273169	293	296	A2AQ41	Formin-binding protein 1 OS=Mus musculus GN=Fnbp1 PE=2 SV=1	0	0	0	0	5	5	1.70094	1.7236	0.42163	Fnbp1
TVSDNSLSSSK	TVsDNSLSSSK	6	1	13.4509	0.00222981	294	296	A2AQ41	Formin-binding protein 1 OS=Mus musculus GN=Fnbp1 PE=2 SV=1	10	10	25	10	10	20	-0.388085	-1.2162	0.943475	Fnbp1
SLQVLDK	sLQVLDK	1	1	16.0061	0.0018091	671	671	A2AQ99	Protein Duox2 OS=Mus musculus GN=Duox2 PE=4 SV=1	0	2	0	0	0	1	-0.805024	-0.6768	0.925477	Duox2
DAGLSPEQPALALAGVAASPR	DAGLsPEQPALALAGVAAsPR	2	2	41.5591	0.000549895	112	116;130	A2AQC8	Nuclear factor of activated T-cells c2 isoform IA-IIL-VIIa OS=Mus musculus GN=Nfatc2 PE=2 SV=1	0	0	0	2	4	4	1.56965	1.6335	0.479747	Nfatc2
DAGLSPEQPALALAGVAASPR	DAGLsPEQPALALAGVAASPR	2	1	134.934	8.08729e-09	112	116	A2AQC8	Nuclear factor of activated T-cells c2 isoform IA-IIL-VIIa OS=Mus musculus GN=Nfatc2 PE=2 SV=1	12	10	16	12	14	14	-0.141384	-0.4316	0.926255	Nfatc2
DAGLSPEQPALALAGVAASPR	DAGLSPEQPALALAGVAAsPR	2	1	21.108	0.00148023	112	130	A2AQC8	Nuclear factor of activated T-cells c2 isoform IA-IIL-VIIa OS=Mus musculus GN=Nfatc2 PE=2 SV=1	0	0	2	0	0	2	-0.304409	-0.286	0.96407	Nfatc2
FGEPDSIGFQNFLSPVKPAGASGPSPR	FGEPDSIGFQNFLSPVKPAGAsGPSPR	4	1	5.02216	0.00656991	66	87	A2AQC8	Nuclear factor of activated T-cells c2 isoform IA-IIL-VIIa OS=Mus musculus GN=Nfatc2 PE=2 SV=1	0	0	0	0	0	2	0.199092	0.1721	0.88473	Nfatc2
GRDAGLSPEQPALALAGVAASPR	GRDAGLsPEQPALALAGVAASPR	2	1	104.415	1.01534e-08	110	116	A2AQC8	Nuclear factor of activated T-cells c2 isoform IA-IIL-VIIa OS=Mus musculus GN=Nfatc2 PE=2 SV=1	0	0	0	2	2	0	0.512157	0.4769	0.918941	Nfatc2
IGSMSSVTSTK	IGsMSSVTSTK	6	1	23.133	0.00128727	266	268	A2AQD5	Sperm-specific antigen 2 homolog OS=Mus musculus GN=Ssfa2 PE=2 SV=1	2	0	0	2	2	0	0.085119	0.0825	0.881526	Ssfa2
NRPLSAEAEEELEWQVASR	NRPLsAEAEEELEWQVASR	2	1	5.78334	0.00332819	2	6	A2AQD5	Sperm-specific antigen 2 homolog OS=Mus musculus GN=Ssfa2 PE=2 SV=1	0	4	0	2	0	2	-0.447235	-0.4887	0.920919	Ssfa2
SLASFEAQGSGMSSEK	SLAsFEAQGSGMSSEK	5	1	5.32792	0.00469699	664	667	A2AQD5	Sperm-specific antigen 2 homolog OS=Mus musculus GN=Ssfa2 PE=2 SV=1	0	2	0	8	8	0	1.96928	2.2734	0.164569	Ssfa2
SQSLPTTLLSPVR	sQsLPTTLLSPVR	5	2	12.7896	0.00223105	736	736;738	A2AQD5	Sperm-specific antigen 2 homolog OS=Mus musculus GN=Ssfa2 PE=2 SV=1	6	0	4	14	4	4	0.794925	1.458	0.599816	Ssfa2
SQSLPTTLLSPVR	sQSLPTTLLSPVR	5	1	11.309	0.00228488	736	736	A2AQD5	Sperm-specific antigen 2 homolog OS=Mus musculus GN=Ssfa2 PE=2 SV=1	2	2	2	2	0	4	-0.0288539	-0.034	0.890578	Ssfa2
SQSLPTTLLSPVR	SQsLPTTLLsPVR	5	2	5.62184	0.00366397	736	738;745	A2AQD5	Sperm-specific antigen 2 homolog OS=Mus musculus GN=Ssfa2 PE=2 SV=1	0	0	0	0	0	2	0.238045	0.2062	0.887336	Ssfa2
SQSLPTTLLSPVR	SQsLPTTLLSPVR	5	1	6.62552	0.00278765	736	738	A2AQD5	Sperm-specific antigen 2 homolog OS=Mus musculus GN=Ssfa2 PE=2 SV=1	6	4	8	14	6	10	0.523698	1.253	0.749727	Ssfa2
TPLGASLDEQSSGTPK	TPLGAsLDEQSSGTPK	5	1	11.4475	0.00226832	85	90	A2AQD5	Sperm-specific antigen 2 homolog OS=Mus musculus GN=Ssfa2 PE=2 SV=1	6	4	8	6	6	6	-0.209191	-0.4331	0.926253	Ssfa2
FAFSPLSEEDEEDEQKEPMLK	FAFSPLsEEDEEDEQKEPMLK	2	1	13.6865	0.00220327	473	479	A2AQJ5	Transmembrane protein 87A OS=Mus musculus GN=Tmem87a PE=2 SV=1	0	0	0	3	0	0	0.523698	0.4689	0.918296	Tmem87a
VHTVPWDGK	VHtVPWDGK	1	1	7.51554	0.00276257	24	26	A2AQP0	Myosin-7B OS=Mus musculus GN=Myh7b PE=3 SV=1	1	0	0	0	0	0	-0.392413	-0.3208	0.952002	Myh7b
QETVSDFTPK	QETVSDFtPK	3	1	15.5472	0.00184291	320	327	A2AQW6	Pre-mRNA-processing factor 40 homolog A (Fragment) OS=Mus musculus GN=Prpf40a PE=2 SV=1	1	2	0	0	2	2	0.0952179	0.0879	0.881516	Prpf40a
QPHFGGEVSPHQDATFLYTEPLGR	QPHFGGEVsPHQDATFLYTEPLGR	4	1	16.6929	0.00177589	142	150	A2AQZ2	Phytanoyl-CoA dioxygenase domain-containing protein 1 (Fragment) OS=Mus musculus GN=Phyhd1 PE=4 SV=1	0	2	0	0	0	0	-0.751644	-0.6373	0.922593	Phyhd1
FRRSETPPHWR	FRRsEtPPHWR	2	2	71.5597	1.23832e-08	351	354;356	A2AR02	Peptidyl-prolyl cis-trans isomerase G OS=Mus musculus GN=Ppig PE=2 SV=1	1	0	4	2	0	6	0.421267	0.5417	0.92795	Ppig
RSETPPHWR	RsEtPPHWR	2	2	55.3152	1.45342e-08	353	354;356	A2AR02	Peptidyl-prolyl cis-trans isomerase G OS=Mus musculus GN=Ppig PE=2 SV=1	0	3	4	0	0	0	-1.81347	-1.7196	0.575092	Ppig
RSETPPHWR	RSEtPPHWR	2	1	8.80443	0.0027056	353	356	A2AR02	Peptidyl-prolyl cis-trans isomerase G OS=Mus musculus GN=Ppig PE=2 SV=1	3	0	3	0	1	0	-1.6086	-1.4576	0.775854	Ppig
SETPPHWR	sEtPPHWR	2	2	16.3703	0.0017941	354	354;356	A2AR02	Peptidyl-prolyl cis-trans isomerase G OS=Mus musculus GN=Ppig PE=2 SV=1	0	6	5	0	0	6	-0.826664	-1.1857	0.960934	Ppig
SETPPHWR	SEtPPHWR	2	1	9.84583	0.00249509	354	356	A2AR02	Peptidyl-prolyl cis-trans isomerase G OS=Mus musculus GN=Ppig PE=2 SV=1	3	3	1	4	3	2	0.168795	0.2288	0.889073	Ppig
TSFSFQK	TsFSFQK	3	1	5.47221	0.00411073	509	510	A2AR12	Target of rapamycin complex 2 subunit MAPKAP1 (Fragment) OS=Mus musculus GN=Mapkap1 PE=2 SV=1	0	0	0	0	0	1	-0.259685	-0.212	0.946868	Mapkap1
AELEEMEEVHPSDEEEEETK	AELEEMEEVHPsDEEEEETK	2	1	4.71838	0.00941695	894	905	A2ARP8	Microtubule-associated protein 1A OS=Mus musculus GN=Map1a PE=2 SV=1	2	4	1	6	5	5	1.00123	1.4612	0.596329	Map1a
ALALVPGTPTR	ALALVPGtPTR	2	1	6.17528	0.00292013	2413	2420	A2ARP8	Microtubule-associated protein 1A OS=Mus musculus GN=Map1a PE=2 SV=1	0	3	2	3	2	2	0.00288539	0.003	0.885448	Map1a
ALGLEESPEEEGK	ALGLEEsPEEEGK	1	1	54.6528	1.69123e-07	1838	1844	A2ARP8	Microtubule-associated protein 1A OS=Mus musculus GN=Map1a PE=2 SV=1	0	0	1	0	1	0	-0.271227	-0.2103	0.946869	Map1a
DITLQQDAYWK	DITLQQDAyWK	2	1	11.8159	0.00223802	1898	1906	A2ARP8	Microtubule-associated protein 1A OS=Mus musculus GN=Map1a PE=2 SV=1	0	2	0	0	0	1	-0.689608	-0.5815	0.919729	Map1a
DLWPMVSPEDTQSLSFSEESPSK	DLWPMVSPEDTQSLSFSEEsPSK	7	1	4.90856	0.00751403	1409	1428	A2ARP8	Microtubule-associated protein 1A OS=Mus musculus GN=Map1a PE=2 SV=1	0	0	0	1	0	0	-0.308737	-0.2552	0.969195	Map1a
EAELTPENIAAAREESEPEVK	EAELTPENIAAAREEsEPEVK	2	1	10.0747	0.00245248	867	882	A2ARP8	Microtubule-associated protein 1A OS=Mus musculus GN=Map1a PE=2 SV=1	0	0	0	0	1	0	-0.236602	-0.1819	0.933605	Map1a
ELALSSPEDLTQDFEELK	ELALssPEDLTQDFEELK	3	2	8.6765	0.00271848	760	764;765	A2ARP8	Microtubule-associated protein 1A OS=Mus musculus GN=Map1a PE=2 SV=1	0	0	2	4	1	3	0.868502	0.952	0.962806	Map1a
ELALSSPEDLTQDFEELKR	ELALssPEDLTQDFEELKR	3	2	13.6251	0.00221046	760	764;765	A2ARP8	Microtubule-associated protein 1A OS=Mus musculus GN=Map1a PE=2 SV=1	0	0	1	0	0	1	-0.360674	-0.2823	0.965949	Map1a
ETSPTRGEPVPAWEGK	ETsPTRGEPVPAWEGK	3	1	5.1074	0.00595223	1870	1872	A2ARP8	Microtubule-associated protein 1A OS=Mus musculus GN=Map1a PE=2 SV=1	3	1	0	4	2	1	0.326049	0.3766	0.906222	Map1a
QLSPESLGTLQFGELSLGK	QLsPESLGTLQFGELSLGK	4	1	8.18518	0.00274462	1441	1443	A2ARP8	Microtubule-associated protein 1A OS=Mus musculus GN=Map1a PE=2 SV=1	1	0	0	3	1	2	0.871388	0.7835	0.957169	Map1a
SHWDDGTNDSDLEK	SHWDDGTNDsDLEK	3	1	12.7606	0.00223105	2311	2320	A2ARP8	Microtubule-associated protein 1A OS=Mus musculus GN=Map1a PE=2 SV=1	0	0	0	1	0	0	-0.235159	-0.1906	0.937868	Map1a
SPESLSSPAMEDLAMEWGGK	sPESLSSPAMEDLAMEWGGK	4	1	16.8589	0.00176277	1548	1548	A2ARP8	Microtubule-associated protein 1A OS=Mus musculus GN=Map1a PE=2 SV=1	0	0	0	0	0	2	0.227946	0.1862	0.885774	Map1a
SPFEIISPPASPPEMTGQR	sPFEIISPPASPPEMTGQR	4	1	12.6366	0.00223109	2000	2000	A2ARP8	Microtubule-associated protein 1A OS=Mus musculus GN=Map1a PE=2 SV=1	0	0	0	1	0	0	-0.199092	-0.152	0.921831	Map1a
SPFEIISPPASPPEMTGQR	SPFEIIsPPASPPEMTGQR	4	1	7.2579	0.0027652	2000	2006	A2ARP8	Microtubule-associated protein 1A OS=Mus musculus GN=Map1a PE=2 SV=1	0	0	0	0	0	0	-0.216404	-0.1681	0.927523	Map1a
SPTPGKGPVDR	sPtPGKGPVDR	2	2	8.75429	0.00271107	2841	2841;2843	A2ARP8	Microtubule-associated protein 1A OS=Mus musculus GN=Map1a PE=2 SV=1	0	0	0	0	0	0	-0.258242	-0.1942	0.940061	Map1a
SPWASDFK	sPWASDFK	2	1	25.7111	0.00116098	1958	1958	A2ARP8	Microtubule-associated protein 1A OS=Mus musculus GN=Map1a PE=2 SV=1	0	3	0	1	0	3	-0.223618	-0.2392	0.961464	Map1a
TEATQGLDYVPSAGTISPTSSLEEDK	TEATQGLDYVPSAGTIsPTSsLEEDK	9	2	4.86966	0.00787044	1117	1133;1137	A2ARP8	Microtubule-associated protein 1A OS=Mus musculus GN=Map1a PE=2 SV=1	0	0	0	0	1	1	-0.318836	-0.2533	0.969193	Map1a
TEATQGLDYVPSAGTISPTSSLEEDK	TEATQGLDYVPSAGTIsPTSSLEEDK	9	1	15.1903	0.0018957	1117	1133	A2ARP8	Microtubule-associated protein 1A OS=Mus musculus GN=Map1a PE=2 SV=1	2	1	0	4	2	1	0.623244	0.6507	0.941699	Map1a
VPSAPGQESPVPDTK	VPSAPGQEsPVPDTK	3	1	16.7745	0.00176985	2019	2027	A2ARP8	Microtubule-associated protein 1A OS=Mus musculus GN=Map1a PE=2 SV=1	0	0	0	3	3	1	1.15127	1.0815	0.873784	Map1a
WLAESPVGLPPEEEDK	WLAEsPVGLPPEEEDK	1	1	83.0769	1.16011e-08	1981	1985	A2ARP8	Microtubule-associated protein 1A OS=Mus musculus GN=Map1a PE=2 SV=1	0	3	0	4	1	4	0.718462	0.8937	0.968649	Map1a
EAVAVAPPPSPSLPAK	EAVAVAPPPsPSLPAK	2	1	6.14366	0.00293876	4615	4624	A2ARV4	Low-density lipoprotein receptor-related protein 2 OS=Mus musculus GN=Lrp2 PE=1 SV=1	2	1	0	0	1	1	-0.718462	-0.614	0.921149	Lrp2
RSSTPGYTATEDTFK	RSsTPGYTATEDTFK	7	1	4.78683	0.00868549	4634	4636	A2ARV4	Low-density lipoprotein receptor-related protein 2 OS=Mus musculus GN=Lrp2 PE=1 SV=1	0	1	0	0	0	0	-0.349132	-0.281	0.96595	Lrp2
SIDPSEIVPEPKPASPGADETQGTK	SIDPSEIVPEPKPAsPGADETQGTK	5	1	21.6854	0.00145185	4563	4577	A2ARV4	Low-density lipoprotein receptor-related protein 2 OS=Mus musculus GN=Lrp2 PE=1 SV=1	0	1	0	2	0	0	0.197649	0.1662	0.884107	Lrp2
IHSPSDVLGK	IHsPSDVLGK	2	1	13.0244	0.00223098	277	279	A2AS42	Centriolin OS=Mus musculus GN=Cep110 PE=2 SV=1	0	0	0	4	4	0	1.55234	1.4561	0.599805	Cep110
AASPYSQRPASPTAVR	AAsPYSQRPAsPTAVR	5	2	5.75243	0.00338366	270	272;280	A2AS45	Plakophilin-4 OS=Mus musculus GN=Pkp4 PE=2 SV=1	2	4	2	2	0	0	-1.35036	-1.4588	0.775847	Pkp4
AQSPSYVTSTGVSPSR	AQsPSYVTSTGVSPSR	8	1	15.3139	0.00187388	218	220	A2AS45	Plakophilin-4 OS=Mus musculus GN=Pkp4 PE=2 SV=1	4	2	0	4	4	0	0.157254	0.2064	0.887336	Pkp4
SAVSPDLHITPIYEGR	SAVsPDLHITPIYEGR	4	1	16.4968	0.00178807	402	405	A2AS45	Plakophilin-4 OS=Mus musculus GN=Pkp4 PE=2 SV=1	0	3	3	3	3	0	-0.29431	-0.3789	0.935931	Pkp4
SAVSPDLHITPIYEGR	SAVSPDLHItPIYEGR	4	1	10.2419	0.00242676	402	411	A2AS45	Plakophilin-4 OS=Mus musculus GN=Pkp4 PE=2 SV=1	0	0	3	0	0	0	-1.08491	-0.9546	0.953373	Pkp4
SAVSPDLHITPIYEGR	SAVSPDLHITPIyEGR	4	1	10.6763	0.00237098	402	414	A2AS45	Plakophilin-4 OS=Mus musculus GN=Pkp4 PE=2 SV=1	0	0	3	3	0	0	-0.298638	-0.3063	0.956936	Pkp4
TGSVGIGNLQR	TGsVGIGNLQR	2	1	7.64248	0.00276015	444	446	A2AS45	Plakophilin-4 OS=Mus musculus GN=Pkp4 PE=2 SV=1	6	3	9	6	6	0	-0.719905	-1.3543	0.853963	Pkp4
VGSPLTLTDAQTR	VGsPLTLTDAQTR	4	1	25.7875	0.00115864	311	313	A2AS45	Plakophilin-4 OS=Mus musculus GN=Pkp4 PE=2 SV=1	4	4	2	4	4	4	0.0360674	0.0584	0.881963	Pkp4
VSDTIHPNNYLIR	VsDTIHPNNYLIR	3	1	7.35895	0.00276449	105	106	A2AS45	Plakophilin-4 OS=Mus musculus GN=Pkp4 PE=2 SV=1	0	0	3	0	0	0	-1.15127	-1.0314	0.960968	Pkp4
SPVSNLQLR	sPVSNLQLR	2	1	22.4386	0.0013745	613	613	A2AS70	Protein AF-10 OS=Mus musculus GN=Mllt10 PE=2 SV=1	3	6	6	3	6	6	-0.253914	-0.4662	0.922404	Mllt10
RVTLPAITPIVLQK	RVtLPAITPIVLQK	2	1	57.1289	1.33632e-08	7	9	A2ASX1	Growth factor receptor-bound protein 14 (Fragment) OS=Mus musculus GN=Grb14 PE=4 SV=1	2	1	0	2	0	0	-0.209191	-0.1932	0.940063	Grb14
ADLAPPSPQPPMLAPFAK	ADLAPPsPQPPMLAPFAK	1	1	47.1718	0.000284503	84	90	A2ASY0	Transcription initiation factor TFIID subunit 3 OS=Mus musculus GN=Taf3 PE=4 SV=1	5	4	3	5	5	4	-0.0201977	-0.0362	0.89057	Taf3
EPLSSINPQKTPPVLSPVR	EPLSSINPQKtPPVLsPVR	4	2	16.5128	0.00178729	61	71;76	A2ASY0	Transcription initiation factor TFIID subunit 3 OS=Mus musculus GN=Taf3 PE=4 SV=1	0	0	1	0	0	0	-0.334705	-0.2841	0.965946	Taf3
GDSLDVVLLEAR	GDsLDVVLLEAR	1	1	68.3795	1.25991e-08	49	51	A2ASY0	Transcription initiation factor TFIID subunit 3 OS=Mus musculus GN=Taf3 PE=4 SV=1	1	0	0	2	0	0	0.188993	0.1643	0.884103	Taf3
LGSPIRSPK	LGsPIRsPK	2	2	50.9063	0.000203534	142	144;148	A2ASY0	Transcription initiation factor TFIID subunit 3 OS=Mus musculus GN=Taf3 PE=4 SV=1	0	0	0	0	1	0	-0.27844	-0.2185	0.951596	Taf3
RPLDSPEVEEMPSMK	RPLDsPEVEEMPSMK	2	1	46.3334	0.000284507	26	30	A2ASY0	Transcription initiation factor TFIID subunit 3 OS=Mus musculus GN=Taf3 PE=4 SV=1	2	1	0	2	3	0	0.409725	0.4157	0.911246	Taf3
TPPPAPVPIPVR	tPPPAPVPIPVR	1	1	37.0175	0.000837165	644	644	A2ASY0	Transcription initiation factor TFIID subunit 3 OS=Mus musculus GN=Taf3 PE=4 SV=1	0	1	1	0	1	4	0.810795	0.777	0.956632	Taf3
TPPVLSPVR	tPPVLsPVR	2	2	49.7045	0.00020818	71	71;76	A2ASY0	Transcription initiation factor TFIID subunit 3 OS=Mus musculus GN=Taf3 PE=4 SV=1	0	2	1	1	2	4	0.653541	0.7203	0.949957	Taf3
TPPVLSPVR	tPPVLSPVR	2	1	35.1135	0.000878671	71	71	A2ASY0	Transcription initiation factor TFIID subunit 3 OS=Mus musculus GN=Taf3 PE=4 SV=1	0	0	0	1	0	0	-0.336148	-0.2664	0.971813	Taf3
TPPVLSPVR	TPPVLsPVR	2	1	30.1178	0.00105266	71	76	A2ASY0	Transcription initiation factor TFIID subunit 3 OS=Mus musculus GN=Taf3 PE=4 SV=1	0	0	0	0	1	0	-0.18755	-0.1518	0.921832	Taf3
KKSPNELVDDLFK	KKsPNELVDDLFK	1	1	27.6708	0.0011434	112	114	A2AT02	NSFL1 cofactor p47 OS=Mus musculus GN=Nsfl1c PE=2 SV=1	7	9	14	11	11	12	-0.0302966	-0.0842	0.900544	Nsfl1c
KSPNELVDDLFK	KsPNELVDDLFK	1	1	51.8413	0.000140758	113	114	A2AT02	NSFL1 cofactor p47 OS=Mus musculus GN=Nsfl1c PE=2 SV=1	0	0	0	0	0	1	-0.357788	-0.2826	0.965949	Nsfl1c
SPNELVDDLFK	sPNELVDDLFK	1	1	79.694	1.18308e-08	114	114	A2AT02	NSFL1 cofactor p47 OS=Mus musculus GN=Nsfl1c PE=2 SV=1	8	7	6	9	10	9	0.18755	0.4302	0.913157	Nsfl1c
ENETDEENAEVMIK	ENEtDEENAEVMIK	1	1	29.1513	0.00106385	1082	1085	A2AT37	Protein Upf2 OS=Mus musculus GN=Upf2 PE=2 SV=1	2	0	0	2	1	0	-0.282768	-0.2576	0.971824	Upf2
ISLPGQMTGTPITPLK	ISLPGQMTGtPItPLK	4	2	6.58985	0.00279217	213	222;225	A2ATI6	Golgi reassembly stacking protein 2, isoform CRA_c OS=Mus musculus GN=Gorasp2 PE=4 SV=1	0	0	0	0	0	0	-0.207748	-0.1669	0.927524	Gorasp2
ISLPGQMTGTPITPLK	ISLPGQMTGtPITPLK	4	1	8.23192	0.00274299	213	222	A2ATI6	Golgi reassembly stacking protein 2, isoform CRA_c OS=Mus musculus GN=Gorasp2 PE=4 SV=1	3	3	3	15	3	0	0.865617	1.3949	0.645559	Gorasp2
ISLPGQMTGTPITPLK	ISLPGQMTGTPItPLK	4	1	18.8448	0.00155371	213	225	A2ATI6	Golgi reassembly stacking protein 2, isoform CRA_c OS=Mus musculus GN=Gorasp2 PE=4 SV=1	12	3	6	15	9	12	0.559766	1.3369	0.688459	Gorasp2
ADASSLTVDVTSPASK	ADASsLTVDVTSPASK	6	1	4.87015	0.00786583	387	391	A2ATI9	Golgi reassembly stacking protein 2, isoform CRA_d OS=Mus musculus GN=Gorasp2 PE=4 SV=1	0	0	0	1	0	0	-0.18755	-0.1467	0.920022	Gorasp2
ADASSLTVDVTSPASK	ADASSLTVDVTsPASK	6	1	6.89824	0.00276946	387	398	A2ATI9	Golgi reassembly stacking protein 2, isoform CRA_d OS=Mus musculus GN=Gorasp2 PE=4 SV=1	2	0	0	1	2	0	-0.272669	-0.2597	0.971827	Gorasp2
DQATSMSHINLLFSR	DQATsMSHINLLFSR	4	1	5.83541	0.00324558	354	358	A2ATK9	Family with sequence similarity 171, member A1 OS=Mus musculus GN=Fam171a1 PE=2 SV=1	3	3	6	9	6	6	0.603047	1.132	0.839009	Fam171a1
HSYIDLQR	HsYIDLQR	2	1	5.06219	0.00627016	722	723	A2ATK9	Family with sequence similarity 171, member A1 OS=Mus musculus GN=Fam171a1 PE=2 SV=1	0	0	0	0	0	3	0.618916	0.5532	0.929228	Fam171a1
SGGQLPSLQEETTK	sGGQLPSLQEETTK	4	1	37.2221	0.000836191	824	824	A2ATK9	Family with sequence similarity 171, member A1 OS=Mus musculus GN=Fam171a1 PE=2 SV=1	6	3	3	6	6	6	0.386642	0.7319	0.951664	Fam171a1
SQTSFDNLTPSGTLGK	SQTsFDNLTPSGTLGK	6	1	4.97794	0.00692041	440	443	A2ATK9	Family with sequence similarity 171, member A1 OS=Mus musculus GN=Fam171a1 PE=2 SV=1	3	0	0	3	3	0	0.304409	0.3364	0.900768	Fam171a1
SQTSFDNLTPSGTLGK	SQTSFDNLtPSGTLGK	6	1	8.87322	0.00269717	440	448	A2ATK9	Family with sequence similarity 171, member A1 OS=Mus musculus GN=Fam171a1 PE=2 SV=1	0	0	0	6	0	0	1.21619	1.2444	0.756941	Fam171a1
SVEIFPLK	sVEIFPLK	1	1	61.5678	1.30616e-08	460	460	A2ATK9	Family with sequence similarity 171, member A1 OS=Mus musculus GN=Fam171a1 PE=2 SV=1	0	3	0	6	6	3	1.51194	1.9562	0.294205	Fam171a1
GRLSPVPVPR	GRLsPVPVPR	1	1	71.0304	1.24191e-08	116	119	A2AU61	RNA-binding protein Raly (Fragment) OS=Mus musculus GN=Raly PE=2 SV=1	9	9	12	9	9	9	-0.372215	-0.9697	0.95484	Raly
LSPVPVPR	LsPVPVPR	1	1	41.7103	0.000536658	118	119	A2AU61	RNA-binding protein Raly (Fragment) OS=Mus musculus GN=Raly PE=2 SV=1	3	6	6	6	9	6	0.239487	0.4824	0.919586	Raly
LPAPQEDTASEAGTPQGEVQTR	LPAPQEDtAsEAGTPQGEVQTR	4	2	8.9771	0.00268217	261	268;270	A2AU62	RNA-binding protein Raly (Fragment) OS=Mus musculus GN=Raly PE=2 SV=1	0	0	1	0	0	0	-0.220732	-0.1741	0.931541	Raly
LPAPQEDTASEAGTPQGEVQTR	LPAPQEDtASEAGtPQGEVQTR	4	2	6.61002	0.00278964	261	268;274	A2AU62	RNA-binding protein Raly (Fragment) OS=Mus musculus GN=Raly PE=2 SV=1	2	0	0	2	1	1	-0.200535	-0.187	0.935715	Raly
LPAPQEDTASEAGTPQGEVQTR	LPAPQEDtASEAGTPQGEVQTR	4	1	8.17043	0.00274509	261	268	A2AU62	RNA-binding protein Raly (Fragment) OS=Mus musculus GN=Raly PE=2 SV=1	1	1	0	0	1	0	-0.288539	-0.2451	0.964012	Raly
LPAPQEDTASEAGTPQGEVQTR	LPAPQEDTAsEAGtPQGEVQTR	4	2	6.3053	0.00285999	261	270;274	A2AU62	RNA-binding protein Raly (Fragment) OS=Mus musculus GN=Raly PE=2 SV=1	0	0	1	1	2	1	0.125514	0.1141	0.881907	Raly
LPAPQEDTASEAGTPQGEVQTR	LPAPQEDTAsEAGTPQGEVQTR	4	1	8.80961	0.00270506	261	270	A2AU62	RNA-binding protein Raly (Fragment) OS=Mus musculus GN=Raly PE=2 SV=1	0	0	0	0	1	0	-0.356346	-0.2839	0.965947	Raly
LPAPQEDTASEAGTPQGEVQTR	LPAPQEDTASEAGtPQGEVQTR	4	1	35.4165	0.000876103	261	274	A2AU62	RNA-binding protein Raly (Fragment) OS=Mus musculus GN=Raly PE=2 SV=1	2	2	1	1	4	1	-0.0100989	-0.0109	0.887094	Raly
ASQEPFSPAEDVMETDLLEGLAANQDRPSK	ASQEPFsPAEDVMETDLLEGLAANQDRPSK	4	1	8.85736	0.0026992	1109	1115	A2AU89	Tumor suppressor p53-binding protein 1 OS=Mus musculus GN=Trp53bp1 PE=2 SV=2	6	4	2	2	8	4	0.00288539	0.0045	0.885453	Trp53bp1
DAVTEDSPQPPLPSVR	DAVTEDsPQPPLPSVR	3	1	5.62075	0.00366683	816	822	A2AU89	Tumor suppressor p53-binding protein 1 OS=Mus musculus GN=Trp53bp1 PE=2 SV=2	3	6	0	9	9	9	1.25659	2.2866	0.161324	Trp53bp1
ESPVTVDAEVADDK	EsPVTVDAEVADDK	2	1	5.18373	0.00546443	850	851	A2AU89	Tumor suppressor p53-binding protein 1 OS=Mus musculus GN=Trp53bp1 PE=2 SV=2	0	3	0	3	9	0	1.2537	1.5988	0.502153	Trp53bp1
LPADSENVLVTPSQDDQVEMSQNVDK	LPADSENVLVTPsQDDQVEMSQNVDK	4	1	8.82361	0.00270339	559	571	A2AU89	Tumor suppressor p53-binding protein 1 OS=Mus musculus GN=Trp53bp1 PE=2 SV=2	0	0	0	0	0	3	0.555438	0.5133	0.924098	Trp53bp1
MESLGSPR	MESLGsPR	2	1	21.8034	0.00144176	528	533	A2AU89	Tumor suppressor p53-binding protein 1 OS=Mus musculus GN=Trp53bp1 PE=2 SV=2	9	3	6	6	12	6	0.229389	0.5056	0.92281	Trp53bp1
QSEQPVKPVGPVMDDAAPEDSASPVSQQR	QSEQPVKPVGPVMDDAAPEDSAsPVSQQR	4	1	6.19467	0.00290951	1074	1096	A2AU89	Tumor suppressor p53-binding protein 1 OS=Mus musculus GN=Trp53bp1 PE=2 SV=2	0	0	0	2	2	0	0.585734	0.5327	0.926669	Trp53bp1
RSDSPEIPFQAATGSSDGLDSSSSGNSFVGLR	RSDsPEIPFQAATGSSDGLDSSSSGNSFVGLR	10	1	7.57635	0.00276151	1406	1409	A2AU89	Tumor suppressor p53-binding protein 1 OS=Mus musculus GN=Trp53bp1 PE=2 SV=2	4	2	4	6	0	0	-0.590062	-0.8304	0.940691	Trp53bp1
SEDRPSSPQVSVAAVETK	SEDRPSsPQVSVAAVETK	5	1	6.4054	0.0028282	262	268	A2AU89	Tumor suppressor p53-binding protein 1 OS=Mus musculus GN=Trp53bp1 PE=2 SV=2	3	0	0	0	3	3	0.258242	0.2898	0.895627	Trp53bp1
STPFIVPSSPTEQGGR	STPFIVPSsPTEQGGR	5	1	4.80169	0.00853367	374	382	A2AU89	Tumor suppressor p53-binding protein 1 OS=Mus musculus GN=Trp53bp1 PE=2 SV=2	0	3	0	0	0	0	-1.04884	-0.9162	0.949386	Trp53bp1
STPFIVPSSPTEQGGRK	STPFIVPSsPTEQGGRK	5	1	5.29522	0.00485403	374	382	A2AU89	Tumor suppressor p53-binding protein 1 OS=Mus musculus GN=Trp53bp1 PE=2 SV=2	6	3	0	6	3	0	-0.252472	-0.3905	0.933817	Trp53bp1
STPVFTPGSLPIPSQPEFSHDIFIPSPSLEEPSDDVK	STPVFTPGSLPIPSQPEFSHDIFIPsPSLEEPSDDVK	9	1	5.68706	0.0035124	439	464	A2AU89	Tumor suppressor p53-binding protein 1 OS=Mus musculus GN=Trp53bp1 PE=2 SV=2	0	0	0	0	3	0	0.58862	0.5289	0.926027	Trp53bp1
TEEDRENTQIDDTEPLSPVSNSK	TEEDRENTQIDDTEPLsPVSNSK	6	1	9.08688	0.00266348	536	552	A2AU89	Tumor suppressor p53-binding protein 1 OS=Mus musculus GN=Trp53bp1 PE=2 SV=2	6	6	0	6	3	3	-0.389528	-0.6736	0.925081	Trp53bp1
DKSDSETEGLVFAR	DKsDsETEGLVFAR	3	2	4.71425	0.00946222	646	648;650	A2AUK5	Band 4.1-like protein 1 OS=Mus musculus GN=Epb4.1l1 PE=4 SV=1	0	0	0	0	0	0	-0.305851	-0.2432	0.96401	Epb4.1l1
DKSDSETEGLVFAR	DKsDSETEGLVFAR	3	1	8.79982	0.00270616	646	648	A2AUK5	Band 4.1-like protein 1 OS=Mus musculus GN=Epb4.1l1 PE=4 SV=1	2	4	8	4	2	2	-1.12674	-1.7112	0.578866	Epb4.1l1
DYSEADGLSER	DYsEADGLSER	3	1	8.12145	0.00274668	67	69	A2AUK5	Band 4.1-like protein 1 OS=Mus musculus GN=Epb4.1l1 PE=4 SV=1	5	5	0	5	0	10	0.308737	0.5467	0.928589	Epb4.1l1
DYSEADGLSER	DYSEADGLsER	3	1	40.1287	0.000679487	67	75	A2AUK5	Band 4.1-like protein 1 OS=Mus musculus GN=Epb4.1l1 PE=4 SV=1	0	0	5	0	0	5	-0.235159	-0.2882	0.964068	Epb4.1l1
HQASINELK	HQAsINELK	1	1	35.4379	0.000875974	507	510	A2AUK5	Band 4.1-like protein 1 OS=Mus musculus GN=Epb4.1l1 PE=4 SV=1	0	10	0	0	0	5	-1.05894	-1.432	0.797697	Epb4.1l1
LVSPEPPPK	LVsPEPPPK	1	1	52.1268	0.000122449	376	378	A2AUK5	Band 4.1-like protein 1 OS=Mus musculus GN=Epb4.1l1 PE=4 SV=1	0	0	0	5	0	5	1.85386	1.8124	0.37054	Epb4.1l1
RLPSSPASPSPK	RLPSSPASPsPK	4	1	10.4057	0.00240478	537	546	A2AUK5	Band 4.1-like protein 1 OS=Mus musculus GN=Epb4.1l1 PE=4 SV=1	0	0	0	5	0	0	1.11953	1.0848	0.873795	Epb4.1l1
SDSETEGLVFAR	sDSETEGLVFAR	3	1	9.22359	0.00263684	648	648	A2AUK5	Band 4.1-like protein 1 OS=Mus musculus GN=Epb4.1l1 PE=4 SV=1	4	4	2	4	0	0	-1.0474	-1.304	0.887367	Epb4.1l1
SDSETEGLVFAR	SDsETEGLVFAR	3	1	4.84675	0.00808823	648	650	A2AUK5	Band 4.1-like protein 1 OS=Mus musculus GN=Epb4.1l1 PE=4 SV=1	0	2	0	0	0	0	-0.761743	-0.6368	0.922593	Epb4.1l1
SLDGAEFSRPASVSENHDAGPDGDK	sLDGAEFSRPASVSENHDAGPDGDK	4	1	15.6953	0.00182871	430	430	A2AUK5	Band 4.1-like protein 1 OS=Mus musculus GN=Epb4.1l1 PE=4 SV=1	0	0	0	0	3	0	0.477532	0.4358	0.913797	Epb4.1l1
SLDGAEFSRPASVSENHDAGPDGDK	SLDGAEFsRPAsVSENHDAGPDGDK	4	2	4.74665	0.0091089	430	437;441	A2AUK5	Band 4.1-like protein 1 OS=Mus musculus GN=Epb4.1l1 PE=4 SV=1	0	3	3	0	0	0	-1.49752	-1.3993	0.819179	Epb4.1l1
SLPELDR	sLPELDR	1	1	31.6976	0.000963142	639	639	A2AUK5	Band 4.1-like protein 1 OS=Mus musculus GN=Epb4.1l1 PE=4 SV=1	4	4	4	4	4	4	-0.258242	-0.4197	0.928431	Epb4.1l1
SLPELDRDK	sLPELDRDK	1	1	35.3567	0.000876463	639	639	A2AUK5	Band 4.1-like protein 1 OS=Mus musculus GN=Epb4.1l1 PE=4 SV=1	4	0	0	6	6	4	1.23206	1.6577	0.46406	Epb4.1l1
SLPELDRDKSDSETEGLVFAR	sLPELDRDKsDSETEGLVFAR	4	2	8.59231	0.00272514	639	639;648	A2AUK5	Band 4.1-like protein 1 OS=Mus musculus GN=Epb4.1l1 PE=4 SV=1	0	0	0	2	0	0	0.274112	0.2398	0.890468	Epb4.1l1
SLPELDRDKSDSETEGLVFAR	SLPELDRDKsDsETEGLVFAR	4	2	6.50445	0.00280588	639	648;650	A2AUK5	Band 4.1-like protein 1 OS=Mus musculus GN=Epb4.1l1 PE=4 SV=1	0	0	4	2	0	2	-0.549667	-0.5777	0.919735	Epb4.1l1
SLPELDRDKSDSETEGLVFAR	SLPELDRDKsDSETEGLVFAR	4	1	7.59409	0.00276119	639	648	A2AUK5	Band 4.1-like protein 1 OS=Mus musculus GN=Epb4.1l1 PE=4 SV=1	4	0	6	4	4	0	-0.520813	-0.7941	0.93661	Epb4.1l1
SLSPIIGK	SLsPIIGK	2	1	10.4488	0.00239938	780	782	A2AUK5	Band 4.1-like protein 1 OS=Mus musculus GN=Epb4.1l1 PE=4 SV=1	12	8	8	20	20	12	0.675181	1.9383	0.30376	Epb4.1l1
NSVTPLASPEPTK	NsVTPLASPEPTK	4	1	9.57681	0.00255533	489	490	A2AUP4	Protein Pfkfb3 OS=Mus musculus GN=Pfkfb3 PE=2 SV=1	0	8	0	0	0	0	-2.17126	-2.1609	0.287827	Pfkfb3
RNSVTPLASPEPTK	RNsVtPLASPEPTK	4	2	4.66832	0.00998313	488	490;492	A2AUP4	Protein Pfkfb3 OS=Mus musculus GN=Pfkfb3 PE=2 SV=1	0	0	0	8	0	0	1.58841	1.6628	0.460957	Pfkfb3
RNSVTPLASPEPTK	RNsVTPLAsPEPTK	4	2	10.3107	0.00241725	488	490;496	A2AUP4	Protein Pfkfb3 OS=Mus musculus GN=Pfkfb3 PE=2 SV=1	0	8	0	16	0	0	0.621802	1.0628	0.887473	Pfkfb3
RNSVTPLASPEPTK	RNsVTPLASPEPTK	4	1	24.2823	0.00117997	488	490	A2AUP4	Protein Pfkfb3 OS=Mus musculus GN=Pfkfb3 PE=2 SV=1	0	16	0	8	0	0	-1.09933	-1.9037	0.440165	Pfkfb3
IASLDAANAR	IAsLDAANAR	1	1	37.1315	0.000836382	1073	1075	A2AUX5	Disabled homolog 2-interacting protein OS=Mus musculus GN=Dab2ip PE=2 SV=1	3	0	0	0	0	0	-1.08923	-1.0037	0.958188	Dab2ip
LMSVEEELKK	LMsVEEELKK	1	1	55.9311	1.34444e-08	1041	1043	A2AUX5	Disabled homolog 2-interacting protein OS=Mus musculus GN=Dab2ip PE=2 SV=1	3	0	3	3	0	0	-0.735774	-0.8303	0.940691	Dab2ip
QGPSPVSPNALDR	QGPSPVsPNALDR	2	1	8.74723	0.00271181	924	930	A2AUX5	Disabled homolog 2-interacting protein OS=Mus musculus GN=Dab2ip PE=2 SV=1	0	3	0	0	0	0	-1.06615	-0.9342	0.951392	Dab2ip
SLSMVDLQDAR	SLsMVDLQDAR	2	1	8.33819	0.00273894	680	682	A2AUX5	Disabled homolog 2-interacting protein OS=Mus musculus GN=Dab2ip PE=2 SV=1	12	9	9	15	15	3	-0.0807909	-0.2288	0.956463	Dab2ip
SVSMPAETAR	SVsMPAETAR	3	1	8.21926	0.00274343	49	51	A2AVE5	Inactive rhomboid protein 1 (Fragment) OS=Mus musculus GN=Rhbdf1 PE=2 SV=1	6	6	3	6	3	0	-0.85119	-1.428	0.801302	Rhbdf1
EVPMVAVPPVGSK	EVPMVAVPPVGsK	1	1	43.5215	0.000441169	176	187	A2AVJ7	Ribosome-binding protein 1 OS=Mus musculus GN=Rrbp1 PE=2 SV=1	0	0	0	0	1	1	-0.339033	-0.2742	0.969819	Rrbp1
EGINPGYDDYADSDEDQHDAYLER	EGINPGYDDYADsDEDQHDAYLER	4	1	6.83036	0.00277201	432	444	A2AW05	FACT complex subunit SSRP1 (Fragment) OS=Mus musculus GN=Ssrp1 PE=2 SV=1	5	7	4	6	9	7	0.207748	0.4457	0.915079	Ssrp1
LTPAAIGIANATPIPGDLLR	LtPAAIGIANATPIPGDLLR	2	1	31.0696	0.000989168	286	287	A2AW14	Tau-tubulin kinase 2 (Fragment) OS=Mus musculus GN=Ttbk2 PE=2 SV=1	0	0	0	0	0	6	1.24649	1.2137	0.778521	Ttbk2
SNSWVNTGPK	SNsWVNTGPK	3	1	9.907	0.00248299	194	196	A2AW79	Dedicator of cytokinesis protein 7 (Fragment) OS=Mus musculus GN=Dock7 PE=2 SV=1	0	0	4	0	0	4	-0.251029	-0.2936	0.962225	Dock7
DVRNSDMHLLDLESMGK	DVRNsDMHLLDLESMGK	2	1	88.8442	1.12104e-08	351	355	A2AWA7	Rab GTPase-activating protein 1 (Fragment) OS=Mus musculus GN=Rabgap1 PE=2 SV=1	2	0	0	2	1	0	-0.291424	-0.2712	0.969822	Rabgap1
NSDMHLLDLESMGK	NsDMHLLDLESMGK	2	1	27.232	0.00114345	354	355	A2AWA7	Rab GTPase-activating protein 1 (Fragment) OS=Mus musculus GN=Rabgap1 PE=2 SV=1	0	0	2	0	0	1	-0.724233	-0.6038	0.920667	Rabgap1
LASDAGIFFTR	LAsDAGIFFTR	2	1	58.642	1.32604e-08	8	10	A2AWI7	Endophilin-B2 OS=Mus musculus GN=Sh3glb2 PE=2 SV=1	6	6	6	4	0	4	-1.2638	-2.1165	0.310775	Sh3glb2
DEDGESGPDEGPDLEESSAGYK	DEDGEsGPDEGPDLEESSAGYK	4	1	22.4069	0.00137683	597	602	A2AWS5	Histone deacetylase 5 OS=Mus musculus GN=Hdac5 PE=2 SV=1	20	15	15	15	15	10	-0.53524	-1.7811	0.526997	Hdac5
DEDGESGPDEGPDLEESSAGYKK	DEDGEsGPDEGPDLEESSAGYKK	4	1	24.7948	0.00117531	597	602	A2AWS5	Histone deacetylase 5 OS=Mus musculus GN=Hdac5 PE=2 SV=1	5	0	5	5	5	0	-0.265456	-0.4101	0.930072	Hdac5
TQSSPAAPGSMK	TQsSPAAPGSMK	4	1	5.49325	0.00403872	650	652	A2AWS5	Histone deacetylase 5 OS=Mus musculus GN=Hdac5 PE=2 SV=1	0	0	5	0	0	0	-1.61149	-1.5512	0.704681	Hdac5
AGNWPGSPQVSGPSPATR	AGNWPGsPQVSGPSPATR	4	1	8.67341	0.00271875	472	478	A2BDP0	Mediator of RNA polymerase II transcription subunit 14 OS=Mus musculus GN=Med14 PE=2 SV=1	0	1	0	0	0	0	-0.176009	-0.1393	0.916531	Med14
SVNEDDNPPSPIGGDMMDSLISQLQPPQQQPFPK	SVNEDDNPPsPIGGDMMDSLISQLQPPQQQPFPK	4	1	8.47247	0.00273263	344	353	A2BDP0	Mediator of RNA polymerase II transcription subunit 14 OS=Mus musculus GN=Med14 PE=2 SV=1	0	0	0	0	1	0	-0.258242	-0.2054	0.944561	Med14
LMHDASDSEVDQDDVVEWK	LMHDAsDsEVDQDDVVEWK	2	2	71.6463	1.23773e-08	954	959;961	A2BDX0	Activity-dependent neuroprotector homeobox protein OS=Mus musculus GN=Adnp PE=3 SV=1	0	0	0	0	2	0	0.119744	0.1044	0.881688	Adnp
LNQSPGLAPVK	LNQsPGLAPVK	1	1	29.337	0.00105995	705	708	A2BDX0	Activity-dependent neuroprotector homeobox protein OS=Mus musculus GN=Adnp PE=3 SV=1	0	0	0	2	0	0	0.108202	0.0959	0.881556	Adnp
VGSAGAAALAAGGAGGAER	VGsAGAAALAAGGAGGAER	1	1	65.9176	1.27663e-08	13	15	A2BE91	WD repeat domain 34 OS=Mus musculus GN=Wdr34 PE=4 SV=1	4	6	4	4	4	0	-0.894471	-1.4462	0.786814	Wdr34
SASPGLPK	SAsPGLPK	2	1	14.722	0.00199255	28	30	A2BE93	Protein SET (Fragment) OS=Mus musculus GN=Set PE=2 SV=1	6	6	8	10	10	0	-0.151483	-0.3209	0.952002	Set
GAPQLSPESPLLSGAR	GAPQLsPEsPLLSGAR	3	2	14.6985	0.00199838	40	45;48	A2BFA9	Max-like protein X (Fragment) OS=Mus musculus GN=Mlx PE=2 SV=1	0	0	4	0	0	0	-1.35758	-1.2637	0.912977	Mlx
GAPQLSPESPLLSGAR	GAPQLsPESPLLSGAR	3	1	14.6525	0.00200895	40	45	A2BFA9	Max-like protein X (Fragment) OS=Mus musculus GN=Mlx PE=2 SV=1	4	6	6	4	4	2	-0.944965	-1.6506	0.62821	Mlx
EDEEEEDDVATPKPPVEPEEEK	EDEEEEDDVAtPKPPVEPEEEK	1	1	59.9071	1.31744e-08	170	180	A2BFF5	Cytoplasmic dynein 1 intermediate chain 2 OS=Mus musculus GN=Dync1i2 PE=2 SV=1	5	5	0	5	15	0	0.724233	1.3524	0.677692	Dync1i2
EAEALLQSMGLTTDSPIVPPPMSPSSK	EAEALLQSMGLTTDSPIVPPPMsPSSK	7	1	5.13462	0.00577153	59	81	A2BFF8	Cytoplasmic dynein 1 intermediate chain 2 OS=Mus musculus GN=Dync1i2 PE=2 SV=1	15	3	15	15	12	9	-0.109645	-0.3088	0.95693	Dync1i2
TPILPANVQNYGLNIIGEPFLQAETSN	TPILPANVQNYGLNIIGEPFLQAETsN	4	1	8.75848	0.00271071	460	485	A2BG76	Nuclear factor 1 OS=Mus musculus GN=Nfib PE=3 SV=1	0	0	0	0	0	3	0.53524	0.479	0.919585	Nfib
NEGSESAPEGQAQQR	NEGsESAPEGQAQQR	2	1	13.4576	0.00222911	57	60	A2BGG7	Nuclease-sensitive element-binding protein 1 (Fragment) OS=Mus musculus GN=Ybx1 PE=2 SV=1	6	2	6	8	10	4	0.442907	0.8967	0.969109	Ybx1
NEGSESAPEGQAQQR	NEGSEsAPEGQAQQR	2	1	7.41877	0.0027639	57	62	A2BGG7	Nuclease-sensitive element-binding protein 1 (Fragment) OS=Mus musculus GN=Ybx1 PE=2 SV=1	4	0	2	0	2	0	-1.11809	-1.2065	0.949366	Ybx1
DQGEPVSPSEDEPFSWPGPK	DQGEPVsPSEDEPFSWPGPK	3	1	5.5987	0.00372435	37	43	A2BHQ2	Rho GTPase-activating protein 21 (Fragment) OS=Mus musculus GN=Arhgap21 PE=2 SV=1	12	12	0	12	4	4	-0.566979	-1.3064	0.887363	Arhgap21
QSNASSDVEVEEK	QSNASsDVEVEEK	3	1	7.74577	0.00275768	101	106	A2BI12	PC4 and SFRS1-interacting protein OS=Mus musculus GN=Psip1 PE=2 SV=1	0	0	0	0	0	0	-0.24093	-0.1923	0.937866	Psip1
VETPVLPPVLVPR	VEtPVLPPVLVPR	1	1	62.8571	1.29741e-08	65	67	A2CG44	Mothers against decapentaplegic homolog 3 (Fragment) OS=Mus musculus GN=Smad3 PE=2 SV=1	10	0	0	10	5	5	0.504943	1.0098	0.924287	Smad3
SPPSVQSLAMR	sPPSVQSLAMR	3	1	22.8483	0.00132319	193	193	A2CG76	Histone-lysine N-methyltransferase EHMT2 OS=Mus musculus GN=Ehmt2 PE=2 SV=1	1	0	1	0	0	0	-0.238045	-0.1928	0.937866	Ehmt2
GDGGTPPIGTAAPALPPLAHDAPGR	GDGGtPPIGTAAPALPPLAHDAPGR	2	1	24.8538	0.00117525	115	119	A2CG77	Histone-lysine N-methyltransferase EHMT2 (Fragment) OS=Mus musculus GN=Ehmt2 PE=2 SV=1	0	2	4	2	0	0	-1.19455	-1.2854	0.900297	Ehmt2
LSDSPSMGR	LSDsPSMGR	3	1	12.7804	0.00223105	971	974	A2RS43	Protein Pcdh7 OS=Mus musculus GN=Pcdh7 PE=2 SV=1	2	0	0	4	0	0	0.301523	0.3248	0.899592	Pcdh7
SSSPLPTVQLHPQSPTAGK	SSSPLPTVQLHPQsPTAGK	6	1	5.65396	0.00358717	998	1011	A2RS43	Protein Pcdh7 OS=Mus musculus GN=Pcdh7 PE=2 SV=1	2	2	0	4	4	2	0.833878	1.0326	0.907708	Pcdh7
SVNGGPGSPDLAR	SVNGGPGsPDLAR	2	1	37.5242	0.000836169	982	989	A2RS43	Protein Pcdh7 OS=Mus musculus GN=Pcdh7 PE=2 SV=1	0	0	0	4	0	2	1.12819	1.1006	0.859959	Pcdh7
EYYSTESEPLTNGGQRPSSDTFLR	EYYsTESEPLTNGGQRPSSDTFLR	9	1	7.63215	0.00276037	771	774	A2RSJ4	UHRF1-binding protein 1-like OS=Mus musculus GN=Uhrf1bp1l PE=1 SV=2	0	0	0	1	0	0	-0.365002	-0.3006	0.958661	Uhrf1bp1l
GTSFLDYLSDK	GTsFLDYLSDK	4	1	9.65397	0.00253756	959	961	A2RSJ4	UHRF1-binding protein 1-like OS=Mus musculus GN=Uhrf1bp1l PE=1 SV=2	0	0	0	1	0	0	-0.229389	-0.1857	0.935716	Uhrf1bp1l
SASQVSLDTLSLDSMVLEEQAESDGSDSHVLLGK	SAsQVSLDTLSLDSMVLEEQAESDGSDSHVLLGK	9	1	5.0143	0.00663011	1106	1108	A2RSJ4	UHRF1-binding protein 1-like OS=Mus musculus GN=Uhrf1bp1l PE=1 SV=2	0	1	1	0	0	0	-0.229389	-0.1758	0.931537	Uhrf1bp1l
SMSVDLSHAPLK	SMsVDLSHAPLK	3	1	5.22298	0.00523579	932	934	A2RSJ4	UHRF1-binding protein 1-like OS=Mus musculus GN=Uhrf1bp1l PE=1 SV=2	3	0	3	4	5	2	0.454449	0.6447	0.941092	Uhrf1bp1l
SMSVDLSHAPLKDPLLFK	SMsVDLSHAPLKDPLLFK	3	1	13.5308	0.00222207	932	934	A2RSJ4	UHRF1-binding protein 1-like OS=Mus musculus GN=Uhrf1bp1l PE=1 SV=2	2	0	2	3	3	5	0.95795	1.1622	0.81782	Uhrf1bp1l
SDSGVMLPTLR	sDSGVMLPTLR	3	1	8.71255	0.00271521	833	833	A2RSQ0	DENN domain-containing protein 5B OS=Mus musculus GN=Dennd5b PE=1 SV=2	5	2	2	3	4	2	-0.255357	-0.369	0.938202	Dennd5b
YNSYDINR	YNsYDINR	3	1	7.27166	0.00276512	176	178	A2RSQ0	DENN domain-containing protein 5B OS=Mus musculus GN=Dennd5b PE=1 SV=2	0	0	1	1	0	0	-0.284211	-0.2246	0.954013	Dennd5b
MVVSMPNLQDISLPELPPR	MVVsMPNLQDISLPELPPR	2	1	4.69199	0.00971192	551	554	A2RT67	DENN domain-containing protein 3 OS=Mus musculus GN=Dennd3 PE=2 SV=2	2	0	4	4	0	0	-0.455892	-0.5561	0.919246	Dennd3
EGPRPLSQSAMEAAPTAPTDVDK	EGPRPLsQSAMEAAPTAPTDVDK	4	1	11.6367	0.00224964	133	139	A2TJV2	Paralemmin-3 OS=Mus musculus GN=Palm3 PE=2 SV=1	0	0	0	1	1	0	-0.261128	-0.2103	0.946869	Palm3
RHSLIGPDIK	RHsLIGPDIK	1	1	35.7417	0.000873197	43	45	A3KG82	Multiple PDZ domain protein (Fragment) OS=Mus musculus GN=Mpdz PE=2 SV=1	3	3	0	0	0	0	-1.59274	-1.5212	0.727415	Mpdz
DNSQTPAVPAPDLEPIPSTSR	DNSQTPAVPAPDLEPIPSTsR	5	1	6.39491	0.00283124	39	58	A3KG84	Multiple PDZ domain protein (Fragment) OS=Mus musculus GN=Mpdz PE=2 SV=1	0	0	0	0	3	0	0.493402	0.4748	0.91894	Mpdz
RPSQSSQVSESSLSSFTPPLSGINTSESLESNSK	RPsQSSQVSESSLSSFTPPLSGINTSESLESNSK	15	1	8.05734	0.0027487	241	243	A3KG84	Multiple PDZ domain protein (Fragment) OS=Mus musculus GN=Mpdz PE=2 SV=1	0	0	8	8	0	0	-0.214962	-0.3298	0.948915	Mpdz
SVVESIASPAAPNK	sVVESIASPAAPNK	3	1	21.3748	0.0014717	241	241	A3KGC5	Serine/threonine-protein kinase PAK 3 (Fragment) OS=Mus musculus GN=Pak3 PE=2 SV=1	1	0	0	0	0	0	-0.264013	-0.2037	0.944562	Pak3
APLSPGVTTTLTDDEDAADAPGTFSMGHR	APLSPGVTTTLtDDEDAADAPGTFSMGHR	7	1	9.65658	0.00253676	135	146	A3KGF9	Uncharacterized protein C15orf52 homolog OS=Mus musculus PE=1 SV=1	0	0	0	0	1	0	-0.276997	-0.218	0.951596
SPGVVSSPPPQQSLGLSPEASWDYTQWK	sPGVVSSPPPQQSLGLSPEASWDYTQWK	8	1	23.1467	0.00128442	225	225	A3KGF9	Uncharacterized protein C15orf52 homolog OS=Mus musculus PE=1 SV=1	1	0	0	0	0	0	-0.285654	-0.2254	0.954013
SHSLPNSLDYAQASER	SHsLPNsLDYAQASER	5	2	4.81195	0.00843174	44	46;50	A3KGH6	Regulator of microtubule dynamics protein 3 (Fragment) OS=Mus musculus GN=Rmdn3 PE=2 SV=1	0	4	0	0	0	0	-1.32439	-1.18	0.966601	Rmdn3
SHSLPNSLDYAQASER	SHsLPNSLDYAQASER	5	1	5.0441	0.0064033	44	46	A3KGH6	Regulator of microtubule dynamics protein 3 (Fragment) OS=Mus musculus GN=Rmdn3 PE=2 SV=1	20	44	28	24	28	40	-0.229389	-1.058	0.963216	Rmdn3
RWSLPTALSPEAVALALQK	RWsLPTALSPEAVALALQK	3	1	4.71331	0.00947272	1242	1244	A3KGJ7	Centrosome-associated protein CEP250 OS=Mus musculus GN=Cep250 PE=4 SV=2	4	4	0	4	0	0	-0.833878	-1.0737	0.964967	Cep250
ADVVESWIGEK	ADVVEsWIGEK	1	1	26.9347	0.00114348	1970	1975	A3KGU5	Spectrin alpha chain, non-erythrocytic 1 OS=Mus musculus GN=Sptan1 PE=2 SV=1	0	0	0	4	0	0	0.774727	0.7483	0.953345	Sptan1
DLSSVQTLLTK	DLSsVQTLLTK	4	1	7.95484	0.0027518	1992	1995	A3KGU5	Spectrin alpha chain, non-erythrocytic 1 OS=Mus musculus GN=Sptan1 PE=2 SV=1	3	0	0	0	0	3	-0.323164	-0.3362	0.947431	Sptan1
DVTGAEALLER	DVtGAEALLER	1	1	11.1279	0.00230944	1350	1352	A3KGU5	Spectrin alpha chain, non-erythrocytic 1 OS=Mus musculus GN=Sptan1 PE=2 SV=1	3	0	0	0	0	0	-1.11809	-0.9958	0.957716	Sptan1
EAFLNTEDKGDSLDSVEALIK	EAFLNTEDKGDsLDSVEALIK	3	1	5.2929	0.00486633	1445	1456	A3KGU5	Spectrin alpha chain, non-erythrocytic 1 OS=Mus musculus GN=Sptan1 PE=2 SV=1	3	0	0	0	0	0	-1.13829	-1.031	0.960968	Sptan1
EAFLNTEDKGDSLDSVEALIK	EAFLNTEDKGDSLDsVEALIK	3	1	15.722	0.00182681	1445	1459	A3KGU5	Spectrin alpha chain, non-erythrocytic 1 OS=Mus musculus GN=Sptan1 PE=2 SV=1	0	0	3	6	0	0	0.464548	0.5724	0.93177	Sptan1
GDSLDSVEALIK	GDsLDSVEALIK	2	1	11.7153	0.00224368	1454	1456	A3KGU5	Spectrin alpha chain, non-erythrocytic 1 OS=Mus musculus GN=Sptan1 PE=2 SV=1	3	0	0	0	0	0	-1.00123	-0.9228	0.950392	Sptan1
GDSLDSVEALIK	GDSLDsVEALIK	2	1	16.3797	0.0017941	1454	1459	A3KGU5	Spectrin alpha chain, non-erythrocytic 1 OS=Mus musculus GN=Sptan1 PE=2 SV=1	6	3	0	3	3	0	-0.757415	-1.0346	0.961422	Sptan1
GLVSSDELAK	GLVsSDELAK	2	1	8.86929	0.00269764	1340	1343	A3KGU5	Spectrin alpha chain, non-erythrocytic 1 OS=Mus musculus GN=Sptan1 PE=2 SV=1	3	0	0	3	0	0	-0.300081	-0.3236	0.951994	Sptan1
GLVSSDELAK	GLVSsDELAK	2	1	9.10624	0.00265995	1340	1344	A3KGU5	Spectrin alpha chain, non-erythrocytic 1 OS=Mus musculus GN=Sptan1 PE=2 SV=1	6	3	3	3	6	0	-0.486188	-0.7676	0.93411	Sptan1
GVIDMGNSLIER	GVIDMGNsLIER	1	1	62.0853	1.30265e-08	1593	1600	A3KGU5	Spectrin alpha chain, non-erythrocytic 1 OS=Mus musculus GN=Sptan1 PE=2 SV=1	6	0	3	9	9	3	0.859846	1.5413	0.541699	Sptan1
KGDILTLLNSTNK	KGDILtLLNstNK	3	3	7.28125	0.00276506	990	995;999;1000	A3KGU5	Spectrin alpha chain, non-erythrocytic 1 OS=Mus musculus GN=Sptan1 PE=2 SV=1	3	0	0	0	0	0	-1.05894	-0.9236	0.950392	Sptan1
KLDPAQSASRENLLEEQGSIALR	KLDPAQSAsRENLLEEQGSIALR	3	1	6.23659	0.00288871	1023	1031	A3KGU5	Spectrin alpha chain, non-erythrocytic 1 OS=Mus musculus GN=Sptan1 PE=2 SV=1	0	0	6	6	3	0	0.105317	0.1504	0.883271	Sptan1
LDPAQSASR	LDPAQSAsR	2	1	4.74354	0.00914405	1024	1031	A3KGU5	Spectrin alpha chain, non-erythrocytic 1 OS=Mus musculus GN=Sptan1 PE=2 SV=1	0	0	0	0	0	0	-0.271227	-0.2148	0.949214	Sptan1
LDPAQSASRENLLEEQGSIALR	LDPAQSAsRENLLEEQGSIALR	3	1	7.97676	0.00275116	1024	1031	A3KGU5	Spectrin alpha chain, non-erythrocytic 1 OS=Mus musculus GN=Sptan1 PE=2 SV=1	3	3	21	9	6	3	-0.836763	-1.8537	0.473846	Sptan1
LGESQTLQQFSR	LGEsQTLQQFSR	3	1	10.7627	0.00235981	1527	1530	A3KGU5	Spectrin alpha chain, non-erythrocytic 1 OS=Mus musculus GN=Sptan1 PE=2 SV=1	6	9	9	15	12	9	0.367887	0.9461	0.965925	Sptan1
LIQSHPESAEDLK	LIQSHPEsAEDLK	2	1	6.56064	0.00279634	1279	1286	A3KGU5	Spectrin alpha chain, non-erythrocytic 1 OS=Mus musculus GN=Sptan1 PE=2 SV=1	12	0	0	9	0	0	-0.587177	-1.0149	0.959125	Sptan1
LSILSEER	LsILSEER	2	1	38.3869	0.000823806	442	443	A3KGU5	Spectrin alpha chain, non-erythrocytic 1 OS=Mus musculus GN=Sptan1 PE=2 SV=1	0	0	3	3	3	0	0.289982	0.3335	0.900765	Sptan1
QETFDAGLQAFQQEGIANITALK	QEtFDAGLQAFQQEGIANITALK	2	1	35.0235	0.000880271	2003	2005	A3KGU5	Spectrin alpha chain, non-erythrocytic 1 OS=Mus musculus GN=Sptan1 PE=2 SV=1	4	0	0	8	0	0	0.536683	0.7124	0.949384	Sptan1
SADESGQALLAASHYASDEVR	sADESGQALLAASHYASDEVR	5	1	21.332	0.00147335	419	419	A3KGU5	Spectrin alpha chain, non-erythrocytic 1 OS=Mus musculus GN=Sptan1 PE=2 SV=1	6	3	6	0	6	0	-1.22196	-1.902	0.440172	Sptan1
SLQQLAEER	sLQQLAEER	1	1	67.6846	1.26463e-08	1197	1197	A3KGU5	Spectrin alpha chain, non-erythrocytic 1 OS=Mus musculus GN=Sptan1 PE=2 SV=1	12	30	24	12	12	15	-0.989689	-3.2686	0.014674	Sptan1
SQLLGSAHEVQR	SQLLGsAHEVQR	2	1	19.6416	0.00151952	1206	1211	A3KGU5	Spectrin alpha chain, non-erythrocytic 1 OS=Mus musculus GN=Sptan1 PE=2 SV=1	3	0	0	3	0	0	-0.16591	-0.1885	0.937871	Sptan1
VNSLGETAQR	VNsLGETAQR	2	1	26.8517	0.00114349	1269	1271	A3KGU5	Spectrin alpha chain, non-erythrocytic 1 OS=Mus musculus GN=Sptan1 PE=2 SV=1	0	6	6	3	3	6	-0.34769	-0.6021	0.920669	Sptan1
WRSLQQLAEER	WRsLQQLAEER	1	1	72.6043	1.23122e-08	1195	1197	A3KGU5	Spectrin alpha chain, non-erythrocytic 1 OS=Mus musculus GN=Sptan1 PE=2 SV=1	45	33	51	63	66	27	0.0461662	0.2634	0.892451	Sptan1
GSTESPQWR	GSTEsPQWR	3	1	4.96971	0.00698778	520	524	A3KMF4	AF4/FMR2 family member 1 OS=Mus musculus GN=Aff1 PE=2 SV=1	0	0	0	0	4	0	0.793482	0.7364	0.952227	Aff1
KLSPLISSLPSPVPPLSPVHSR	KLsPLISSLPsPVPPLsPVHSR	6	3	8.3405	0.00273888	181	183;191;197	A3KMF4	AF4/FMR2 family member 1 OS=Mus musculus GN=Aff1 PE=2 SV=1	4	4	0	4	4	4	0.173123	0.2662	0.892962	Aff1
KLSPLISSLPSPVPPLSPVHSR	KLsPLISSLPSPVPPLsPVHSR	6	2	13.468	0.00222819	181	183;197	A3KMF4	AF4/FMR2 family member 1 OS=Mus musculus GN=Aff1 PE=2 SV=1	4	4	4	8	0	4	-0.0952179	-0.1576	0.923684	Aff1
LLSPLRDSPPPTSLVVK	LLsPLRDSPPPTSLVVK	4	1	17.7152	0.00164932	754	756	A3KMF4	AF4/FMR2 family member 1 OS=Mus musculus GN=Aff1 PE=2 SV=1	0	0	0	4	4	0	1.48165	1.4423	0.610281	Aff1
TEAEGLRPASPLGLTQEQLADLK	TEAEGLRPAsPLGLTQEQLADLK	3	1	10.077	0.00245206	211	220	A5A9W3	GLI-Kruppel family member (Fragment) OS=Mus musculus GN=Gli2 PE=2 SV=1	0	0	0	4	0	0	0.753087	0.7309	0.951664	Gli2
KMSEMEEEMK	KMsEMEEEMK	1	1	30.6326	0.00102431	939	941	A6H644	MCG130490 OS=Mus musculus GN=Ppp1r12b PE=2 SV=1	3	0	2	3	0	0	-0.562651	-0.6218	0.92169	Ppp1r12b
LASLTSR	LAsLTSR	3	1	20.4692	0.0014916	861	863	A6H644	MCG130490 OS=Mus musculus GN=Ppp1r12b PE=2 SV=1	0	1	0	1	0	0	-0.314508	-0.2576	0.971824	Ppp1r12b
LESGGTNPTSSDSYSDR	LEsGGTNPTSSDSYSDR	8	1	7.88428	0.00275388	831	833	A6H644	MCG130490 OS=Mus musculus GN=Ppp1r12b PE=2 SV=1	0	1	0	1	0	0	-0.261128	-0.2172	0.949214	Ppp1r12b
RSTQGVTLTDLQEAEK	RStQGVTLTDLQEAEK	4	1	5.11209	0.00592177	643	645	A6H644	MCG130490 OS=Mus musculus GN=Ppp1r12b PE=2 SV=1	0	1	0	0	0	0	-0.36933	-0.295	0.96222	Ppp1r12b
SQSFAGFSGLQER	SQsFAGFSGLQER	3	1	6.65907	0.00278398	19	21	A6PW28	Likely orthologue of H. sapiens chromosome 6 open reading frame 32 (C6orf32) OS=Mus musculus GN=Fam65b PE=4 SV=1	2	2	0	0	1	2	-0.565536	-0.5684	0.919483	Fam65b
LLSSSDDDANILSSPTDR	LLsSSDDDANILSSPTDR	6	1	8.79394	0.00270685	877	879	A6PW47	Mediator of RNA polymerase II transcription subunit 24 OS=Mus musculus GN=Med24 PE=2 SV=1	1	0	2	0	2	1	-0.302966	-0.2837	0.965947	Med24
LLSSSDDDANILSSPTDR	LLSSsDDDANILSSPTDR	6	1	4.72175	0.00938205	877	881	A6PW47	Mediator of RNA polymerase II transcription subunit 24 OS=Mus musculus GN=Med24 PE=2 SV=1	0	0	0	0	0	1	-0.279883	-0.2329	0.958947	Med24
LLSSSDDDANILSSPTDR	LLSSSDDDANILSsPTDR	6	1	7.37968	0.0027643	877	890	A6PW47	Mediator of RNA polymerase II transcription subunit 24 OS=Mus musculus GN=Med24 PE=2 SV=1	0	0	2	1	1	2	-0.272669	-0.2614	0.97384	Med24
YVESDDEKPTDENVNEK	YVEsDDEKPTDENVNEK	3	1	25.1747	0.00117352	34	37	A6PWK9	Transcriptional regulator ATRX (Fragment) OS=Mus musculus GN=Atrx PE=2 SV=1	14	21	14	28	0	14	-0.42271	-1.4102	0.812062	Atrx
DPYATSVGHLIEK	DPyAtsVGHLIEK	3	3	8.91603	0.00269128	9	11;13;14	A6PWP3	TOM1-like protein 1 (Fragment) OS=Mus musculus GN=Tom1l1 PE=2 SV=1	0	0	0	0	0	1	-0.320278	-0.2591	0.971826	Tom1l1
ISYIPDEEVSSPSPPHR	ISYIPDEEVSSPsPPHR	5	1	11.9722	0.00223252	84	96	A6X8Z3	Insulin-like growth factor 2 mRNA-binding protein 2 OS=Mus musculus GN=Igf2bp2 PE=2 SV=1	3	3	0	2	1	3	-0.46022	-0.5445	0.919197	Igf2bp2
DDSPSSLGSPEEEQPK	DDSPSSLGsPEEEQPK	4	1	8.21499	0.00274359	1234	1242	A6X8Z5	Rho GTPase-activating protein 31 OS=Mus musculus GN=Arhgap31 PE=1 SV=1	0	0	0	1	1	1	-0.191878	-0.1466	0.920022	Arhgap31
ENSLPEIVPPPFHTVLELPDNK	ENsLPEIVPPPFHTVLELPDNK	2	1	47.8086	0.000269033	270	272	A6X8Z5	Rho GTPase-activating protein 31 OS=Mus musculus GN=Arhgap31 PE=1 SV=1	7	6	3	7	4	5	-0.236602	-0.4589	0.923329	Arhgap31
GPGLPSPTK	GPGLPsPTK	2	1	5.1476	0.00568844	845	850	A6X8Z5	Rho GTPase-activating protein 31 OS=Mus musculus GN=Arhgap31 PE=1 SV=1	0	0	0	0	1	0	-0.245258	-0.2005	0.942291	Arhgap31
IIESEEEFSSLPPAAQK	IIEsEEEFSSLPPAAQK	3	1	12.8688	0.00223102	649	652	A6X8Z5	Rho GTPase-activating protein 31 OS=Mus musculus GN=Arhgap31 PE=1 SV=1	3	0	0	4	4	0	0.591505	0.7202	0.949957	Arhgap31
NLSPPLTPAPPPPTPLEEEPEVLLSK	NLsPPLTPAPPPPtPLEEEPEVLLSK	4	2	14.0108	0.00214986	763	765;776	A6X8Z5	Rho GTPase-activating protein 31 OS=Mus musculus GN=Arhgap31 PE=1 SV=1	0	0	1	1	0	2	0.243815	0.2074	0.887337	Arhgap31
NLSPPLTPAPPPPTPLEEEPEVLLSK	NLsPPLTPAPPPPTPLEEEPEVLLSK	4	1	30.3567	0.00104311	763	765	A6X8Z5	Rho GTPase-activating protein 31 OS=Mus musculus GN=Arhgap31 PE=1 SV=1	3	4	2	3	4	4	0.0461662	0.0708	0.881619	Arhgap31
NSAPVSVSAVR	NsAPVSVSAVR	3	1	35.1751	0.000878046	1162	1163	A6X8Z5	Rho GTPase-activating protein 31 OS=Mus musculus GN=Arhgap31 PE=1 SV=1	1	0	1	0	1	1	-0.26257	-0.2047	0.944561	Arhgap31
RNSAPVSVSAVR	RNsAPVSVSAVR	3	1	51.8553	0.000139981	1161	1163	A6X8Z5	Rho GTPase-activating protein 31 OS=Mus musculus GN=Arhgap31 PE=1 SV=1	2	2	0	2	0	0	-0.640557	-0.659	0.923954	Arhgap31
SLTLPALSLPMK	SLtLPALSLPMK	3	1	5.38336	0.00445168	235	237	A6X8Z5	Rho GTPase-activating protein 31 OS=Mus musculus GN=Arhgap31 PE=1 SV=1	0	0	2	0	0	1	-0.70115	-0.5978	0.920449	Arhgap31
SVFTSSLFQMEPSPR	SVFTSSLFQMEPsPR	5	1	21.4727	0.00146649	452	464	A6X8Z5	Rho GTPase-activating protein 31 OS=Mus musculus GN=Arhgap31 PE=1 SV=1	0	0	0	3	0	0	0.592948	0.5101	0.923455	Arhgap31
SVILDGR	sVILDGR	1	1	45.3556	0.000317576	1413	1413	A6X8Z5	Rho GTPase-activating protein 31 OS=Mus musculus GN=Arhgap31 PE=1 SV=1	2	3	3	2	1	2	-0.934866	-1.0852	0.965826	Arhgap31
TSPIPESSPAPFPFPEAPGSLPSSSAPR	tSPIPESSPAPFPFPEAPGSLPSSSAPR	8	1	5.6113	0.00369075	666	666	A6X8Z5	Rho GTPase-activating protein 31 OS=Mus musculus GN=Arhgap31 PE=1 SV=1	3	0	0	2	2	1	-0.174566	-0.1828	0.933604	Arhgap31
VLLSPIR	VLLsPIR	1	1	45.9222	0.000287049	1352	1355	A6X8Z5	Rho GTPase-activating protein 31 OS=Mus musculus GN=Arhgap31 PE=1 SV=1	2	1	1	2	2	2	0.377986	0.377	0.906222	Arhgap31
KLDDQSEDEALELEGPLIMPGSGTDVLYIGPLK	KLDDQsEDEALELEGPLIMPGSGTDVLYIGPLK	4	1	11.7468	0.0022417	154	159	A6X940	Fermitin family homolog 2 (Fragment) OS=Mus musculus GN=Fermt2 PE=2 SV=1	0	0	0	1	0	0	-0.396741	-0.3272	0.950435	Fermt2
LSIMTSENHLNNSDK	LSIMTSENHLNNsDK	4	1	18.522	0.00157282	166	178	A6X941	Fermitin family homolog 2 (Fragment) OS=Mus musculus GN=Fermt2 PE=2 SV=1	6	2	2	10	6	0	0.538125	0.9401	0.969028	Fermt2
APSPPPLGLPLR	APsPPPLGLPLR	1	1	53.4448	2.65333e-05	316	318	A7TU71	Protein Shroom2 OS=Mus musculus GN=Shroom2 PE=2 SV=1	3	0	1	1	0	0	-1.1455	-1.044	0.961875	Shroom2
KAPSPPPLGLPLR	KAPsPPPLGLPLR	1	1	88.9336	1.12035e-08	315	318	A7TU71	Protein Shroom2 OS=Mus musculus GN=Shroom2 PE=2 SV=1	4	1	4	5	0	2	-0.414053	-0.5782	0.919735	Shroom2
SPELDPMAALNDIR	sPELDPMAALNDIR	1	1	15.2483	0.00188384	371	371	A7VK13	Alpha2-chimerin OS=Mus musculus GN=Chn1 PE=2 SV=1	0	0	1	1	0	0	-0.326049	-0.2719	0.969822	Chn1
FSMPDLSK	FsMPDLSK	2	1	26.4068	0.00114427	627	628	A7YQ68	Prickle-like 2 (Drosophila) OS=Mus musculus GN=Prickle2 PE=2 SV=1	2	0	6	4	6	6	0.656426	1.0881	0.870348	Prickle2
TVSDLALQNAFGER	TVsDLALQNAFGER	2	1	5.75892	0.00337057	808	810	A7YQ68	Prickle-like 2 (Drosophila) OS=Mus musculus GN=Prickle2 PE=2 SV=1	0	2	0	6	0	0	0.825222	0.8921	0.96865	Prickle2
AAVSGLWGK	AAVsGLWGK	1	1	59.8841	1.3176e-08	10	13	A8DUK4	Beta-globin OS=Mus musculus GN=Hbbt1 PE=3 SV=1	6	8	4	8	6	8	0.0360674	0.0803	0.881521	Hbbt1
KVITAFNDGLNHLDSLK	KVITAFNDGLNHLDsLK	2	1	78.5186	1.1911e-08	67	81	A8DUK4	Beta-globin OS=Mus musculus GN=Hbbt1 PE=3 SV=1	0	3	0	12	0	0	1.25947	1.665	0.457848	Hbbt1
VITAFNDGLNHLDSLK	VItAFNDGLNHLDSLK	2	1	33.6719	0.000942565	68	70	A8DUK4	Beta-globin OS=Mus musculus GN=Hbbt1 PE=3 SV=1	3	0	0	3	0	0	-0.282768	-0.2997	0.960417	Hbbt1
VITAFNDGLNHLDSLK	VITAFNDGLNHLDsLK	2	1	42.1341	0.000503934	68	81	A8DUK4	Beta-globin OS=Mus musculus GN=Hbbt1 PE=3 SV=1	12	15	15	27	24	15	0.431366	1.5276	0.551791	Hbbt1
YFDSFGDLSSASAIMGNAK	YFDsFGDLSSASAIMGNAK	5	1	8.93003	0.00268933	42	45	A8DUK4	Beta-globin OS=Mus musculus GN=Hbbt1 PE=3 SV=1	72	51	21	63	12	57	-0.35346	-2.056	0.343114	Hbbt1
YFDSFGDLSSASAIMGNAK	YFDSFGDLSsASAIMGNAK	5	1	7.84436	0.00275501	42	51	A8DUK4	Beta-globin OS=Mus musculus GN=Hbbt1 PE=3 SV=1	3	0	0	6	0	0	0.480417	0.5609	0.930501	Hbbt1
YFDSFGDLSSASAIMGNAK	YFDSFGDLSSAsAIMGNAK	5	1	10.2269	0.00242906	42	53	A8DUK4	Beta-globin OS=Mus musculus GN=Hbbt1 PE=3 SV=1	27	30	12	33	9	21	-0.356346	-1.3686	0.843662	Hbbt1
SGLGSPYGQPPR	sGLGSPYGQPPR	3	1	4.67066	0.00995712	71	71	A8Y5C3	PDZ and LIM domain protein 4 (Fragment) OS=Mus musculus GN=Pdlim4 PE=2 SV=1	0	0	0	0	0	3	0.552552	0.5303	0.926028	Pdlim4
SGLGSPYGQPPR	SGLGsPYGQPPR	3	1	7.11045	0.00276606	71	75	A8Y5C3	PDZ and LIM domain protein 4 (Fragment) OS=Mus musculus GN=Pdlim4 PE=2 SV=1	3	3	0	0	0	0	-1.52926	-1.411	0.812059	Pdlim4
APSPPMSQVFR	APsPPMSQVFR	2	1	26.7979	0.0011435	386	388	A8Y5K6	Eukaryotic translation initiation factor 4E transporter OS=Mus musculus GN=Eif4enif1 PE=2 SV=2	3	0	0	3	0	3	0.311622	0.3458	0.901957	Eif4enif1
DVILPEQSPGEFDFNEFFNLDK	DVILPEQsPGEFDFNEFFNLDK	1	1	36.3532	0.000855465	130	137	A8Y5K6	Eukaryotic translation initiation factor 4E transporter OS=Mus musculus GN=Eif4enif1 PE=2 SV=2	1	0	1	0	0	0	-0.339033	-0.2583	0.971825	Eif4enif1
IPSPIGFPSGPQQLLGDPFQGMR	IPsPIGFPSGPQQLLGDPFQGMR	2	1	11.4202	0.00227126	409	411	A8Y5K6	Eukaryotic translation initiation factor 4E transporter OS=Mus musculus GN=Eif4enif1 PE=2 SV=2	2	10	12	8	8	20	0.340476	0.8729	0.966779	Eif4enif1
SSSPVGLAK	SSsPVGLAK	3	1	11.1269	0.00230961	772	774	A8Y5K6	Eukaryotic translation initiation factor 4E transporter OS=Mus musculus GN=Eif4enif1 PE=2 SV=2	0	1	3	0	0	1	-1.05172	-0.9354	0.951392	Eif4enif1
QHIIPLENVTIDSIK	QHIIPLENVtIDSIK	2	1	22.5593	0.00135848	77	86	A8Y5N8	Pleckstrin homology domain-containing family F member 2 (Fragment) OS=Mus musculus GN=Plekhf2 PE=4 SV=1	2	0	2	2	0	0	-0.608817	-0.5987	0.920449	Plekhf2
QELASDGEGESTVLSSPPVPDAHDHLK	QELAsDGEGESTVLSSPPVPDAHDHLK	5	1	16.1644	0.00180271	78	82	A9C445	Protein 2610015P09Rik OS=Mus musculus GN=2610015P09Rik PE=4 SV=1	0	0	0	0	3	0	0.530912	0.448	0.91508	2610015P09Rik
FFIQDDDSGEELK	FFIQDDDsGEELK	1	1	45.4825	0.000306789	419	426	B0QZH6	Calmodulin-binding transcription activator 2 OS=Mus musculus GN=Camta2 PE=2 SV=1	0	0	0	0	2	0	0.184665	0.1646	0.884103	Camta2
LLHLGPPSPLK	LLHLGPPsPLK	1	1	28.5734	0.00109656	66	73	B0QZU1	Securin (Fragment) OS=Mus musculus GN=Pttg1 PE=2 SV=1	0	0	0	1	0	0	-0.261128	-0.2062	0.94456	Pttg1
ATWGDGGDNSPSNVVSK	AtWGDGGDNSPSNVVSK	4	1	7.6316	0.00276038	101	102	B0R030	Synaptosomal-associated protein (Fragment) OS=Mus musculus GN=Snap23 PE=2 SV=1	0	0	0	3	0	0	0.533797	0.486	0.920231	Snap23
ATWGDGGDNSPSNVVSK	ATWGDGGDNsPSNVVSK	4	1	14.1157	0.00212881	101	110	B0R030	Synaptosomal-associated protein (Fragment) OS=Mus musculus GN=Snap23 PE=2 SV=1	6	6	0	9	12	9	1.01566	2.0603	0.247179	Snap23
GWAPPGPSPSSGALDLLDTPSGLEK	GWAPPGPsPSSGALDLLDTPSGLEK	5	1	5.5016	0.00401112	44	51	B0R077	Zinc finger MYM-type protein 3 OS=Mus musculus GN=Zmym3 PE=2 SV=1	0	0	7	0	0	0	-2.05151	-1.9928	0.380571	Zmym3
ASSPSLFSTEGKPK	ASsPSLFSTEGKPK	5	1	4.75557	0.00901292	129	131	B0R0Y8	SH3 domain-containing kinase-binding protein 1 (Fragment) OS=Mus musculus GN=Sh3kbp1 PE=2 SV=1	5	5	1	4	1	1	-1.21475	-1.5822	0.681794	Sh3kbp1
FMSSPVLSELPR	FMsSPVLSELPR	3	1	13.3762	0.00223088	26	28	B0R103	Proline-rich protein 5-like (Fragment) OS=Mus musculus GN=Prr5l PE=2 SV=1	5	0	10	5	0	0	-1.47876	-2.2409	0.247241	Prr5l
DQVVGGNVSPR	DQVVGGNVsPR	1	1	41.1324	0.000590212	2198	2206	B0V2M3	Zinc finger protein 318 OS=Mus musculus GN=Zfp318 PE=2 SV=1	0	0	1	0	0	1	-0.310179	-0.2415	0.961465	Zfp318
LGSPVDGLQDMDRDDLTDDSVFTR	LGsPVDGLQDMDRDDLTDDSVFTR	4	1	61.0724	1.30953e-08	203	205	B0V2M3	Zinc finger protein 318 OS=Mus musculus GN=Zfp318 PE=2 SV=1	2	2	0	2	4	2	0.487631	0.5604	0.929865	Zfp318
NSPPFLK	NsPPFLK	1	1	37.7674	0.000836152	731	732	B0V2M3	Zinc finger protein 318 OS=Mus musculus GN=Zfp318 PE=2 SV=1	4	8	2	6	8	6	0.302966	0.564	0.930501	Zfp318
WASPSPPR	WAsPsPPR	2	2	22.7813	0.00133088	67	69;71	B0V2M3	Zinc finger protein 318 OS=Mus musculus GN=Zfp318 PE=2 SV=1	0	0	4	0	0	10	0.807909	1.1458	0.828436	Zfp318
SYSPYDMLESIK	SYSPyDMLESIK	5	1	5.02972	0.00651216	167	171	B0V2N5	Annexin (Fragment) OS=Mus musculus GN=Anxa2 PE=2 SV=1	4	0	0	0	2	0	-0.878601	-0.895	0.947358	Anxa2
WISIMTER	WIsIMTER	2	1	15.5843	0.00184011	146	148	B0V2N5	Annexin (Fragment) OS=Mus musculus GN=Anxa2 PE=2 SV=1	8	2	4	4	2	0	-1.29554	-1.9136	0.433615	Anxa2
DIISDTSGDFRK	DIISDTsGDFRK	3	1	6.10689	0.0029627	158	164	B0V2N8	Annexin (Fragment) OS=Mus musculus GN=Anxa2 PE=2 SV=1	4	0	0	0	0	0	-1.41673	-1.3078	0.884098	Anxa2
LSLEGDHSTPPSAYGSVKPYTNFDAER	LsLEGDHSTPPSAYGSVKPYTNFDAER	8	1	14.5077	0.00204371	11	12	B0V2N8	Annexin (Fragment) OS=Mus musculus GN=Anxa2 PE=2 SV=1	0	3	3	3	0	0	-0.767514	-0.8751	0.945314	Anxa2
NLASPEGTLATLGLK	NLAsPEGTLATLGLK	3	1	12.0966	0.00223124	1853	1856	B0V2P5	DmX-like protein 2 OS=Mus musculus GN=Dmxl2 PE=4 SV=1	0	0	0	2	0	0	0.132728	0.1118	0.881793	Dmxl2
QSESVEEHVEQVK	QsESVEEHVEQVK	2	1	5.15106	0.00566662	2636	2637	B0V2P5	DmX-like protein 2 OS=Mus musculus GN=Dmxl2 PE=4 SV=1	0	0	1	0	0	0	-0.451564	-0.3545	0.941912	Dmxl2
FGNVDADSPVEETIQDHSALK	FGNVDADsPVEETIQDHSALK	3	1	23.8424	0.00120262	1107	1114	B0V2P6	DmX-like protein 2 (Fragment) OS=Mus musculus GN=Dmxl2 PE=4 SV=1	4	0	6	6	6	6	0.477532	0.8501	0.964365	Dmxl2
SDAFLSK	sDAFLSK	2	1	46.415	0.000284507	978	978	B0V2P6	DmX-like protein 2 (Fragment) OS=Mus musculus GN=Dmxl2 PE=4 SV=1	2	6	4	4	4	4	-0.272669	-0.4414	0.924982	Dmxl2
VSVDSNLFVYSK	VsVDsNLFVYSK	4	2	16.4903	0.00178877	966	967;970	B0V2P6	DmX-like protein 2 (Fragment) OS=Mus musculus GN=Dmxl2 PE=4 SV=1	0	0	0	2	4	0	1.08923	1.0203	0.917694	Dmxl2
VSVDSNLFVYSK	VsVDSNLFVYSK	4	1	12.573	0.00223111	966	967	B0V2P6	DmX-like protein 2 (Fragment) OS=Mus musculus GN=Dmxl2 PE=4 SV=1	0	0	0	0	0	2	0.226503	0.1892	0.885777	Dmxl2
SGYSSPGSPGTPGSR	SGYSSPGsPGTPGSR	7	1	4.78247	0.00873081	144	151	B1AQW2	Microtubule-associated protein OS=Mus musculus GN=Mapt PE=2 SV=1	0	0	2	0	0	0	-0.711249	-0.6057	0.920663	Mapt
SLFDYHDTR	sLFDYHDTR	3	1	20.7104	0.00148696	141	141	B1AQZ0	Septin-8 OS=Mus musculus GN=Sept8 PE=2 SV=1	0	0	3	0	0	0	-1.0575	-0.948	0.952881	2014-09-08
SLSLGGHVGFDSLPDQLVSK	SLsLGGHVGFDSLPDQLVSK	4	1	6.22105	0.00289605	18	20	B1AQZ0	Septin-8 OS=Mus musculus GN=Sept8 PE=2 SV=1	6	3	0	3	0	3	-0.781941	-1.0459	0.962324	2014-09-08
RPESPPSVLAPPAVPTADK	RPEsPPSVLAPPAVPTADK	3	1	4.86862	0.00788032	270	273	B1AR09	Protein Mllt6 OS=Mus musculus GN=Mllt6 PE=2 SV=1	0	2	0	0	0	0	-0.7603	-0.6502	0.923249	Mllt6
EGSIETLSNSSGSTSGSIPR	EGsIETLSNSSGSTSGSIPR	9	1	8.21907	0.00274344	414	416	B1AR76	Breast carcinoma-amplified sequence 3 homolog (Fragment) OS=Mus musculus GN=Bcas3 PE=2 SV=1	6	4	4	6	6	0	-0.349132	-0.6051	0.920665	Bcas3
LADAMAESPSR	LADAMAEsPSR	2	1	4.83981	0.00815608	370	377	B1AR76	Breast carcinoma-amplified sequence 3 homolog (Fragment) OS=Mus musculus GN=Bcas3 PE=2 SV=1	0	0	0	0	0	0	-0.337591	-0.2624	0.97384	Bcas3
AASWLFK	AAsWLFK	1	1	24.5483	0.00117593	2663	2665	B1ART1	Protein Vps13d OS=Mus musculus GN=Vps13d PE=4 SV=1	4	0	0	2	2	2	-0.176009	-0.2107	0.946869	Vps13d
DDVSPQPLMTDLER	DDVsPQPLMTDLER	2	1	29.8365	0.00105717	1130	1133	B1ART1	Protein Vps13d OS=Mus musculus GN=Vps13d PE=4 SV=1	0	0	0	2	0	0	0.183222	0.1566	0.883537	Vps13d
EPFVLEENEIYGFGLPSPR	EPFVLEENEIYGFGLPsPR	2	1	19.7069	0.00151654	1346	1362	B1ART1	Protein Vps13d OS=Mus musculus GN=Vps13d PE=4 SV=1	0	0	0	2	0	0	0.214962	0.1809	0.885071	Vps13d
GSLQDSVMNLTQSIVMLEQHTR	GsLQDSVMNLTQSIVMLEQHTR	5	1	8.51248	0.00273039	920	921	B1ART1	Protein Vps13d OS=Mus musculus GN=Vps13d PE=4 SV=1	0	0	0	0	0	0	-0.333263	-0.2628	0.973839	Vps13d
NASSESAVVPK	NAsSESAVVPK	3	1	13.7968	0.00218607	2427	2429	B1ART1	Protein Vps13d OS=Mus musculus GN=Vps13d PE=4 SV=1	0	6	4	2	4	2	-0.715577	-1.0763	0.964967	Vps13d
TREPFVLEENEIYGFGLPSPR	TREPFVLEENEIYGFGLPsPR	3	1	24.5629	0.00117585	1344	1362	B1ART1	Protein Vps13d OS=Mus musculus GN=Vps13d PE=4 SV=1	2	0	0	8	2	0	1.31574	1.5272	0.55179	Vps13d
NSPNNISGISNPPGTPR	NsPNNISGISNPPGtPR	4	2	10.5542	0.00238636	326	327;340	B1AS37	Single-stranded DNA-binding protein 3 OS=Mus musculus GN=Ssbp3 PE=2 SV=1	0	2	1	1	0	1	-0.773285	-0.6591	0.923954	Ssbp3
NSPNNISGISNPPGTPR	NsPNNISGISNPPGTPR	4	1	33.9058	0.00093043	326	327	B1AS37	Single-stranded DNA-binding protein 3 OS=Mus musculus GN=Ssbp3 PE=2 SV=1	3	3	2	2	0	1	-1.32151	-1.4397	0.790457	Ssbp3
NSPNNISGISNPPGTPR	NSPNNISGISNPPGtPR	4	1	18.216	0.00159574	326	340	B1AS37	Single-stranded DNA-binding protein 3 OS=Mus musculus GN=Ssbp3 PE=2 SV=1	2	2	1	1	2	0	-0.666525	-0.6646	0.924319	Ssbp3
TPLAALGGPGPAPTAASP	TPLAALGGPGPAPTAAsP	3	1	20.049	0.00150438	1745	1761	B1AS46	Zinc finger protein castor homolog 1 OS=Mus musculus GN=Casz1 PE=2 SV=1	1	0	0	0	0	0	-0.302966	-0.2506	0.966589	Casz1
RESSLDILAPGR	REsSLDILAPGR	2	1	8.27473	0.00274144	244	246	B1AS67	Pleckstrin homology domain-containing family G member 5 OS=Mus musculus GN=Plekhg5 PE=2 SV=1	0	0	1	0	0	0	-0.297195	-0.23	0.956464	Plekhg5
SEASLLQLLSGTPAAR	sEASLLQLLSGTPAAR	4	1	9.34462	0.00261025	925	925	B1AS67	Pleckstrin homology domain-containing family G member 5 OS=Mus musculus GN=Plekhg5 PE=2 SV=1	3	2	2	5	0	3	0.154368	0.2032	0.88693	Plekhg5
SKSEASLLQLLSGTPAAR	SKsEASLLQLLSGTPAAR	5	1	4.94238	0.0072183	923	925	B1AS67	Pleckstrin homology domain-containing family G member 5 OS=Mus musculus GN=Plekhg5 PE=2 SV=1	1	0	0	1	0	2	0.236602	0.1995	0.886536	Plekhg5
SLSLPALRPSGAGPPVSER	SLsLPALRPSGAGPPVSER	4	1	7.78334	0.00275668	219	221	B1AS67	Pleckstrin homology domain-containing family G member 5 OS=Mus musculus GN=Plekhg5 PE=2 SV=1	2	0	0	3	3	2	0.864174	0.9247	0.97135	Plekhg5
TPVQLLPRPPR	tPVQLLPRPPR	1	1	25.1053	0.00117418	909	909	B1AS67	Pleckstrin homology domain-containing family G member 5 OS=Mus musculus GN=Plekhg5 PE=2 SV=1	0	0	1	0	0	0	-0.235159	-0.1828	0.933604	Plekhg5
ARPAASPAMNAAR	ARPAAsPAMNAAR	1	1	24.59	0.00117571	22	27	B1AT82	MCG6846, isoform CRA_c OS=Mus musculus GN=Prpsap1 PE=4 SV=1	0	0	0	0	0	0	-0.292867	-0.2303	0.956464	Prpsap1
ESESAPGDFSLSVK	EsESAPGDFSLSVK	4	1	5.26249	0.0050218	87	88	B1AT92	Growth factor receptor-bound protein 2 OS=Mus musculus GN=Grb2 PE=2 SV=1	1	0	0	0	0	0	-0.352018	-0.2902	0.964062	Grb2
SALLVVHAVDR	sALLVVHAVDR	1	1	16.2246	0.00180004	394	394	B1ATD5	MCG9626, isoform CRA_b OS=Mus musculus GN=Mtmr3 PE=4 SV=1	0	0	0	0	0	0	-0.252472	-0.1963	0.940059	Mtmr3
SSSPLDRDPAFR	SSsPLDRDPAFR	3	1	8.68547	0.00271768	10	12	B1ATH0	Syntaxin-binding protein 4 (Fragment) OS=Mus musculus GN=Stxbp4 PE=2 SV=1	3	1	1	3	3	0	0.272669	0.3092	0.897863	Stxbp4
ISPEQHWDFTAEDLK	IsPEQHWDFTAEDLK	2	1	17.9976	0.00161624	98	99	B1ATL6	Dual-specificity mitogen-activated protein kinase kinase 4 (Fragment) OS=Mus musculus GN=Map2k4 PE=2 SV=1	0	0	8	2	0	2	-1.30564	-1.5672	0.693249	Map2k4
AALLTQQADSPEDREPQQK	AALLTQQADsPEDREPQQK	2	1	13.3202	0.00223089	787	796	B1ATP7	Zinc phosphodiesterase ELAC protein 2 OS=Mus musculus GN=Elac2 PE=2 SV=1	1	2	1	1	0	0	-0.773285	-0.6753	0.925478	Elac2
EPSLHDLTEFSR	EPsLHDLTEFSR	3	1	21.7824	0.00144396	148	150	B1AU20	Fibroblast growth factor OS=Mus musculus GN=Fgf13 PE=2 SV=1	4	0	1	5	0	0	-0.0360674	-0.0427	0.892247	Fgf13
SLSAIDR	SLsAIDR	2	1	7.31	0.00276487	261	263	B1AU25	Apoptosis-inducing factor 1, mitochondrial OS=Mus musculus GN=Aifm1 PE=2 SV=1	0	0	4	0	0	2	-0.897356	-0.9413	0.95189	Aifm1
ETLETISNEEPPALSEK	EtLETISNEEPPALSEK	4	1	5.24633	0.00510714	277	278	B1AU74	Motile sperm domain-containing protein 2 OS=Mus musculus GN=Mospd2 PE=2 SV=1	0	0	0	0	0	1	-0.318836	-0.2553	0.969195	Mospd2
SLQENEEEEIGNLELAWDMLDLAK	sLQENEEEEIGNLELAWDMLDLAK	1	1	133.276	8.19253e-09	489	489	B1AU75	Nuclear autoantigenic sperm protein OS=Mus musculus GN=Nasp PE=4 SV=1	2	0	0	0	2	2	0.033182	0.034	0.883085	Nasp
SLTKPETDK	SLtKPEtDK	3	2	10.1848	0.00243505	163	165;169	B1AU75	Nuclear autoantigenic sperm protein OS=Mus musculus GN=Nasp PE=4 SV=1	0	1	0	0	0	0	-0.279883	-0.2168	0.949214	Nasp
TEDESLVENNDNVDETEGSEEEDRENDK	TEDESLVENNDNVDETEGsEEEDRENDK	4	1	12.1556	0.00223123	123	141	B1AU76	Nuclear autoantigenic sperm protein OS=Mus musculus GN=Nasp PE=2 SV=1	0	0	0	0	2	0	0.239487	0.2092	0.88734	Nasp
SPGSGSQSSGWHEVEPGLPSPSTLK	sPGSGsQSSGWHEVEPGLPSPSTLK	8	2	9.12986	0.00265543	278	278;283	B1AUB9	Nuclear factor 1 OS=Mus musculus GN=Nfia PE=2 SV=1	0	0	2	0	0	0	-0.822336	-0.7203	0.929337	Nfia
SPGSGSQSSGWHEVEPGLPSPSTLK	sPGSGSQSSGWHEVEPGLPsPSTLK	8	2	5.70413	0.00347693	278	278;297	B1AUB9	Nuclear factor 1 OS=Mus musculus GN=Nfia PE=2 SV=1	0	0	2	0	0	0	-0.773285	-0.6646	0.924319	Nfia
SPGSGSQSSGWHEVEPGLPSPSTLK	sPGSGSQSSGWHEVEPGLPSPSTLK	8	1	13.9211	0.0021667	278	278	B1AUB9	Nuclear factor 1 OS=Mus musculus GN=Nfia PE=2 SV=1	8	10	6	10	10	8	-0.00865617	-0.0209	0.888371	Nfia
SPGSGSQSSGWHEVEPGLPSPSTLKK	sPGSGSQSSGWHEVEPGLPsPSTLKK	8	2	4.76672	0.00889498	278	278;297	B1AUB9	Nuclear factor 1 OS=Mus musculus GN=Nfia PE=2 SV=1	4	0	6	0	0	0	-2.23762	-2.3667	0.191607	Nfia
SVEDEMDSPGEEPFYTGQGR	sVEDEMDsPGEEPFYTGQGR	4	2	5.86193	0.00320834	258	258;265	B1AUB9	Nuclear factor 1 OS=Mus musculus GN=Nfia PE=2 SV=1	0	0	6	0	2	0	-1.34603	-1.4117	0.812057	Nfia
SVEDEMDSPGEEPFYTGQGR	sVEDEMDSPGEEPFYTGQGR	4	1	4.78405	0.00871461	258	258	B1AUB9	Nuclear factor 1 OS=Mus musculus GN=Nfia PE=2 SV=1	6	10	6	6	4	6	-0.699707	-1.4261	0.801305	Nfia
SVEDEMDSPGEEPFYTGQGR	SVEDEMDsPGEEPFYTGQGR	4	1	8.9844	0.0026811	258	265	B1AUB9	Nuclear factor 1 OS=Mus musculus GN=Nfia PE=2 SV=1	14	26	10	12	16	12	-0.55688	-1.801	0.512542	Nfia
VSQTPIAAGTGPNFSLSDLESSSYYSMSPGAMR	VSQTPIAAGTGPNFSLSDLESSSYYSMsPGAMR	12	1	7.42045	0.00276388	209	236	B1AUB9	Nuclear factor 1 OS=Mus musculus GN=Nfia PE=2 SV=1	10	8	10	12	4	8	-0.455892	-1.1173	0.968749	Nfia
SFGNPFEPQAR	sFGNPFEPQAR	1	1	35.645	0.000874391	295	295	B1AUD3	Calcium/calmodulin-dependent protein kinase kinase 1 (Fragment) OS=Mus musculus GN=Camkk1 PE=2 SV=1	0	2	4	0	0	0	-1.58264	-1.5377	0.716063	Camkk1
SMSAPGSLLMK	SMsAPGSLLMK	3	1	14.1402	0.00212427	310	312	B1AUD3	Calcium/calmodulin-dependent protein kinase kinase 1 (Fragment) OS=Mus musculus GN=Camkk1 PE=2 SV=1	0	0	2	0	0	0	-0.673739	-0.5823	0.919889	Camkk1
LSAFRPWSPAVSASEK	LSAFRPWsPAVSASEK	4	1	9.0398	0.00267186	323	330	B1AUF2	Ski oncogene OS=Mus musculus GN=Ski PE=2 SV=1	0	3	0	3	0	0	-0.18755	-0.203	0.944563	Ski
LFDDDETGK	LFDDDEtGK	1	1	10.573	0.00238382	103	109	B1AUQ7	Centrin-2 (Fragment) OS=Mus musculus GN=Cetn2 PE=2 SV=1	0	0	0	0	3	0	0.559766	0.5083	0.923454	Cetn2
MSPKPELTEDQK	MsPKPELTEDQK	2	1	10.7724	0.00235857	10	11	B1AUQ7	Centrin-2 (Fragment) OS=Mus musculus GN=Cetn2 PE=2 SV=1	0	0	4	0	0	0	-1.38354	-1.3025	0.887372	Cetn2
RMSPKPELTEDQK	RMsPKPELTEDQK	2	1	73.1936	1.22729e-08	9	11	B1AUQ7	Centrin-2 (Fragment) OS=Mus musculus GN=Cetn2 PE=2 SV=1	6	2	0	4	6	0	0.0461662	0.0704	0.881618	Cetn2
SPQMPEEPLDMNVK	sPQMPEEPLDMNVK	1	1	64.7116	1.28482e-08	579	579	B1AV39	Protein Jade-3 OS=Mus musculus GN=Jade3 PE=2 SV=1	0	0	0	2	2	2	0.771842	0.7245	0.950529	Jade3
LSPEEPAPEAPETPETPEAPGGSAV	LSPEEPAPEAPEtPETPEAPGGSAV	4	1	5.68021	0.00352729	89	101	B1AVF2	TSC22 domain family protein 3 OS=Mus musculus GN=Tsc22d3 PE=2 SV=1	0	0	0	1	1	2	0.154368	0.134	0.882578	Tsc22d3
LSPEEPAPEAPETPETPEAPGGSAV	LSPEEPAPEAPETPEtPEAPGGSAV	4	1	10.2719	0.00242276	89	104	B1AVF2	TSC22 domain family protein 3 OS=Mus musculus GN=Tsc22d3 PE=2 SV=1	0	0	0	2	1	0	0.233717	0.1913	0.886147	Tsc22d3
SQSDLSSASSR	SQsDLSSASSR	6	1	8.70213	0.00271627	53	55	B1AVN8	Phosphatase and actin regulator OS=Mus musculus GN=Phactr2 PE=2 SV=1	0	0	0	0	0	0	-0.264013	-0.204	0.944562	Phactr2
VHISGSVDGLDK	VHISGsVDGLDK	2	1	6.01748	0.00303394	69	74	B1AVN8	Phosphatase and actin regulator OS=Mus musculus GN=Phactr2 PE=2 SV=1	0	0	0	2	2	0	0.597276	0.5447	0.92795	Phactr2
QVNSTSSPSPEHLLAEDR	QVNSTSSPsPEHLLAEDR	5	1	16.2573	0.00179882	17	25	B1AVZ0	Uracil phosphoribosyltransferase homolog OS=Mus musculus GN=Uprt PE=2 SV=1	2	0	1	2	3	2	0.546781	0.585	0.933663	Uprt
AAEEAFVNDIDESSPGTEWER	AAEEAFVNDIDESsPGTEWER	3	1	4.96494	0.00702829	161	174	B1AWE0	Clathrin light chain A OS=Mus musculus GN=Clta PE=2 SV=1	0	0	2	0	0	0	-0.728561	-0.629	0.921976	Clta
LQSEPESIR	LQsEPESIR	2	1	18.3804	0.00158326	103	105	B1AWE1	Clathrin light chain A OS=Mus musculus GN=Clta PE=2 SV=1	0	0	12	6	0	0	-1.05461	-1.6351	0.639688	Clta
GLTTVFSGSGQPASQPESPQPLVSPAPSR	GLTTVFSGSGQPASQPEsPQPLVSPAPSR	8	1	5.22231	0.00523999	260	277	B1AWP9	Espin OS=Mus musculus GN=Espn PE=2 SV=1	0	7	0	0	0	0	-1.92311	-1.906	0.436895	Espn
SFADIGK	sFADIGK	1	1	45.9362	0.000286791	238	238	B1AWV9	Sodium-driven chloride bicarbonate exchanger OS=Mus musculus GN=Slc4a10 PE=2 SV=1	4	6	6	8	4	8	0.102431	0.2049	0.886934	Slc4a10
INNFSADIK	INNFsADIK	1	1	14.9466	0.00194194	289	293	B1AX58	Plastin-3 OS=Mus musculus GN=Pls3 PE=2 SV=1	0	0	0	0	0	0	-0.292867	-0.236	0.958948	Pls3
LSPEELLLR	LsPEELLLR	1	1	39.3982	0.000755122	267	268	B1AX58	Plastin-3 OS=Mus musculus GN=Pls3 PE=2 SV=1	0	0	0	4	4	8	2.33861	2.46	0.110246	Pls3
RAESMLQQADK	RAEsMLQQADK	1	1	54.0554	3.46865e-06	345	348	B1AX58	Plastin-3 OS=Mus musculus GN=Pls3 PE=2 SV=1	0	0	0	2	0	0	0.16591	0.1381	0.882791	Pls3
RTLDFDPLLSPASPK	RTLDFDPLLSPAsPK	3	1	19.0992	0.00154056	9	21	B1AXD8	Akirin-2 OS=Mus musculus GN=Akirin2 PE=1 SV=1	1	0	0	3	2	2	1.09212	1.0623	0.887471	Akirin2
TLDFDPLLSPASPK	TLDFDPLLSPAsPK	3	1	21.386	0.00147115	10	21	B1AXD8	Akirin-2 OS=Mus musculus GN=Akirin2 PE=1 SV=1	0	0	0	2	2	0	0.538125	0.4745	0.91894	Akirin2
MSISSLGSIGK	MSIsSLGSIGK	4	1	5.91158	0.00314468	1	4	B1AXE7	Zinc finger protein 185 (Fragment) OS=Mus musculus GN=Zfp185 PE=2 SV=1	3	0	0	0	0	3	-0.26257	-0.2803	0.967861	Zfp185
RATLDEEDLVDSLSEGDVYPNGLQVNFR	RAtLDEEDLVDSLSEGDVYPNGLQVNFR	4	1	21.0114	0.00148216	22	24	B1AXF8	Endothelin-converting enzyme 1 (Fragment) OS=Mus musculus GN=Ece1 PE=2 SV=1	1	0	0	1	0	0	-0.334705	-0.2641	0.973838	Ece1
QQLQELGAGSPGPVTNK	QQLQELGAGsPGPVTNK	2	1	13.1025	0.00223096	323	332	B1AXJ2	AP-4 complex accessory subunit tepsin OS=Mus musculus GN=Enthd2 PE=4 SV=1	0	0	0	6	0	0	1.34603	1.2853	0.724463	Enthd2
SPVLFPSPNTLPPSALEEPSEVR	sPVLFPSPNTLPPSALEEPSEVR	5	1	9.18549	0.00264445	402	402	B1AXJ2	AP-4 complex accessory subunit tepsin OS=Mus musculus GN=Enthd2 PE=4 SV=1	0	0	0	0	0	3	0.506386	0.4479	0.915079	Enthd2
SPFASTR	sPFASTR	3	1	25.6423	0.00116326	32	32	B1AXU3	E3 ubiquitin-protein ligase Praja-1 OS=Mus musculus GN=Pja1 PE=2 SV=1	0	0	0	0	0	2	0.184665	0.1567	0.883537	Pja1
SPLSPGAK	sPLSPGAK	2	1	18.3544	0.00158474	111	111	B1AXV1	Band 4.1-like protein 4B (Fragment) OS=Mus musculus GN=Epb4.1l4b PE=2 SV=1	0	0	0	2	0	0	0.158696	0.1317	0.882388	Epb4.1l4b
IGYPAPNFK	IGyPAPNFK	1	1	32.8996	0.000962435	8	10	B1AXW4	Peroxiredoxin-1 (Fragment) OS=Mus musculus GN=Prdx1 PE=2 SV=1	4	8	0	0	8	4	-0.236602	-0.3926	0.932827	Prdx1
GSGHPAYAEVEPVGEK	GsGHPAYAEVEPVGEK	2	1	17.8452	0.00163385	455	456	B1AY86	Plexin domain-containing protein 2 OS=Mus musculus GN=Plxdc2 PE=2 SV=1	9	12	3	9	15	6	0.0634786	0.1667	0.884408	Plxdc2
TDPLGSPDVFTR	TDPLGsPDVFTR	3	1	14.5272	0.00203999	241	246	B1AYB5	Methyl-CpG-binding domain protein 5 OS=Mus musculus GN=Mbd5 PE=4 SV=1	0	0	0	0	0	0	-0.0908898	-0.0731	0.898217	Mbd5
ITYEPITTTLK	ITYEPITTtLK	5	1	6.53244	0.00280092	1611	1619	B1AYL1	Protein Scn7a OS=Mus musculus GN=Scn7a PE=1 SV=1	1	0	0	0	0	0	-0.323164	-0.2611	0.971828	Scn7a
RLPIPYGTLPR	RLPIPYGtLPR	2	1	5.60634	0.00370384	50	57	B1AYL1	Protein Scn7a OS=Mus musculus GN=Scn7a PE=1 SV=1	0	1	2	0	0	0	-0.693936	-0.6057	0.920663	Scn7a
TLSEDDFR	TLsEDDFR	2	1	14.6835	0.00200259	1509	1511	B1AYL1	Protein Scn7a OS=Mus musculus GN=Scn7a PE=1 SV=1	3	3	1	0	0	2	-1.1354	-1.1885	0.960929	Scn7a
TLSEDDFRR	TLsEDDFRR	2	1	5.53628	0.00390126	1509	1511	B1AYL1	Protein Scn7a OS=Mus musculus GN=Scn7a PE=1 SV=1	1	0	3	2	0	0	-0.55688	-0.5421	0.919198	Scn7a
GGGQSSPQEEPTWK	GGGQSsPQEEPTWK	3	1	7.67804	0.00275934	102	107	B1AYU8	Pre-mRNA-splicing factor CWC22 homolog (Fragment) OS=Mus musculus GN=Cwc22 PE=4 SV=1	0	0	3	3	0	0	-0.288539	-0.312	0.95525	Cwc22
GYSYDDSMESR	GYsYDDSMESR	5	1	9.18483	0.00264449	58	60	B1AYU9	Pre-mRNA-splicing factor CWC22 homolog (Fragment) OS=Mus musculus GN=Cwc22 PE=4 SV=1	0	0	0	0	0	0	-0.27844	-0.2202	0.951596	Cwc22
DPDSALGISDGETSPSSK	DPDSALGIsDGETSPSSK	6	1	13.015	0.00223098	506	514	B1AZ14	Cordon-bleu protein-like 1 OS=Mus musculus GN=Cobll1 PE=4 SV=1	2	6	4	6	2	4	-0.199092	-0.3308	0.948914	Cobll1
QSSLTFQSSDPEHVR	QsSLTFQSSDPEHVR	5	1	4.73507	0.00923353	1181	1182	B1AZ14	Cordon-bleu protein-like 1 OS=Mus musculus GN=Cobll1 PE=4 SV=1	0	0	0	0	2	0	0.119744	0.1047	0.881689	Cobll1
TGSLQLSSTSIGTSSLK	TGsLQLSSTSIGTSSLK	9	1	4.77193	0.0088402	350	352	B1AZ14	Cordon-bleu protein-like 1 OS=Mus musculus GN=Cobll1 PE=4 SV=1	6	2	6	8	4	0	-0.352018	-0.6418	0.922918	Cobll1
TGSLQLSSTSIGTSSLK	TGSLQLSSTSIGTSsLK	9	1	9.57512	0.00255572	350	364	B1AZ14	Cordon-bleu protein-like 1 OS=Mus musculus GN=Cobll1 PE=4 SV=1	0	2	4	2	0	0	-1.14406	-1.1985	0.955182	Cobll1
TLSSPTGTETNPPK	TLsSPTGTETNPPK	6	1	5.87979	0.00318373	862	864	B1AZ14	Cordon-bleu protein-like 1 OS=Mus musculus GN=Cobll1 PE=4 SV=1	4	4	2	6	0	0	-0.601604	-0.8659	0.944288	Cobll1
SAPRTPAMQPAGSAGKR	SAPRtPAMQPAGSAGKR	3	1	4.76999	0.00886113	12	16	B1AZ20	Cordon-bleu protein-like 1 (Fragment) OS=Mus musculus GN=Cobll1 PE=4 SV=1	0	0	0	1	1	0	-0.279883	-0.2144	0.949214	Cobll1
EQTASAPATPLVSK	EQtASAPAtPLVSK	4	2	9.83259	0.00249788	297	299;305	B1AZ26	Cordon-bleu protein-like 1 (Fragment) OS=Mus musculus GN=Cobll1 PE=4 SV=1	3	0	0	0	0	3	-0.302966	-0.3301	0.948915	Cobll1
EQTASAPATPLVSK	EQtASAPATPLVSK	4	1	10.2036	0.0024323	297	299	B1AZ26	Cordon-bleu protein-like 1 (Fragment) OS=Mus musculus GN=Cobll1 PE=4 SV=1	0	3	0	0	0	0	-1.19167	-1.0495	0.962771	Cobll1
EQTASAPATPLVSK	EQTAsAPATPLVSK	4	1	5.05774	0.00630252	297	301	B1AZ26	Cordon-bleu protein-like 1 (Fragment) OS=Mus musculus GN=Cobll1 PE=4 SV=1	0	0	0	3	0	0	0.592948	0.5233	0.925385	Cobll1
AVQLMQQMANSNGSILPSALSASK	AVQLMQQMANSNGSILPSALSAsK	5	1	11.2965	0.00228658	240	262	B1AZ46	Brain-specific angiogenesis inhibitor 1-associated protein 2 OS=Mus musculus GN=Baiap2 PE=4 SV=1	4	0	6	4	0	3	-0.70115	-0.9928	0.957242	Baiap2
LSDSYSNTLPVR	LSDSYSNtLPVR	5	1	8.09661	0.0027475	334	341	B1AZ46	Brain-specific angiogenesis inhibitor 1-associated protein 2 OS=Mus musculus GN=Baiap2 PE=4 SV=1	0	0	0	1	0	0	-0.343361	-0.2715	0.969822	Baiap2
LSDSYSNTLPVRK	LSDSYSNtLPVRK	5	1	8.60129	0.00272449	334	341	B1AZ46	Brain-specific angiogenesis inhibitor 1-associated protein 2 OS=Mus musculus GN=Baiap2 PE=4 SV=1	0	0	0	2	0	0	0.229389	0.2031	0.88693	Baiap2
SSSMAAGLER	SSsMAAGLER	3	1	4.78074	0.00874839	365	367	B1AZ46	Brain-specific angiogenesis inhibitor 1-associated protein 2 OS=Mus musculus GN=Baiap2 PE=4 SV=1	2	2	2	5	2	3	0.553995	0.6977	0.947646	Baiap2
SSSTGNLLDK	SSsTGNLLDK	4	1	5.27937	0.00493362	453	455	B1AZ46	Brain-specific angiogenesis inhibitor 1-associated protein 2 OS=Mus musculus GN=Baiap2 PE=4 SV=1	2	2	4	4	3	1	-0.243815	-0.3309	0.948914	Baiap2
ELSGESDELGISQDEQLSK	ELsGESDELGISQDEQLSK	4	1	8.88277	0.00269588	95	97	B1AZ85	SH3 domain-containing kinase-binding protein 1 (Fragment) OS=Mus musculus GN=Sh3kbp1 PE=2 SV=1	0	0	0	0	2	0	0.186108	0.1571	0.883808	Sh3kbp1
SEGANGTMATAAIQPK	sEGANGTMATAAIQPK	3	1	19.513	0.00152386	134	134	B1AZ85	SH3 domain-containing kinase-binding protein 1 (Fragment) OS=Mus musculus GN=Sh3kbp1 PE=2 SV=1	2	0	0	0	0	0	-0.711249	-0.6035	0.920668	Sh3kbp1
SIEVENDFLPVEK	sIEVENDFLPVEK	1	1	96.3784	1.06979e-08	171	171	B1AZ85	SH3 domain-containing kinase-binding protein 1 (Fragment) OS=Mus musculus GN=Sh3kbp1 PE=2 SV=1	14	16	10	18	18	20	0.272669	0.9235	0.97135	Sh3kbp1
ASPEVGHLLSQEDPR	AsPEVGHLLSQEDPR	2	1	33.076	0.00096243	669	670	B1AZF9	Apoptosis-associated tyrosine kinase OS=Mus musculus GN=Aatk PE=3 SV=1	0	0	2	0	0	4	0.349132	0.3586	0.903766	Aatk
ESLPTFLEGGPSSPSATGLPLR	ESLPTFLEGGPSsPSATGLPLR	6	1	4.72907	0.00929886	1204	1216	B1AZF9	Apoptosis-associated tyrosine kinase OS=Mus musculus GN=Aatk PE=3 SV=1	0	2	0	2	0	0	-0.313065	-0.2956	0.960426	Aatk
DHSPGPWSQSR	DHsPGPWSQSR	3	1	14.0455	0.00214275	432	434	B1B0E8	U2 small nuclear ribonucleoprotein auxiliary factor 35 kDa subunit-related protein 2 OS=Mus musculus GN=Zrsr2 PE=2 SV=1	0	0	2	0	0	0	-0.793482	-0.7157	0.928884	Zrsr2
DLYPSPDWTSSSFGK	DLYPsPDWTSSSFGK	6	1	11.4118	0.00227227	349	353	B1B0E8	U2 small nuclear ribonucleoprotein auxiliary factor 35 kDa subunit-related protein 2 OS=Mus musculus GN=Zrsr2 PE=2 SV=1	2	0	0	2	2	2	0.470319	0.475	0.91894	Zrsr2
DEVEVSDDDEKEPEVDYR	DEVEVsDDDEKEPEVDYR	2	1	48.2787	0.000238969	1464	1469	B1B1A8	Myosin light chain kinase, smooth muscle OS=Mus musculus GN=Mylk PE=2 SV=1	3	1	0	1	1	0	-1.05894	-0.9468	0.952386	Mylk
KQIQESEHIK	KQIQEsEHIK	1	1	16.336	0.00179557	1307	1312	B1B1A8	Myosin light chain kinase, smooth muscle OS=Mus musculus GN=Mylk PE=2 SV=1	0	1	0	2	0	0	0.207748	0.1763	0.884737	Mylk
KSSTGSPTSPINAEK	KSsTGSPTSPINAEK	6	1	5.38334	0.00445178	1802	1804	B1B1A8	Myosin light chain kinase, smooth muscle OS=Mus musculus GN=Mylk PE=2 SV=1	0	0	0	2	0	0	0.238045	0.2083	0.887338	Mylk
LSSMAMISGLSGR	LSsMAMISGLSGR	4	1	5.24582	0.00510979	1789	1791	B1B1A8	Myosin light chain kinase, smooth muscle OS=Mus musculus GN=Mylk PE=2 SV=1	2	1	3	1	0	2	-0.90457	-0.8782	0.945314	Mylk
SLAAPQQATLPTR	sLAAPQQATLPTR	3	1	17.1667	0.00172669	371	371	B1B1A8	Myosin light chain kinase, smooth muscle OS=Mus musculus GN=Mylk PE=2 SV=1	2	0	0	0	0	0	-0.741545	-0.6226	0.921689	Mylk
SSTGSPTSPINAEK	SStGSPTsPINAEK	6	2	4.86734	0.0078922	1803	1805;1810	B1B1A8	Myosin light chain kinase, smooth muscle OS=Mus musculus GN=Mylk PE=2 SV=1	0	0	0	1	0	0	-0.297195	-0.23	0.956464	Mylk
SSTGSPTSPINAEK	SStGSPTSPINAEK	6	1	5.08815	0.00608578	1803	1805	B1B1A8	Myosin light chain kinase, smooth muscle OS=Mus musculus GN=Mylk PE=2 SV=1	0	0	0	0	0	0	-0.160139	-0.1234	0.911635	Mylk
SSTGSPTSPINAEK	SSTGSPTsPINAEK	6	1	8.21038	0.00274373	1803	1810	B1B1A8	Myosin light chain kinase, smooth muscle OS=Mus musculus GN=Mylk PE=2 SV=1	2	2	0	1	1	0	-1.07625	-0.9702	0.95484	Mylk
VPAIGSFSPGEDRK	VPAIGSFsPGEDRK	2	1	9.71483	0.0025235	357	364	B1B1A8	Myosin light chain kinase, smooth muscle OS=Mus musculus GN=Mylk PE=2 SV=1	0	0	0	2	0	0	0.239487	0.195	0.886152	Mylk
LSPPLPPK	LsPPLPPK	1	1	29.77	0.0010575	213	214	B1B1B8	Phosphatase and actin regulator OS=Mus musculus GN=Phactr1 PE=2 SV=1	0	0	0	2	1	0	0.161582	0.1378	0.882791	Phactr1
RLSQRPTAEELEQR	RLsQRPTAEELEQR	2	1	17.2327	0.00171734	442	444	B1B1B8	Phosphatase and actin regulator OS=Mus musculus GN=Phactr1 PE=2 SV=1	0	0	0	1	0	0	-0.29431	-0.2249	0.954013	Phactr1
HTDDEMTGYVATR	HTDDEMtGyVATR	4	2	14.8112	0.00197222	174	180;182	B2KF34	Mitogen-activated protein kinase 14 (Fragment) OS=Mus musculus GN=Mapk14 PE=2 SV=1	0	0	8	0	0	0	-2.17414	-2.1547	0.29033	Mapk14
HTDDEMTGYVATR	HTDDEMTGyVATR	4	1	7.48834	0.002763	174	182	B2KF34	Mitogen-activated protein kinase 14 (Fragment) OS=Mus musculus GN=Mapk14 PE=2 SV=1	0	4	0	0	0	0	-1.39941	-1.3228	0.874187	Mapk14
DGSGENLAASQER	DGsGENLAASQER	2	1	34.3066	0.000907752	927	929	B2KF50	Protein Uhrf1bp1 OS=Mus musculus GN=Uhrf1bp1 PE=2 SV=1	2	2	2	1	0	0	-1.38354	-1.2207	0.940504	Uhrf1bp1
RTVSQQSFDGVSLDSGGPDDR	RTVsQQsFDGVSLDSGGPDDR	5	2	9.20524	0.00264037	1092	1095;1098	B2KF50	Protein Uhrf1bp1 OS=Mus musculus GN=Uhrf1bp1 PE=2 SV=1	1	0	2	2	0	1	-0.213519	-0.1942	0.940061	Uhrf1bp1
SPATLKSPADR	sPATLKSPADR	3	1	5.94086	0.00310999	980	980	B2KF50	Protein Uhrf1bp1 OS=Mus musculus GN=Uhrf1bp1 PE=2 SV=1	0	0	0	0	2	0	0.170238	0.1468	0.883028	Uhrf1bp1
TVSQQSFDGVSLDSGGPDDR	TVsQQSFDGVSLDSGGPDDR	5	1	5.2881	0.00488955	1093	1095	B2KF50	Protein Uhrf1bp1 OS=Mus musculus GN=Uhrf1bp1 PE=2 SV=1	0	0	2	0	0	0	-0.777613	-0.6508	0.923601	Uhrf1bp1
VLRDGSGENLAASQER	VLRDGsGENLAASQER	2	1	74.4149	1.21896e-08	924	929	B2KF50	Protein Uhrf1bp1 OS=Mus musculus GN=Uhrf1bp1 PE=2 SV=1	0	0	0	1	0	0	-0.339033	-0.2829	0.965948	Uhrf1bp1
LSQSSVNLSPSSPANNLSVVTYSK	LSQSSVNLSPSsPANNLSVVTYSK	10	1	5.34291	0.00462802	257	268	B2KF52	Uncharacterized protein C6orf106 homolog OS=Mus musculus GN=D17Wsu92e PE=2 SV=1	0	0	2	0	0	2	-0.184665	-0.176	0.931537	D17Wsu92e
SYSFDVDNGTSAGR	SYsFDVDNGTSAGR	5	1	9.35494	0.00260745	42	44	B2KF57	Phosphodiesterase 4D, cAMP specific (Fragment) OS=Mus musculus GN=Pde4d PE=3 SV=1	2	2	2	3	0	0	-0.539568	-0.5672	0.919377	Pde4d
MSPTDPLDDEDTFK	MsPTDPLDDEDTFK	3	1	10.4617	0.00239773	1	2	B2KF76	Double-strand break repair protein MRE11A (Fragment) OS=Mus musculus GN=Mre11a PE=2 SV=1	1	0	3	1	3	3	0.289982	0.3455	0.901956	Mre11a
GSIFPVSVPDAQPIVHPSK	GsIFPVSVPDAQPIVHPSK	3	1	24.0299	0.00119031	578	579	B2KF89	Inositol 1,4,5-trisphosphate receptor type 2 (Fragment) OS=Mus musculus GN=Itpr2 PE=2 SV=1	0	0	1	0	2	2	0.549667	0.4659	0.917651	Itpr2
LLGLPQGNLGAAVSPTSIHTDK	LLGLPQGNLGAAVsPTSIHTDK	4	1	7.46359	0.00276334	35	48	B2KFM7	Transcription factor SOX-5 (Fragment) OS=Mus musculus GN=Sox5 PE=2 SV=1	2	0	0	2	0	0	-0.236602	-0.222	0.951596	Sox5
QNSDPTSENPPLPTR	QNsDPTSENPPLPTR	4	1	16.2426	0.00179954	638	640	B2RQ80	Tnik protein OS=Mus musculus GN=Tnik PE=2 SV=1	0	14	0	7	0	7	-0.346247	-0.6826	0.925877	Tnik
TTSISPALAR	TTSIsPALAR	4	1	11.9848	0.00223225	676	680	B2RQ80	Tnik protein OS=Mus musculus GN=Tnik PE=2 SV=1	7	0	0	0	7	0	-0.253914	-0.3533	0.943219	Tnik
RHSDPWGR	RHsDPWGR	1	1	18.5919	0.00156798	1880	1882	B2RQG2	PHD finger protein 3 OS=Mus musculus GN=Phf3 PE=2 SV=1	0	2	3	0	0	3	-0.55688	-0.6242	0.921687	Phf3
STFSPTPRPEMPGTVEVESTFLAR	STFsPTPRPEMPGTVEVESTFLAR	7	1	4.7876	0.00867786	1160	1163	B2RQG2	PHD finger protein 3 OS=Mus musculus GN=Phf3 PE=2 SV=1	1	0	0	0	0	0	-0.209191	-0.1732	0.929508	Phf3
ARSIQEFSLTAPLVAESAR	ARsIQEFSLTAPLVAESAR	4	1	33.0273	0.000962431	192	194	B2RR03	Glycoprotein Ib, beta polypeptide OS=Mus musculus GN=Gp1bb PE=2 SV=1	6	2	4	2	0	2	-1.54224	-1.9367	0.417526	Gp1bb
SIQEFSLTAPLVAESAR	sIQEFSLTAPLVAESAR	4	1	34.5226	0.000896669	194	194	B2RR03	Glycoprotein Ib, beta polypeptide OS=Mus musculus GN=Gp1bb PE=2 SV=1	10	8	8	12	8	8	-0.134171	-0.3415	0.945988	Gp1bb
AGSATVLSGSIAGLEGGSQLALR	AGsATVLSGSIAGLEGGSQLALR	5	1	5.07117	0.00620572	986	988	B2RRE2	Myo18a protein OS=Mus musculus GN=Myo18a PE=2 SV=1	0	0	0	5	0	0	1.10943	1.0693	0.884071	Myo18a
FSHSYLSDSDTEAK	FSHSYLsDsDTEAK	6	2	6.514	0.00280409	2028	2034;2036	B2RRE2	Myo18a protein OS=Mus musculus GN=Myo18a PE=2 SV=1	0	0	15	0	25	0	0.435694	1.0064	0.927571	Myo18a
FSHSYLSDSDTEAK	FSHSYLsDSDTEAK	6	1	4.90284	0.00756618	2028	2034	B2RRE2	Myo18a protein OS=Mus musculus GN=Myo18a PE=2 SV=1	0	0	0	0	10	0	1.90869	1.9771	0.284861	Myo18a
FSHSYLSDSDTEAK	FSHSYLSDsDTEAK	6	1	8.59077	0.0027253	2028	2036	B2RRE2	Myo18a protein OS=Mus musculus GN=Myo18a PE=2 SV=1	5	0	10	5	10	10	0.435694	0.9217	0.971351	Myo18a
STSFRQGPEESGLGEGTK	STsFRQGPEESGLGEGTK	5	1	4.69064	0.00972835	738	740	B2RRE2	Myo18a protein OS=Mus musculus GN=Myo18a PE=2 SV=1	0	0	0	0	5	0	1.10366	1.0709	0.884073	Myo18a
VASGSDLHLTDIDSDSNR	VAsGSDLHLTDIDSDSNR	5	1	5.51388	0.00397137	70	72	B2RRE2	Myo18a protein OS=Mus musculus GN=Myo18a PE=2 SV=1	3	3	0	0	0	0	-1.58985	-1.5074	0.738699	Myo18a
EESSEDENEVSNILR	EEssEDENEVSNILR	3	2	16.3532	0.00179518	1014	1016;1017	B2RRE7	OTU domain-containing protein 4 OS=Mus musculus GN=Otud4 PE=1 SV=1	0	0	5	0	2	11	0.832435	1.2335	0.76414	Otud4
EESSEDENEVSNILR	EEsSEDENEVSNILR	3	1	4.83621	0.00819072	1014	1016	B2RRE7	OTU domain-containing protein 4 OS=Mus musculus GN=Otud4 PE=1 SV=1	0	0	0	0	1	0	-0.217847	-0.1762	0.931537	Otud4
ESYYFGLSPEER	ESYYFGLsPEER	4	1	15.245	0.00188465	435	442	B2RRE7	OTU domain-containing protein 4 OS=Mus musculus GN=Otud4 PE=1 SV=1	0	2	1	0	0	1	-0.728561	-0.6211	0.92169	Otud4
LQRPKEESSEDENEVSNILR	LQRPKEEssEDENEVSNILR	3	2	22.2427	0.0013961	1009	1016;1017	B2RRE7	OTU domain-containing protein 4 OS=Mus musculus GN=Otud4 PE=1 SV=1	2	0	5	2	1	2	-0.973819	-1.1301	0.96956	Otud4
NMSSGDDDDFNPFR	NMssGDDDDFNPFR	2	2	11.7372	0.00224218	750	752;753	B2RRI2	Protein strawberry notch homolog 1 OS=Mus musculus GN=Sbno1 PE=2 SV=1	0	0	0	0	0	0	-0.308737	-0.24	0.961465	Sbno1
TGLSDMLALESDFFNSPPKK	TGLSDMLALESDFFNsPPKK	4	1	13.1951	0.00223093	27	42	B2RS91	RNA polymerase I-specific transcription initiation factor RRN3 OS=Mus musculus GN=Rrn3 PE=1 SV=1	4	1	0	3	0	0	-0.532354	-0.5565	0.919244	Rrn3
EGVGEETLSPR	EGVGEETLsPR	2	1	19.3703	0.00152924	244	252	B2RSU6	Cingulin-like 1 OS=Mus musculus GN=Cgnl1 PE=2 SV=1	2	2	2	0	0	0	-1.34315	-1.2246	0.937517	Cgnl1
ENTPEELQLPENPYLQTSPLR	ENTPEELQLPENPYLQTsPLR	4	1	7.19346	0.00276555	96	113	B2RSU6	Cingulin-like 1 OS=Mus musculus GN=Cgnl1 PE=2 SV=1	2	0	0	2	0	0	-0.209191	-0.1963	0.940059	Cgnl1
QDSAGPILDGAR	QDsAGPILDGAR	1	1	51.5225	0.000165059	282	284	B2RSU6	Cingulin-like 1 OS=Mus musculus GN=Cgnl1 PE=2 SV=1	0	2	0	2	0	2	0.0952179	0.092	0.881524	Cgnl1
RQDSAGPILDGAR	RQDsAGPILDGAR	1	1	65.0248	1.28269e-08	281	284	B2RSU6	Cingulin-like 1 OS=Mus musculus GN=Cgnl1 PE=2 SV=1	8	4	4	10	10	0	0.18755	0.4002	0.909347	Cgnl1
SLEELFQVK	sLEELFQVK	1	1	73.0735	1.22804e-08	678	678	B2RSU6	Cingulin-like 1 OS=Mus musculus GN=Cgnl1 PE=2 SV=1	6	4	0	6	8	2	0.318836	0.5791	0.932402	Cgnl1
SPTAPSPQAYSETK	sPTAPSPQAYSETK	6	1	5.97696	0.00307182	257	257	B2RSU6	Cingulin-like 1 OS=Mus musculus GN=Cgnl1 PE=2 SV=1	0	2	4	2	0	0	-1.13829	-1.2007	0.952286	Cgnl1
SVDSAFPFGLQGNTEYLTEFSR	sVDSAFPFGLQGNTEYLTEFSR	6	1	19.595	0.00152087	389	389	B2RSU6	Cingulin-like 1 OS=Mus musculus GN=Cgnl1 PE=2 SV=1	12	12	12	14	0	6	-1.01421	-2.5897	0.114679	Cgnl1
SYGSQPNSPTSEDLAK	SYGsQPNsPTSEDLAK	6	2	5.90104	0.00315662	196	199;203	B2RSU6	Cingulin-like 1 OS=Mus musculus GN=Cgnl1 PE=2 SV=1	4	0	0	4	4	2	0.541011	0.7217	0.950529	Cgnl1
SYGSQPNSPTSEDLAK	SYGSQPNsPTSEDLAK	6	1	5.54731	0.00386813	196	203	B2RSU6	Cingulin-like 1 OS=Mus musculus GN=Cgnl1 PE=2 SV=1	2	0	0	2	0	0	-0.161582	-0.1512	0.921833	Cgnl1
VLDDSDDDDLSSDAGSLYEAPLSYAFPK	VLDDsDDDDLSSDAGSLYEAPLSYAFPK	7	1	16.0517	0.00180734	1262	1266	B2RSU6	Cingulin-like 1 OS=Mus musculus GN=Cgnl1 PE=2 SV=1	4	0	2	8	4	0	0.708363	1.0022	0.930839	Cgnl1
RLSASDIVSEK	RLsASDIVSEK	3	1	8.33173	0.00273921	354	356	B2RT41	Protein Zfc3h1 OS=Mus musculus GN=Zfc3h1 PE=2 SV=1	0	0	0	0	1	1	-0.216404	-0.173	0.929508	Zfc3h1
TISLGNK	TIsLGNK	2	1	19.1955	0.00153659	765	767	B2RU40	Proline-rich transmembrane protein 4 OS=Mus musculus GN=Prrt4 PE=2 SV=3	1	0	0	0	0	0	-0.238045	-0.1972	0.940058	Prrt4
ALEAELDAQHLSETFDNIDNLSPK	ALEAELDAQHLSETFDNIDNLsPK	3	1	12.1058	0.00223124	757	778	B2RUG9	Adenomatosis polyposis coli OS=Mus musculus GN=Apc PE=2 SV=1	0	3	0	3	0	0	-0.251029	-0.2678	0.971812	Apc
DANIMSPGSSLPSLHVR	DANIMsPGSSLPSLHVR	4	1	9.05945	0.00266851	737	742	B2RUG9	Adenomatosis polyposis coli OS=Mus musculus GN=Apc PE=2 SV=1	0	0	0	3	0	0	0.584291	0.5399	0.92731	Apc
LNSFVQVEAPEQK	LNsFVQVEAPEQK	1	1	35.0961	0.000878905	2721	2723	B2RUG9	Adenomatosis polyposis coli OS=Mus musculus GN=Apc PE=2 SV=1	2	0	0	2	0	0	-0.200535	-0.1831	0.933604	Apc
QASSDSDSILSLK	QAsSDSDSILSLK	5	1	6.77749	0.00277467	2127	2129	B2RUG9	Adenomatosis polyposis coli OS=Mus musculus GN=Apc PE=2 SV=1	4	0	0	4	0	0	-0.27844	-0.3124	0.955249	Apc
QLSQQNLTK	QLsQQNLTK	2	1	25.901	0.0011549	2372	2374	B2RUG9	Adenomatosis polyposis coli OS=Mus musculus GN=Apc PE=2 SV=1	0	0	0	0	2	0	0.186108	0.1639	0.884102	Apc
SELSPITR	SELsPITR	3	1	9.82185	0.00250014	2280	2283	B2RUG9	Adenomatosis polyposis coli OS=Mus musculus GN=Apc PE=2 SV=1	0	0	0	2	2	0	0.546781	0.4993	0.922165	Apc
SPPEHYVQETPLVFSR	sPPEHYVQETPLVFSR	4	1	9.43632	0.00258859	1370	1370	B2RUG9	Adenomatosis polyposis coli OS=Mus musculus GN=Apc PE=2 SV=1	2	2	2	2	0	0	-0.890143	-0.8861	0.946337	Apc
ISQNTGPPPIDR	ISQNtGPPPIDR	2	1	8.45811	0.00273338	1753	1757	B2RUQ2	Gene model 608, (NCBI) OS=Mus musculus GN=Gm608 PE=2 SV=1	4	0	0	0	0	0	-1.44125	-1.3161	0.880803	Gm608
GRPEQLGSPLHSSYLNSVFQLQR	GRPEQLGsPLHSSYLNSVFQLQR	5	1	32.801	0.000962438	58	65	B2RVL6	Zinc finger CCHC domain-containing protein 24 OS=Mus musculus GN=Zcchc24 PE=1 SV=1	0	0	0	1	0	0	-0.340476	-0.2742	0.969819	Zcchc24
AALSPGSVFSPGR	AALsPGSVFsPGR	3	2	23.6581	0.00122112	39	42;48	B2RXC2	Inositol 1,4,5-trisphosphate 3-kinase B OS=Mus musculus GN=Itpkb PE=2 SV=1	0	0	0	1	2	2	0.437137	0.4012	0.909347	Itpkb
AALSPGSVFSPGR	AALsPGSVFSPGR	3	1	23.9647	0.00119374	39	42	B2RXC2	Inositol 1,4,5-trisphosphate 3-kinase B OS=Mus musculus GN=Itpkb PE=2 SV=1	2	3	3	3	3	3	-0.0634786	-0.0904	0.901773	Itpkb
EGVAPLLGPASPTR	EGVAPLLGPAsPTR	2	1	4.79092	0.00864343	237	247	B2RXC2	Inositol 1,4,5-trisphosphate 3-kinase B OS=Mus musculus GN=Itpkb PE=2 SV=1	2	2	0	0	2	2	-0.238045	-0.2512	0.96659	Itpkb
GASFLFPPAESLSLEEPGSPGGWR	GASFLFPPAESLSLEEPGsPGGWR	4	1	18.7955	0.00155605	52	70	B2RXC2	Inositol 1,4,5-trisphosphate 3-kinase B OS=Mus musculus GN=Itpkb PE=2 SV=1	1	0	0	0	0	1	-0.227946	-0.1806	0.933606	Itpkb
GAPHTVSHEDIR	GAPHTVsHEDIR	2	1	5.94947	0.00310041	791	797	B2RXQ2	Ppfia1 protein OS=Mus musculus GN=Ppfia1 PE=2 SV=1	0	2	0	0	0	0	-0.77617	-0.6618	0.924323	Ppfia1
RSSDGSLSHEDLAK	RSsDGsLSHEDLAK	4	2	7.89966	0.00275343	237	239;242	B2RXQ2	Ppfia1 protein OS=Mus musculus GN=Ppfia1 PE=2 SV=1	0	2	2	0	4	2	0.269784	0.3192	0.899011	Ppfia1
SMSSIPPYPASSLAGSSPPGSGR	SMSSIPPYPASSLAGSsPPGSGR	9	1	8.01091	0.00275012	701	717	B2RXQ2	Ppfia1 protein OS=Mus musculus GN=Ppfia1 PE=2 SV=1	4	4	0	8	0	0	-0.0721348	-0.1071	0.907147	Ppfia1
VGSGSLDNLGR	VGsGSLDNLGR	2	1	23.2608	0.00126862	688	690	B2RXQ2	Ppfia1 protein OS=Mus musculus GN=Ppfia1 PE=2 SV=1	2	0	4	4	4	0	0.113973	0.1521	0.88353	Ppfia1
VGSGSLDNLGR	VGSGsLDNLGR	2	1	14.2144	0.00210837	688	692	B2RXQ2	Ppfia1 protein OS=Mus musculus GN=Ppfia1 PE=2 SV=1	0	0	0	2	0	0	0.151483	0.1267	0.882211	Ppfia1
LTPFHSPSPLQSTALSPPPLTPK	LTPFHSPSPLQSTALsPPPLtPK	7	2	19.6576	0.00151832	1773	1788;1793	B2RY04	Dedicator of cytokinesis protein 5 OS=Mus musculus GN=Dock5 PE=1 SV=2	2	0	0	0	0	0	-0.750201	-0.6145	0.921148	Dock5
LTPFHSPSPLQSTALSPPPLTPK	LTPFHSPSPLQSTALsPPPLTPK	7	1	12.7378	0.00223106	1773	1788	B2RY04	Dedicator of cytokinesis protein 5 OS=Mus musculus GN=Dock5 PE=1 SV=2	2	0	0	1	0	0	-0.799253	-0.6772	0.925476	Dock5
LTPFHSPSPLQSTALSPPPLTPK	LTPFHSPSPLQSTALSPPPLtPK	7	1	15.5305	0.00184467	1773	1793	B2RY04	Dedicator of cytokinesis protein 5 OS=Mus musculus GN=Dock5 PE=1 SV=2	2	0	1	2	0	0	-0.168795	-0.1566	0.923686	Dock5
NSAEIAPPLPVR	NsAEIAPPLPVR	1	1	71.0821	1.24156e-08	1831	1832	B2RY04	Dedicator of cytokinesis protein 5 OS=Mus musculus GN=Dock5 PE=1 SV=2	0	1	1	0	1	1	-0.268341	-0.2148	0.949214	Dock5
NSAEIAPPLPVRR	NsAEIAPPLPVRR	1	1	60.5582	1.31302e-08	1831	1832	B2RY04	Dedicator of cytokinesis protein 5 OS=Mus musculus GN=Dock5 PE=1 SV=2	0	1	1	0	0	0	-0.193321	-0.1481	0.920019	Dock5
SLQLVDSR	sLQLVDSR	2	1	63.0558	1.29608e-08	1765	1765	B2RY04	Dedicator of cytokinesis protein 5 OS=Mus musculus GN=Dock5 PE=1 SV=2	0	2	1	1	2	2	0.0678067	0.0658	0.881705	Dock5
TLSSPSLQTDGLTASVPPPPPPK	TLsSPSLQTDGLTASVPPPPPPK	7	1	5.40409	0.00436659	1799	1801	B2RY04	Dedicator of cytokinesis protein 5 OS=Mus musculus GN=Dock5 PE=1 SV=2	0	1	0	0	0	0	-0.259685	-0.1974	0.940058	Dock5
LGASNSPGQPNSVK	LGASNsPGQPNSVK	3	1	15.1496	0.00190221	667	672	B2RY56	RNA-binding protein 25 OS=Mus musculus GN=Rbm25 PE=1 SV=2	2	2	2	3	2	2	0.085119	0.0998	0.881611	Rbm25
GTPPLTPGR	GtPPLTPGR	2	1	17.023	0.00174679	1070	1071	B2RY58	Hyperpolarization-activated, cyclic nucleotide-gated K+ 4 OS=Mus musculus GN=Hcn4 PE=2 SV=1	0	4	0	4	0	0	-0.275555	-0.3271	0.950435	Hcn4
STSFMSVSPSK	STSFMSVsPSK	6	1	4.83147	0.00823673	258	265	B2ZRS5	DEP domain-containing mTOR-interacting protein OS=Mus musculus GN=Deptor PE=4 SV=1	0	1	0	0	0	0	-0.350575	-0.2791	0.967864	Deptor
ASITEESWLGAR	AsITEESWLGAR	3	1	15.8497	0.00181787	246	247	B5B2N2	Nuclear factor of activated T-cells c1 isoform IA-IXL OS=Mus musculus GN=Nfatc1 PE=2 SV=1	4	4	20	12	12	24	0.552552	1.5287	0.5484	Nfatc1
NTLMPTPPNASPK	NTLMPtPPNAsPK	3	2	15.1983	0.00189243	756	761;766	B5B2N2	Nuclear factor of activated T-cells c1 isoform IA-IXL OS=Mus musculus GN=Nfatc1 PE=2 SV=1	0	0	0	0	0	0	-0.27844	-0.2274	0.956463	Nfatc1
NTLMPTPPNASPK	NTLMPTPPNAsPK	3	1	7.06106	0.00276646	756	766	B5B2N2	Nuclear factor of activated T-cells c1 isoform IA-IXL OS=Mus musculus GN=Nfatc1 PE=2 SV=1	0	0	0	0	3	0	0.468876	0.4264	0.912519	Nfatc1
VEPAGEDLGTTPPTSDFPPEEYTFQHLR	VEPAGEDLGTtPPTSDFPPEEYTFQHLR	6	1	6.20392	0.00290463	352	362	B5B2N2	Nuclear factor of activated T-cells c1 isoform IA-IXL OS=Mus musculus GN=Nfatc1 PE=2 SV=1	0	0	0	4	8	0	2.03709	2.1739	0.201362	Nfatc1
AGASEGEDEDDAADEDALPPYSELELSR	AGAsEGEDEDDAADEDALPPYSELELSR	4	1	20.7039	0.00148696	591	594	B5TVM2	Immunoglobulin-like domain-containing receptor 2 OS=Mus musculus GN=Ildr2 PE=2 SV=2	0	0	0	0	0	1	-0.168795	-0.1316	0.914859	Ildr2
GWTYSPAPAR	GWTYsPAPAR	3	1	8.64817	0.002721	507	511	B5TVM2	Immunoglobulin-like domain-containing receptor 2 OS=Mus musculus GN=Ildr2 PE=2 SV=2	0	1	1	0	0	0	-0.363559	-0.2951	0.96222	Ildr2
AFGPGLQGGNAGSPAR	AFGPGLQGGNAGsPAR	1	1	36.5773	0.000847147	1072	1084	B7FAU9	Filamin, alpha OS=Mus musculus GN=Flna PE=4 SV=1	0	0	0	0	0	2	0.113973	0.1028	0.881618	Flna
EEGPYEVEVTYDGVPVPGSPFPLEAVAPTKPSK	EEGPYEVEVTYDGVPVPGsPFPLEAVAPTKPSK	6	1	5.6492	0.00359782	1037	1055	B7FAU9	Filamin, alpha OS=Mus musculus GN=Flna PE=4 SV=1	2	0	0	0	0	0	-0.698264	-0.597	0.92045	Flna
FADQHVPGSPFSVK	FADQHVPGsPFSVK	2	1	8.39971	0.00273626	2112	2120	B7FAU9	Filamin, alpha OS=Mus musculus GN=Flna PE=4 SV=1	0	0	0	2	0	0	0.212076	0.1966	0.886532	Flna
FGGEHVPNSPFQVTALAGDQPTVQTPLR	FGGEHVPNsPFQVTALAGDQPTVQTPLR	4	1	22.0556	0.00141725	1718	1726	B7FAU9	Filamin, alpha OS=Mus musculus GN=Flna PE=4 SV=1	2	1	2	3	2	1	0.0605932	0.0651	0.881704	Flna
FGGEHVPNSPFQVTALAGDQPTVQTPLR	FGGEHVPNSPFQVTALAGDQPTVQtPLR	4	1	18.2766	0.00159041	1718	1742	B7FAU9	Filamin, alpha OS=Mus musculus GN=Flna PE=4 SV=1	4	3	4	3	3	3	-0.543896	-0.8558	0.94326	Flna
FNEEHIPDSPFVVPVASPSGDAR	FNEEHIPDsPFVVPVASPSGDAR	3	1	36.117	0.000864178	2303	2311	B7FAU9	Filamin, alpha OS=Mus musculus GN=Flna PE=4 SV=1	3	3	0	3	0	0	-0.751644	-0.855	0.94326	Flna
FNEEHIPDSPFVVPVASPSGDAR	FNEEHIPDSPFVVPVAsPSGDAR	3	1	5.36367	0.00453581	2303	2319	B7FAU9	Filamin, alpha OS=Mus musculus GN=Flna PE=4 SV=1	9	3	6	12	12	0	0.239487	0.5415	0.92795	Flna
IPEISIQDMTAQVTSPSGK	IPEISIQDMTAQVTsPSGK	5	1	5.70619	0.00347295	2158	2172	B7FAU9	Filamin, alpha OS=Mus musculus GN=Flna PE=4 SV=1	10	8	0	6	12	6	0.106759	0.2361	0.889993	Flna
RLTVSSLQESGLK	RLtVSSLQESGLK	4	1	4.79903	0.00856162	2326	2328	B7FAU9	Filamin, alpha OS=Mus musculus GN=Flna PE=4 SV=1	0	2	0	0	0	0	-0.751644	-0.6461	0.923254	Flna
VGSAADIPINISETDLSLLTATVVPPSGR	VGsAADIPINISETDLSLLTATVVPPSGR	7	1	8.47601	0.00273243	1957	1959	B7FAU9	Filamin, alpha OS=Mus musculus GN=Flna PE=4 SV=1	4	4	2	4	4	0	-0.409725	-0.6123	0.921151	Flna
YGGDEIPFSPYR	YGGDEIPFsPYR	3	1	5.05003	0.0063593	1622	1630	B7FAU9	Filamin, alpha OS=Mus musculus GN=Flna PE=4 SV=1	0	0	0	0	0	2	0.164467	0.1442	0.883022	Flna
SLDEDEPPPSPLAR	sLDEDEPPPSPLAR	2	1	23.2734	0.0012676	108	108	B7ZC59	Sterile alpha motif domain-containing protein 14 (Fragment) OS=Mus musculus GN=Samd14 PE=4 SV=1	0	0	0	0	0	0	-0.236602	-0.1853	0.935717	Samd14
DSSEATGWEEPSPPSIR	DSSEATGWEEPsPPSIR	5	1	8.69022	0.00271726	753	764	B7ZC94	Trinucleotide repeat-containing gene 6C protein (Fragment) OS=Mus musculus GN=Tnrc6c PE=2 SV=1	0	0	0	0	12	0	2.17126	2.0679	0.242949	Tnrc6c
QNTAWEFEESPR	QNTAWEFEEsPR	2	1	29.5445	0.00105828	506	515	B7ZC94	Trinucleotide repeat-containing gene 6C protein (Fragment) OS=Mus musculus GN=Tnrc6c PE=2 SV=1	0	3	0	0	0	3	-0.266899	-0.2915	0.962228	Tnrc6c
SPLLGPVSSGWGEMPSVHSK	sPLLGPVSSGWGEMPSVHSK	5	1	21.718	0.00144952	839	839	B7ZC94	Trinucleotide repeat-containing gene 6C protein (Fragment) OS=Mus musculus GN=Tnrc6c PE=2 SV=1	3	0	6	3	3	6	0.018755	0.0309	0.883078	Tnrc6c
VIGSPTPLNTLLPGDLLSGESI	VIGsPTPLNTLLPGDLLSGESI	5	1	4.9506	0.00714805	1711	1714	B7ZC94	Trinucleotide repeat-containing gene 6C protein (Fragment) OS=Mus musculus GN=Tnrc6c PE=2 SV=1	0	3	0	3	0	3	0.255357	0.2873	0.895084	Tnrc6c
YDLIQNSESPASPPVAVPHSWSR	YDLIQNSESPAsPPVAVPHSWSR	6	1	9.4097	0.0025949	1389	1400	B7ZC94	Trinucleotide repeat-containing gene 6C protein (Fragment) OS=Mus musculus GN=Tnrc6c PE=2 SV=1	0	0	0	3	0	0	0.507829	0.46	0.917007	Tnrc6c
NRPETSLNQSNVTTEDMYTNGSPAPGSPAHAK	NRPETSLNQSNVTTEDMYTNGSPAPGsPAHAK	9	1	4.69709	0.00965516	31	57	B7ZCM1	55 kDa erythrocyte membrane protein (Fragment) OS=Mus musculus GN=Mpp1 PE=2 SV=1	0	0	4	0	0	0	-1.38354	-1.3258	0.874181	Mpp1
QGSLHVGDEILEINGTNVTNHSVDQLQK	QGsLHVGDEILEINGTNVTNHSVDQLQK	4	1	39.1934	0.00077372	91	93	B7ZCM1	55 kDa erythrocyte membrane protein (Fragment) OS=Mus musculus GN=Mpp1 PE=2 SV=1	20	12	16	24	16	0	-0.454449	-1.4756	0.764782	Mpp1
ISLSTLDLSK	ISLsTLDLSK	4	1	6.66825	0.00278311	106	109	B7ZCV4	Ubiquinone biosynthesis protein COQ4 homolog, mitochondrial (Fragment) OS=Mus musculus GN=Coq4 PE=2 SV=1	3	0	0	0	0	3	-0.232274	-0.2304	0.956464	Coq4
VTWHPLSAEEGQHK	VTWHPLsAEEGQHK	2	1	37.6105	0.000836163	643	649	B7ZNH7	Collagen alpha-1(XIV) chain OS=Mus musculus GN=Col14a1 PE=2 SV=1	8	12	2	12	6	4	-0.232274	-0.5463	0.919193	Col14a1
FSQEEPVPLK	FsQEEPVPLK	1	1	28.2033	0.00112471	370	371	B7ZNL9	Protein Tatdn2 OS=Mus musculus GN=Tatdn2 PE=2 SV=1	0	0	0	0	0	2	0.209191	0.1827	0.885414	Tatdn2
SLDRLDSVDMLLPSK	sLDRLDSVDMLLPSK	3	1	7.32597	0.00276476	415	415	B7ZNS2	Disks large-associated protein 4 OS=Mus musculus GN=Dlgap4 PE=2 SV=1	0	0	0	1	0	1	-0.320278	-0.2553	0.969195	Dlgap4
HIVNHDDVFEESEELSSDEEMK	HIVNHDDVFEESEELssDEEMK	3	2	7.36491	0.00276444	584	599;600	B7ZNX6	Erbb2ip protein OS=Mus musculus GN=Erbb2ip PE=2 SV=1	0	0	0	0	1	0	-0.360674	-0.2873	0.964069	Erbb2ip
SHSITNMETGGLK	SHsITNMETGGLK	4	1	5.87792	0.00318619	867	869	B7ZNX6	Erbb2ip protein OS=Mus musculus GN=Erbb2ip PE=2 SV=1	1	0	0	3	1	0	0.601604	0.5506	0.92859	Erbb2ip
TMSVSDFNYSR	TMsVSDFNYSR	5	1	16.3308	0.00179593	1148	1150	B7ZNX6	Erbb2ip protein OS=Mus musculus GN=Erbb2ip PE=2 SV=1	0	0	0	1	0	0	-0.320278	-0.252	0.96919	Erbb2ip
VGSEHSLLDPPGK	VGsEHSLLDPPGK	2	1	20.9254	0.00148362	1169	1171	B7ZNX6	Erbb2ip protein OS=Mus musculus GN=Erbb2ip PE=2 SV=1	2	0	0	3	3	0	0.578521	0.5994	0.935543	Erbb2ip
VRQEDENFNSLLQNGVNLNNSPEEK	VRQEDENFNSLLQNGVNLNNsPEEK	2	1	8.80246	0.00270586	692	712	B7ZNX6	Erbb2ip protein OS=Mus musculus GN=Erbb2ip PE=2 SV=1	0	1	0	0	0	0	-0.392413	-0.3077	0.956934	Erbb2ip
SMDLGSSPSR	sMDLGSSPSR	4	1	41.6575	0.000541483	849	849	B7ZNY3	Pard3 protein OS=Mus musculus GN=Pard3 PE=2 SV=1	3	3	3	2	2	3	-0.667968	-0.8775	0.945314	Pard3
EEEGSAIPIQEDYR	EEEGSAIPIQEDyR	2	1	13.6984	0.00220078	125	137	B7ZW87	CD27 antigen OS=Mus musculus GN=Cd27 PE=2 SV=1	0	0	0	0	3	0	0.614588	0.5361	0.926669	Cd27
SQSPSPPPLPEDLEK	SQsPsPPPLPEDLEK	3	2	5.84027	0.00323844	241	243;245	B8JJ89	Apoptotic chromatin condensation inducer in the nucleus (Fragment) OS=Mus musculus GN=Acin1 PE=2 SV=1	4	8	4	3	3	3	-1.09645	-1.7735	0.530658	Acin1
SQSPSPPPLPEDLEK	SQsPSPPPLPEDLEK	3	1	5.93497	0.00311645	241	243	B8JJ89	Apoptotic chromatin condensation inducer in the nucleus (Fragment) OS=Mus musculus GN=Acin1 PE=2 SV=1	2	2	1	2	2	3	0.259685	0.3084	0.897863	Acin1
SQSPSPPPLPEDLEK	SQSPsPPPLPEDLEK	3	1	13.0892	0.00223096	241	245	B8JJ89	Apoptotic chromatin condensation inducer in the nucleus (Fragment) OS=Mus musculus GN=Acin1 PE=2 SV=1	0	0	0	0	1	0	-0.246701	-0.2013	0.94229	Acin1
SASAISSDSISTSADNFSPDLR	SASAISSDSISTSADNFsPDLR	9	1	18.5973	0.00156776	41	58	B8JJF6	MCG16810, isoform CRA_b OS=Mus musculus GN=Mtmr2 PE=4 SV=1	2	0	2	2	4	2	0.44435	0.5199	0.924742	Mtmr2
GNFGGSFAGSFGGAGGHAPGVAR	GNFGGsFAGSFGGAGGHAPGVAR	2	1	13.529	0.00222207	588	593	B8JK33	Heterogeneous nuclear ribonucleoprotein M OS=Mus musculus GN=Hnrnpm PE=4 SV=1	0	2	0	0	0	0	-0.740103	-0.6159	0.921145	Hnrnpm
MGANSLER	MGANsLER	1	1	43.1689	0.000446465	531	535	B8JK33	Heterogeneous nuclear ribonucleoprotein M OS=Mus musculus GN=Hnrnpm PE=4 SV=1	0	0	2	0	2	0	-0.307294	-0.279	0.967864	Hnrnpm
SPLFQFAEISSR	sPLFQFAEISSR	3	1	61.9852	1.30337e-08	242	242	B8JK50	HMG box transcription factor BBX OS=Mus musculus GN=Bbx PE=2 SV=1	1	1	0	2	0	2	0.552552	0.4891	0.920875	Bbx
TPSLDSIAATR	TPsLDsIAATR	4	2	5.04525	0.00639446	783	785;788	B8JK87	Angiomotin-like protein 2 OS=Mus musculus GN=Amotl2 PE=2 SV=1	9	0	3	3	0	0	-1.72546	-2.1747	0.280412	Amotl2
RGSALGPDEAGGELER	RGsALGPDEAGGELER	1	1	51.8259	0.000141849	15	17	B8QI35	Liprin-alpha 3 OS=Mus musculus GN=Ppfia3 PE=2 SV=1	4	0	0	4	0	0	-0.274112	-0.3247	0.950439	Ppfia3
SLPGSALELR	sLPGSALELR	2	1	29.045	0.00106788	508	508	B8QI35	Liprin-alpha 3 OS=Mus musculus GN=Ppfia3 PE=2 SV=1	3	0	3	6	0	0	-0.0504943	-0.0669	0.897123	Ppfia3
IDSPGLKPASQQVYR	IDsPGLKPASQQVYR	3	1	37.7148	0.000836156	910	912	B9EHJ3	Tight junction protein ZO-1 OS=Mus musculus GN=Tjp1 PE=2 SV=1	6	6	6	6	5	3	-0.636229	-1.2317	0.934504	Tjp1
IDSPGLKPASQQVYRK	IDsPGLKPASQQVYRK	3	1	11.7103	0.00224399	910	912	B9EHJ3	Tight junction protein ZO-1 OS=Mus musculus GN=Tjp1 PE=2 SV=1	0	0	0	0	0	0	-0.295752	-0.2311	0.956464	Tjp1
KLSLPVEK	KLsLPVEK	1	1	54.8247	6.48305e-08	280	282	B9EIX0	DCP1 decapping enzyme homolog b (S. cerevisiae) OS=Mus musculus GN=Dcp1b PE=2 SV=1	1	0	0	1	2	0	0.190436	0.1658	0.884106	Dcp1b
DLDSEFEDLASDVR	DLDsEFEDLASDVR	2	1	12.1449	0.00223123	487	490	B9EJ80	PDZ domain containing 8 OS=Mus musculus GN=Pdzd8 PE=2 SV=1	0	0	0	0	0	1	-0.341919	-0.2699	0.971809	Pdzd8
DLPQPSLSPASLHSQGFER	DLPQPSLsPASLHSQGFER	4	1	5.52103	0.00394906	58	65	B9EJ86	Oxysterol-binding protein OS=Mus musculus GN=Osbpl8 PE=2 SV=1	0	0	0	0	2	4	1.09212	1.0235	0.914374	Osbpl8
ENDPEHDESDNEVLGK	ENDPEHDEsDNEVLGK	1	1	35.3656	0.000876408	334	342	B9EJ86	Oxysterol-binding protein OS=Mus musculus GN=Osbpl8 PE=2 SV=1	2	0	0	2	6	0	1.04163	1.1218	0.846022	Osbpl8
YQYLNTR	YQyLNTR	3	1	8.96067	0.00268476	112	114	B9EJX3	Predicted gene, EG668210 OS=Mus musculus GN=Gm9047 PE=2 SV=1	0	0	0	0	1	0	-0.232274	-0.1822	0.933604	Gm9047
EFAFPPPVSPR	EFAFPPPVsPR	1	1	26.3959	0.00114436	925	933	B9EKI5	Casitas B-lineage lymphoma b OS=Mus musculus GN=Cblb PE=1 SV=1	0	0	0	0	1	0	-0.328934	-0.2664	0.971813	Cblb
LSPPPPVTTLLPSIK	LsPPPPVTTLLPSIK	4	1	24.2081	0.00118199	670	671	B9EKI5	Casitas B-lineage lymphoma b OS=Mus musculus GN=Cblb PE=1 SV=1	0	0	0	0	0	3	0.565536	0.5019	0.922166	Cblb
ESQSPDSAWR	EsQSPDSAWR	3	1	7.78764	0.00275657	37	38	B9EKP8	Sorbin and SH3 domain-containing protein 2 OS=Mus musculus GN=Sorbs2 PE=2 SV=1	0	0	0	0	0	9	1.79616	1.7647	0.398443	Sorbs2
ESQSPDSAWR	ESQsPDSAWR	3	1	5.59876	0.00372435	37	40	B9EKP8	Sorbin and SH3 domain-containing protein 2 OS=Mus musculus GN=Sorbs2 PE=2 SV=1	3	0	0	0	0	0	-1.09212	-0.9424	0.952386	Sorbs2
LVSGVLGSALSTGSPSLSAVGNGR	LVSGVLGSALSTGsPSLSAVGNGR	7	1	9.87081	0.0024902	702	715	B9EKS2	Jumonji domain containing 1B OS=Mus musculus GN=Kdm3b PE=2 SV=1	1	0	0	0	0	0	-0.206305	-0.1596	0.925589	Kdm3b
RFSLDER	RFsLDER	1	1	26.8074	0.0011435	797	799	B9EKS2	Jumonji domain containing 1B OS=Mus musculus GN=Kdm3b PE=2 SV=1	1	0	0	1	1	0	-0.227946	-0.1783	0.931535	Kdm3b
QSANWNKFER	QsANWNKFER	1	1	20.1589	0.00150041	1718	1719	C8YR32	Lipoxygenase homology domain-containing protein 1 OS=Mus musculus GN=Loxhd1 PE=2 SV=1	0	0	0	3	0	0	0.528026	0.4653	0.917651	Loxhd1
EKDDASERGYVILPNDYF	EKDDAsERGyVILPNDyF	3	3	7.21075	0.00276545	163	168;172;179	D3YTK5	THAP domain-containing protein 1 (Fragment) OS=Mus musculus GN=Thap1 PE=2 SV=1	0	0	0	0	1	0	-0.340476	-0.2765	0.967867	Thap1
LDVTTPESPK	LDVTTPEsPK	3	1	8.09652	0.0027475	238	245	D3YTL8	Protein spire homolog 1 OS=Mus musculus GN=Spire1 PE=2 SV=1	0	0	0	0	4	0	0.838206	0.7923	0.958235	Spire1
SPVWPTFPFHR	sPVWPTFPFHR	2	1	13.2318	0.00223092	19	19	D3YTN0	Cold shock domain-containing protein C2 (Fragment) OS=Mus musculus GN=Csdc2 PE=2 SV=1	0	2	0	0	0	0	-0.807909	-0.6728	0.925083	Csdc2
LVDSDGSLAEVPK	LVDsDGsLAEVPK	2	2	53.6198	1.6515e-05	14	17;20	D3YTP0	Metalloreductase STEAP3 (Fragment) OS=Mus musculus GN=Steap3 PE=2 SV=1	0	0	2	0	6	0	0.852633	0.9419	0.969034	Steap3
LVDSDGSLAEVPK	LVDsDGSLAEVPK	2	1	11.8161	0.00223802	14	17	D3YTP0	Metalloreductase STEAP3 (Fragment) OS=Mus musculus GN=Steap3 PE=2 SV=1	4	0	0	4	4	2	0.517928	0.6873	0.946475	Steap3
LVDSDGSLAEVPK	LVDSDGsLAEVPK	2	1	13.376	0.00223088	14	20	D3YTP0	Metalloreductase STEAP3 (Fragment) OS=Mus musculus GN=Steap3 PE=2 SV=1	2	4	4	4	6	6	0.457334	0.7639	0.955001	Steap3
RLVDSDGSLAEVPK	RLVDsDGsLAEVPK	2	2	67.3406	1.26697e-08	13	17;20	D3YTP0	Metalloreductase STEAP3 (Fragment) OS=Mus musculus GN=Steap3 PE=2 SV=1	4	0	4	6	6	8	0.975262	1.6482	0.470303	Steap3
LTPAEEESNSLQLLSP	LTPAEEESNSLQLLsP	4	1	53.7158	1.23864e-05	297	311	D3YTP3	Protein Mtx3 OS=Mus musculus GN=Mtx3 PE=4 SV=2	1	0	3	1	0	3	-0.261128	-0.2775	0.967867	Mtx3
MDGNLRQSPQLLPR	MDGNLRQsPQLLPR	1	1	88.6194	1.12248e-08	277	284	D3YTP3	Protein Mtx3 OS=Mus musculus GN=Mtx3 PE=4 SV=2	1	0	1	2	0	1	0.229389	0.1918	0.886147	Mtx3
QSPQLLPR	QsPQLLPR	1	1	24.7843	0.00117532	283	284	D3YTP3	Protein Mtx3 OS=Mus musculus GN=Mtx3 PE=4 SV=2	2	2	1	2	3	2	0.298638	0.3429	0.901955	Mtx3
VFVGGLSPDTSEEQIK	VFVGGLsPDTSEEQIK	3	1	7.86843	0.00275432	235	241	D3YTQ3	Heterogeneous nuclear ribonucleoprotein D-like OS=Mus musculus GN=Hnrnpdl PE=2 SV=1	4	0	0	0	0	6	0.226503	0.277	0.89401	Hnrnpdl
RGSPRPSRPVSSVR	RGsPRPsRPVSSVR	4	2	20.742	0.0014866	111	113;117	D3YTR2	Receptor expression-enhancing protein 6 OS=Mus musculus GN=Reep6 PE=2 SV=1	0	4	4	6	0	2	-0.24093	-0.346	0.944588	Reep6
HSPTLPEPGGLSLELPLAR	HsPTLPEPGGLSLELPLAR	3	1	5.17189	0.00553716	462	463	D3YTR3	RNA-binding protein MEX3D OS=Mus musculus GN=Mex3d PE=4 SV=1	2	0	6	0	0	4	-0.825222	-1.0504	0.962771	Mex3d
TYSAPAINAIQGGAFESPK	TYsAPAINAIQGGAFESPK	4	1	4.99517	0.00678083	248	250	D3YTT6	Oxysterol-binding protein OS=Mus musculus GN=Osbpl3 PE=2 SV=1	0	0	2	0	2	4	0.64777	0.6909	0.946475	Osbpl3
TYSAPAINAIQGGAFESPKK	TYsAPAINAIQGGAFESPKK	4	1	8.55214	0.00272788	248	250	D3YTT6	Oxysterol-binding protein OS=Mus musculus GN=Osbpl3 PE=2 SV=1	0	0	4	4	4	4	0.783383	1.0949	0.8669	Osbpl3
ITTRPAAQPSPSAVPK	ITTRPAAQPsPSAVPK	4	1	4.87936	0.00778006	244	253	D3YU51	Transcriptional regulator ERG OS=Mus musculus GN=Erg PE=2 SV=1	0	0	0	2	0	0	0.151483	0.1303	0.882385	Erg
EGGLPEEQSLTPSPSANPEISVSK	EGGLPEEQSLTPsPSANPEISVSK	6	1	8.19336	0.00274433	889	901	D3YU59	LIM and calponin homology domains-containing protein 1 OS=Mus musculus GN=Limch1 PE=2 SV=1	3	0	0	0	0	0	-1.08779	-0.9639	0.954353	Limch1
MPETNQLHLPNPSSQADSPSSEK	MPETNQLHLPNPSSQADsPSSEK	6	1	5.08245	0.00612486	734	751	D3YU59	LIM and calponin homology domains-containing protein 1 OS=Mus musculus GN=Limch1 PE=2 SV=1	0	0	2	0	0	0	-0.794925	-0.6464	0.923254	Limch1
QQSLPPPK	QQsLPPPK	1	1	30.9572	0.000997617	491	493	D3YU59	LIM and calponin homology domains-containing protein 1 OS=Mus musculus GN=Limch1 PE=2 SV=1	0	0	0	6	3	0	1.70094	1.6541	0.467179	Limch1
SPEPEATLTFPFLDK	sPEPEATLTFPFLDK	3	1	32.774	0.000962439	719	719	D3YU59	LIM and calponin homology domains-containing protein 1 OS=Mus musculus GN=Limch1 PE=2 SV=1	14	12	14	20	10	12	-0.16591	-0.5223	0.919461	Limch1
SPGSTPFK	sPGSTPFK	3	1	20.8407	0.00148489	757	757	D3YU59	LIM and calponin homology domains-containing protein 1 OS=Mus musculus GN=Limch1 PE=2 SV=1	0	0	0	0	2	0	0.18755	0.1581	0.883808	Limch1
TINHQMESPGER	TINHQMEsPGER	2	1	43.9434	0.000438237	966	973	D3YU59	LIM and calponin homology domains-containing protein 1 OS=Mus musculus GN=Limch1 PE=2 SV=1	6	12	9	15	6	0	-0.543896	-1.3466	0.857376	Limch1
TREGGLPEEQSLTPSPSANPEISVSK	TREGGLPEEQSLTPsPSANPEISVSK	7	1	5.05643	0.00631196	887	901	D3YU59	LIM and calponin homology domains-containing protein 1 OS=Mus musculus GN=Limch1 PE=2 SV=1	0	0	0	6	0	0	1.31574	1.2667	0.738901	Limch1
AFAAVPTVHPPENSATQPPTPGPAASPEQLSFR	AFAAVPTVHPPENSATQPPTPGPAAsPEQLSFR	6	1	12.0241	0.00223168	46	71	D3YU97	Protein scribble homolog (Fragment) OS=Mus musculus GN=Scrib PE=2 SV=1	1	0	2	3	0	0	0.119744	0.1219	0.882053	Scrib
RVSLVGADDLRK	RVsLVGADDLRK	1	1	68.2939	1.26049e-08	99	101	D3YU97	Protein scribble homolog (Fragment) OS=Mus musculus GN=Scrib PE=2 SV=1	2	2	0	2	3	1	0.0346247	0.0397	0.882806	Scrib
ESGSPAAADRAEL	EsGSPAAADRAEL	2	1	4.90211	0.00757468	102	103	D3YUC9	Methionine-R-sulfoxide reductase B3, mitochondrial OS=Mus musculus GN=Msrb3 PE=2 SV=1	0	0	0	0	0	0	-0.223618	-0.1768	0.931536	Msrb3
ESGSPAAADRAEL	ESGsPAAADRAEL	2	1	5.78516	0.00332506	102	105	D3YUC9	Methionine-R-sulfoxide reductase B3, mitochondrial OS=Mus musculus GN=Msrb3 PE=2 SV=1	4	0	0	2	0	0	-0.897356	-0.9351	0.951392	Msrb3
SYNVTPPPIEESHPY	SYNVtPPPIEESHPY	5	1	9.95105	0.00247448	118	122	D3YUE8	Phosphoglycerate mutase (Fragment) OS=Mus musculus GN=Bpgm PE=2 SV=1	0	0	0	4	3	2	1.48742	1.5189	0.555152	Bpgm
GTPALTSEAAQSSPPTR	GTPALTSEAAQSsPPTR	6	1	6.12975	0.00294744	30	42	D3YUE9	Ras-associating and dilute domain-containing protein (Fragment) OS=Mus musculus GN=Radil PE=4 SV=1	0	0	0	2	0	0	0.173123	0.1544	0.883532	Radil
TVSETSLSPAPSLPEAAQRPEEPVPEAMR	TVsETSLSPAPSLPEAAQRPEEPVPEAMR	6	1	4.903	0.00756398	50	52	D3YUE9	Ras-associating and dilute domain-containing protein (Fragment) OS=Mus musculus GN=Radil PE=4 SV=1	0	0	4	0	0	0	-1.33016	-1.2477	0.925377	Radil
ITESEEVVSR	ITEsEEVVSR	3	1	6.49836	0.00280716	63	66	D3YUF7	Prelamin-A/C (Fragment) OS=Mus musculus GN=Lmna PE=2 SV=1	0	0	0	2	0	0	0.103874	0.0905	0.881521	Lmna
SGAQASSTPLSPTR	sGAQASSTPLSPTR	6	1	51.9247	0.00013546	12	12	D3YUF7	Prelamin-A/C (Fragment) OS=Mus musculus GN=Lmna PE=2 SV=1	0	0	2	1	1	2	-0.297195	-0.2815	0.96595	Lmna
SGAQASSTPLSPTR	SGAQAsSTPLSPTR	6	1	9.49674	0.00257433	12	17	D3YUF7	Prelamin-A/C (Fragment) OS=Mus musculus GN=Lmna PE=2 SV=1	0	0	0	2	3	2	1.01566	0.9939	0.934086	Lmna
SGAQASSTPLSPTR	SGAQASSTPLsPTR	6	1	6.44699	0.00281786	12	22	D3YUF7	Prelamin-A/C (Fragment) OS=Mus musculus GN=Lmna PE=2 SV=1	2	1	3	2	3	3	0.191878	0.2398	0.890468	Lmna
SLETENAGLR	sLETENAGLR	2	1	16.4002	0.00179285	51	51	D3YUF7	Prelamin-A/C (Fragment) OS=Mus musculus GN=Lmna PE=2 SV=1	0	0	0	0	1	1	-0.295752	-0.2337	0.958947	Lmna
SAPSLILDK	sAPSLILDK	2	1	21.5512	0.00146158	10	10	D3YUH8	Rho GTPase-activating protein 20 OS=Mus musculus GN=Arhgap20 PE=2 SV=1	1	1	2	1	0	1	-0.737217	-0.6136	0.92115	Arhgap20
TPSEIQFHQVK	TPsEIQFHQVK	2	1	5.11037	0.00593274	282	284	D3YUH9	Mitogen-activated protein kinase kinase kinase kinase 2 (Fragment) OS=Mus musculus GN=Map4k2 PE=2 SV=1	6	4	0	4	0	0	-1.22341	-1.5306	0.719862	Map4k2
SPPAAAAYGPPLTPQPSPLSELPQAAPPPGSPTLPGR	SPPAAAAYGPPLTPQPSPLSELPQAAPPPGsPTLPGR	7	1	5.98336	0.00306534	725	755	D3YUI2	MKL/myocardin-like protein 1 OS=Mus musculus GN=Mkl1 PE=2 SV=1	1	0	0	2	2	1	0.51937	0.4858	0.920231	Mkl1
ASTIFLSK	AsTIFLSK	3	1	9.07362	0.00266589	93	94	D3YUJ3	Protein Ccnyl1 OS=Mus musculus GN=Ccnyl1 PE=2 SV=1	4	4	2	2	0	0	-1.69228	-1.9216	0.427136	Ccnyl1
SLSADNFIGIQR	SLsADNFIGIQR	2	1	10.2547	0.0024249	350	352	D3YUJ3	Protein Ccnyl1 OS=Mus musculus GN=Ccnyl1 PE=2 SV=1	12	8	12	10	10	8	-0.42271	-1.1578	0.971925	Ccnyl1
SNHLNHVSPGQLTK	sNHLNHVSPGQLTK	3	1	40.6961	0.000629717	111	111	D3YUJ3	Protein Ccnyl1 OS=Mus musculus GN=Ccnyl1 PE=2 SV=1	2	0	0	0	0	0	-0.731446	-0.6326	0.922279	Ccnyl1
ATAPQTQHVSPMR	ATAPQTQHVsPMR	3	1	32.2729	0.000962454	124	133	D3YUQ9	Elongation factor 1-delta (Fragment) OS=Mus musculus GN=Eef1d PE=2 SV=1	21	14	56	42	14	21	-0.478975	-2.2038	0.265908	Eef1d
DIDLFGSDEEEEDK	DIDLFGsDEEEEDK	1	1	72.7649	1.23013e-08	156	162	D3YUQ9	Elongation factor 1-delta (Fragment) OS=Mus musculus GN=Eef1d PE=2 SV=1	273	497	336	280	294	511	-0.246701	-3.9067	0.001394	Eef1d
DIDLFGSDEEEEDKEAAR	DIDLFGsDEEEEDKEAAR	1	1	71.6336	1.23782e-08	156	162	D3YUQ9	Elongation factor 1-delta (Fragment) OS=Mus musculus GN=Eef1d PE=2 SV=1	7	0	0	0	7	0	-0.249586	-0.3541	0.941912	Eef1d
GATPAEDDEDKDIDLFGSDEEEEDK	GAtPAEDDEDKDIDLFGsDEEEEDK	2	2	111.497	9.67134e-09	145	147;162	D3YUQ9	Elongation factor 1-delta (Fragment) OS=Mus musculus GN=Eef1d PE=2 SV=1	0	0	7	0	0	0	-1.96207	-1.9286	0.42391	Eef1d
GATPAEDDEDKDIDLFGSDEEEEDK	GATPAEDDEDKDIDLFGsDEEEEDK	2	1	69.6801	1.25114e-08	145	162	D3YUQ9	Elongation factor 1-delta (Fragment) OS=Mus musculus GN=Eef1d PE=2 SV=1	35	35	77	49	63	70	0.0779055	0.4866	0.920231	Eef1d
KGATPAEDDEDKDIDLFGSDEEEEDK	KGATPAEDDEDKDIDLFGsDEEEEDK	2	1	40.1609	0.000676967	144	162	D3YUQ9	Elongation factor 1-delta (Fragment) OS=Mus musculus GN=Eef1d PE=2 SV=1	21	28	35	21	28	35	-0.227946	-1.0334	0.960968	Eef1d
DRPQETPEPTSR	DRPQEtPEPTSR	3	1	9.33283	0.00261256	136	141	D3YUS6	Sterol regulatory element-binding protein cleavage-activating protein (Fragment) OS=Mus musculus GN=Scap PE=2 SV=1	0	0	0	0	0	0	-0.282768	-0.2329	0.958947	Scap
EGDQLIVPSEPTKSPESVTLTK	EGDQLIVPSEPTKsPESVTLTK	6	1	9.65024	0.00253813	192	205	D3YUW4	DNA ligase 1 (Fragment) OS=Mus musculus GN=Lig1 PE=2 SV=1	0	0	0	5	5	0	1.8178	1.8449	0.351734	Lig1
KVSLVLEQMQPLGALAGQAELTR	KVsLVLEQMQPLGALAGQAELTR	2	1	17.1458	0.00172922	325	327	D3YUW7	Cingulin OS=Mus musculus GN=Cgn PE=2 SV=1	1	0	1	1	0	0	-0.269784	-0.2111	0.946869	Cgn
SFLVASVLPGPDGNVNSPTR	SFLVASVLPGPDGNVNsPTR	4	1	5.16617	0.00557169	1223	1239	D3YUW8	Pogo transposable element with ZNF domain OS=Mus musculus GN=Pogz PE=2 SV=1	0	0	0	0	0	4	0.803581	0.7324	0.951664	Pogz
TAPVTSTPSSTPIPALSPPTK	TAPVTSTPSSTPIPALsPPTK	9	1	5.51519	0.00396701	331	347	D3YUW8	Pogo transposable element with ZNF domain OS=Mus musculus GN=Pogz PE=2 SV=1	4	8	0	8	8	0	0.177451	0.3102	0.897864	Pogz
NTSILPIEEEGFPLLSAELEEAEDVQQEAALLTK	NTsILPIEEEGFPLLSAELEEAEDVQQEAALLTK	4	1	5.14366	0.00571298	500	502	D3YUX2	Multiple PDZ domain protein OS=Mus musculus GN=Mpdz PE=2 SV=1	0	1	0	0	0	0	-0.258242	-0.2125	0.946868	Mpdz
ASPVTSLK	AsPVTSLK	3	1	15.1576	0.00189998	925	926	D3YV17	Trinucleotide repeat-containing gene 18 protein OS=Mus musculus GN=Tnrc18 PE=4 SV=1	0	0	0	0	0	2	0.193321	0.1637	0.884102	Tnrc18
DDSFDSLDSFGSR	DDsFDSLDSFGSR	4	1	19.5575	0.00152213	43	45	D3YV55	LIM and calponin homology domains-containing protein 1 (Fragment) OS=Mus musculus GN=Limch1 PE=2 SV=1	0	4	4	0	0	0	-1.97505	-1.8829	0.453457	Limch1
GSSDGRGSDSESDLPHR	GSSDGRGsDsESDLPHR	5	2	4.66768	0.00999113	68	75;77	D3YV55	LIM and calponin homology domains-containing protein 1 (Fragment) OS=Mus musculus GN=Limch1 PE=2 SV=1	0	0	4	0	0	0	-1.34748	-1.1979	0.955182	Limch1
QTPSPDVVLR	QTPsPDVVLR	2	1	10.0869	0.00245055	58	61	D3YV55	LIM and calponin homology domains-containing protein 1 (Fragment) OS=Mus musculus GN=Limch1 PE=2 SV=1	8	12	4	24	20	8	0.907455	2.5239	0.095211	Limch1
SASQDLIK	SAsQDLIK	2	1	10.0337	0.00245943	209	211	D3YV55	LIM and calponin homology domains-containing protein 1 (Fragment) OS=Mus musculus GN=Limch1 PE=2 SV=1	0	4	0	4	0	0	-0.2568	-0.3015	0.958661	Limch1
SRQTPSPDVVLR	SRQtPsPDVVLR	3	2	8.79631	0.00270658	56	59;61	D3YV55	LIM and calponin homology domains-containing protein 1 (Fragment) OS=Mus musculus GN=Limch1 PE=2 SV=1	4	0	4	0	0	8	-0.105317	-0.1545	0.923692	Limch1
SWSTATSPLGGERPFR	sWSTATSPLGGERPFR	5	1	11.7604	0.00224088	141	141	D3YV55	LIM and calponin homology domains-containing protein 1 (Fragment) OS=Mus musculus GN=Limch1 PE=2 SV=1	8	4	4	16	4	4	0.373658	0.825	0.961867	Limch1
SWSTATSPLGGERPFR	SWSTATsPLGGERPFR	5	1	5.23042	0.0051942	141	147	D3YV55	LIM and calponin homology domains-containing protein 1 (Fragment) OS=Mus musculus GN=Limch1 PE=2 SV=1	0	0	4	0	0	0	-1.37056	-1.2452	0.925381	Limch1
QDSWEVVEGLR	QDsWEVVEGLR	1	1	48.8008	0.000213937	31	33	D3YVF7	Oxysterol-binding protein-related protein 3 (Fragment) OS=Mus musculus GN=Osbpl3 PE=2 SV=1	5	0	15	10	15	10	0.529469	1.304	0.713662	Osbpl3
LRTGDLGIPPNPEDRSPSPEPIYNSEGK	LRTGDLGIPPNPEDRsPsPEPIYNSEGK	5	2	19.3648	0.00152924	39	54;56	D3YVH4	Splicing factor 1 (Fragment) OS=Mus musculus GN=Sf1 PE=2 SV=1	36	0	28	44	64	28	0.828107	3.6973	0.001943	Sf1
SPSPEPIYNSEGK	sPsPEPIYNSEGK	4	2	35.3091	0.0008768	54	54;56	D3YVH4	Splicing factor 1 (Fragment) OS=Mus musculus GN=Sf1 PE=2 SV=1	0	24	4	0	0	16	-0.944965	-2.2199	0.258813	Sf1
SPSPEPIYNSEGK	SPsPEPIYNSEGK	4	1	5.11374	0.00590997	54	56	D3YVH4	Splicing factor 1 (Fragment) OS=Mus musculus GN=Sf1 PE=2 SV=1	8	0	0	0	12	0	0.245258	0.4314	0.913157	Sf1
TGDLGIPPNPEDRSPSPEPIYNSEGK	TGDLGIPPNPEDRsPsPEPIYNSEGK	5	2	17.0944	0.00173552	41	54;56	D3YVH4	Splicing factor 1 (Fragment) OS=Mus musculus GN=Sf1 PE=2 SV=1	56	84	68	68	44	88	-0.287096	-2.017	0.365852	Sf1
DLLDSKENEGLQELK	DLLDsKENEGLQELK	1	1	40.3371	0.000659845	192	196	D3YVI9	Protein Trim30c OS=Mus musculus GN=Trim30c PE=4 SV=1	1	0	0	1	0	1	-0.285654	-0.2259	0.954013	Trim30c
SLERAEAGDNLGALVR	sLERAEAGDNLGALVR	1	1	110.983	9.70626e-09	312	312	D3YVN7	Elongation factor Tu OS=Mus musculus GN=Gm9755 PE=3 SV=1	0	0	0	2	0	0	0.184665	0.1551	0.883533	Gm9755
GPGVGVHVPATPQGSPMK	GPGVGVHVPATPQGsPMK	2	1	21.1889	0.00147826	27	41	D3YVP4	Tubulin-specific chaperone cofactor E-like protein (Fragment) OS=Mus musculus GN=Tbcel PE=2 SV=1	1	0	0	1	0	0	-0.174566	-0.1361	0.916537	Tbcel
STSFGVPNANSIK	STsFGVPNANSIK	4	1	5.15373	0.00564891	311	313	D3YVS1	Smoothelin OS=Mus musculus GN=Smtn PE=2 SV=1	2	6	2	2	0	0	-1.66631	-1.8328	0.487739	Smtn
GASPWNPQK	GAsPWNPQK	1	1	28.6461	0.00109102	305	307	D3YVU3	Centrosomal protein of 164 kDa OS=Mus musculus GN=Cep164 PE=4 SV=1	0	0	1	1	0	0	-0.29431	-0.2334	0.958947	Cep164
SFLGLDLGFR	sFLGLDLGFR	1	1	32.0256	0.000962461	405	405	D3YVU3	Centrosomal protein of 164 kDa OS=Mus musculus GN=Cep164 PE=4 SV=1	0	0	0	1	0	0	-0.252472	-0.2013	0.94229	Cep164
AQSPTPSLPASWK	AQsPtPSLPASWK	4	2	4.86376	0.00792599	893	895;897	D3YVV9	Synaptopodin-2 OS=Mus musculus GN=Synpo2 PE=2 SV=1	0	0	0	0	0	0	-0.265456	-0.2213	0.951596	Synpo2
AQSPTPSLPASWK	AQsPTPsLPASWK	4	2	7.21272	0.00276544	893	895;899	D3YVV9	Synaptopodin-2 OS=Mus musculus GN=Synpo2 PE=2 SV=1	2	4	2	4	2	10	0.809352	1.2475	0.753329	Synpo2
AQSPTPSLPASWK	AQsPTPSLPASWK	4	1	13.6417	0.00220831	893	895	D3YVV9	Synaptopodin-2 OS=Mus musculus GN=Synpo2 PE=2 SV=1	8	10	8	10	10	12	0.0981033	0.2641	0.892961	Synpo2
ETKVSPNPELLSLLQNAEGK	EtKVSPNPELLSLLQNAEGK	3	1	6.79039	0.00277394	693	694	D3YVV9	Synaptopodin-2 OS=Mus musculus GN=Synpo2 PE=2 SV=1	0	0	0	2	0	0	0.288539	0.231	0.889527	Synpo2
GVSSPVAGPAQPPPWPQPAPWSQPAFYDSSEQIASR	GVsSPVAGPAQPPPWPQPAPWSQPAFYDSSEQIASR	7	1	4.86437	0.00792282	627	629	D3YVV9	Synaptopodin-2 OS=Mus musculus GN=Synpo2 PE=2 SV=1	6	4	10	10	4	6	-0.246701	-0.5368	0.919229	Synpo2
IAQPAAPPARPASALNLAGPFK	IAQPAAPPARPAsALNLAGPFK	1	1	89.6102	1.11575e-08	801	813	D3YVV9	Synaptopodin-2 OS=Mus musculus GN=Synpo2 PE=2 SV=1	0	2	0	6	0	0	0.79204	0.8801	0.967252	Synpo2
MQSSVSESSFQMGR	MQSsVSESSFQMGR	5	1	5.18407	0.00546224	538	541	D3YVV9	Synaptopodin-2 OS=Mus musculus GN=Synpo2 PE=2 SV=1	0	0	0	2	0	0	0.232274	0.2061	0.887336	Synpo2
SLSLPGR	SLsLPGR	2	1	9.66341	0.00253533	1024	1026	D3YVV9	Synaptopodin-2 OS=Mus musculus GN=Synpo2 PE=2 SV=1	4	6	4	4	6	2	-0.510714	-0.8808	0.945826	Synpo2
STSPDPDWSSQLER	STsPDPDWSSQLER	5	1	5.23942	0.00514458	218	220	D3YVV9	Synaptopodin-2 OS=Mus musculus GN=Synpo2 PE=2 SV=1	0	0	0	0	2	0	0.183222	0.1539	0.883531	Synpo2
SVTSPISDFPAPPPYSAVSPPPEAFSR	sVTSPISDFPAPPPYSAVSPPPEAFSR	8	1	9.56569	0.00255792	600	600	D3YVV9	Synaptopodin-2 OS=Mus musculus GN=Synpo2 PE=2 SV=1	0	0	0	2	0	0	0.190436	0.1598	0.883811	Synpo2
SVTSPISDFPAPPPYSAVSPPPEAFSR	SVTSPISDFPAPPPYSAVsPPPEAFSR	8	1	30.4946	0.00103446	600	618	D3YVV9	Synaptopodin-2 OS=Mus musculus GN=Synpo2 PE=2 SV=1	8	6	12	12	10	8	-0.00288539	-0.0061	0.88651	Synpo2
VSPNPELLSLLQNAEGK	VsPNPELLSLLQNAEGK	2	1	16.4523	0.0017907	696	697	D3YVV9	Synaptopodin-2 OS=Mus musculus GN=Synpo2 PE=2 SV=1	0	0	0	0	0	2	0.168795	0.145	0.883023	Synpo2
LGSFGSITR	LGsFGSITR	3	1	25.9176	0.00115447	2199	2201	D3YW87	Filamin-C OS=Mus musculus GN=Flnc PE=2 SV=1	6	8	12	8	10	16	0.173123	0.457	0.916364	Flnc
LGSFGSITR	LGSFGsITR	3	1	8.49667	0.0027313	2199	2204	D3YW87	Filamin-C OS=Mus musculus GN=Flnc PE=2 SV=1	0	0	0	0	0	2	0.229389	0.1922	0.886148	Flnc
SPFVVNVAPPLDLSK	sPFVVNVAPPLDLSK	2	1	36.9123	0.000838643	955	955	D3YW87	Filamin-C OS=Mus musculus GN=Flnc PE=2 SV=1	0	0	0	2	0	4	1.05317	0.9765	0.946988	Flnc
DSDEERPSFGGK	DsDEERPSFGGK	2	1	7.58018	0.00276144	59	60	D3YWC8	Tuftelin-interacting protein 11 (Fragment) OS=Mus musculus GN=Tfip11 PE=2 SV=1	0	0	2	0	0	0	-0.728561	-0.6361	0.922594	Tfip11
EEATYGVWAERDSDEERPSFGGK	EEATYGVWAERDsDEERPSFGGK	4	1	5.0841	0.00611341	48	60	D3YWC8	Tuftelin-interacting protein 11 (Fragment) OS=Mus musculus GN=Tfip11 PE=2 SV=1	0	2	0	0	0	0	-0.796368	-0.6571	0.923957	Tfip11
ALSSAGPIPIRPPIVPVK	ALsSAGPIPIRPPIVPVK	2	1	13.416	0.00223087	478	480	D3YWC9	MTSS1-like protein OS=Mus musculus GN=Mtss1l PE=2 SV=1	2	2	0	4	2	2	0.496287	0.581	0.933033	Mtss1l
GGPAEAPSPR	GGPAEAPsPR	1	1	54.2454	1.47178e-06	5	12	D3YWD3	Transmembrane protein 245 OS=Mus musculus GN=Tmem245 PE=2 SV=1	0	6	6	0	0	8	-0.613145	-1.0282	0.960511	Tmem245
GGPAEAPSPRGSPRPESR	GGPAEAPsPRGsPRPESR	3	2	26.466	0.00114387	5	12;16	D3YWD3	Transmembrane protein 245 OS=Mus musculus GN=Tmem245 PE=2 SV=1	0	0	0	0	2	0	0.243815	0.2126	0.887756	Tmem245
SSPSSPSPTLGR	SSPSSPsPTLGR	6	1	5.80706	0.00328943	323	329	D3YWD3	Transmembrane protein 245 OS=Mus musculus GN=Tmem245 PE=2 SV=1	0	0	4	0	2	0	-0.913226	-0.9354	0.951392	Tmem245
FSDFLGLYEK	FsDFLGLYEK	2	1	36.7222	0.000842711	138	139	D3YWH1	Sorting nexin-1 (Fragment) OS=Mus musculus GN=Snx1 PE=2 SV=1	12	6	21	12	9	12	-0.474647	-1.398	0.822703	Snx1
RFSDFLGLYEK	RFsDFLGLYEK	2	1	39.275	0.000766546	137	139	D3YWH1	Sorting nexin-1 (Fragment) OS=Mus musculus GN=Snx1 PE=2 SV=1	9	12	18	6	0	21	-0.730004	-2.1283	0.305579	Snx1
RRFSDFLGLYEK	RRFsDFLGLYEK	2	1	51.3778	0.000176659	136	139	D3YWH1	Sorting nexin-1 (Fragment) OS=Mus musculus GN=Snx1 PE=2 SV=1	3	0	0	12	0	0	1.24649	1.6027	0.498916	Snx1
GILAADESTGSIAK	GILAADEsTGSIAK	3	1	5.0453	0.00639408	29	36	D3YWI1	Fructose-bisphosphate aldolase (Fragment) OS=Mus musculus GN=Aldoa PE=2 SV=1	12	6	0	0	6	6	-0.805024	-1.5108	0.73869	Aldoa
GILAADESTGSIAK	GILAADESTGsIAK	3	1	13.1246	0.00223095	29	39	D3YWI1	Fructose-bisphosphate aldolase (Fragment) OS=Mus musculus GN=Aldoa PE=2 SV=1	12	12	12	18	18	6	0.00577078	0.0174	0.884116	Aldoa
GVVPLAGTNGETTTQGLDGLSER	GVVPLAGTNGETTTQGLDGLsER	5	1	30.8798	0.00100439	112	132	D3YWI1	Fructose-bisphosphate aldolase (Fragment) OS=Mus musculus GN=Aldoa PE=2 SV=1	6	0	0	12	0	0	0.597276	0.9132	0.970464	Aldoa
LQSIGTENTEENR	LQsIGTENTEENR	3	1	22.2763	0.00139176	44	46	D3YWI1	Fructose-bisphosphate aldolase (Fragment) OS=Mus musculus GN=Aldoa PE=2 SV=1	24	16	8	24	24	24	0.350575	1.3372	0.68846	Aldoa
SLLLEFEPDVEDTLLQR	sLLLEFEPDVEDTLLQR	2	1	20.6882	0.00148727	403	403	D3YWJ9	Ras-associating and dilute domain-containing protein OS=Mus musculus GN=Radil PE=4 SV=1	1	0	1	0	1	1	-0.295752	-0.2378	0.961463	Radil
SSIETKPDASPQLPK	SSIETKPDAsPQLPK	4	1	24.0357	0.0011895	295	304	D3YWR0	GRAM domain-containing protein 1B OS=Mus musculus GN=Gramd1b PE=2 SV=1	0	0	0	0	1	0	-0.31595	-0.2573	0.971823	Gramd1b
NSGVWDSK	NsGVWDSK	2	1	24.7232	0.00117539	229	230	D3YWR2	B-cell linker protein OS=Mus musculus GN=Blnk PE=2 SV=1	0	0	0	0	0	8	1.67064	1.7056	0.433526	Blnk
SSLPAAPSPLPR	SSLPAAPsPLPR	3	1	23.1766	0.00128178	237	244	D3YWR2	B-cell linker protein OS=Mus musculus GN=Blnk PE=2 SV=1	0	0	0	0	2	0	0.190436	0.1633	0.884101	Blnk
DIPSLPPLPPLPPLPPLDR	DIPsLPPLPPLPPLPPLDR	1	1	33.8851	0.000930949	1322	1325	D3YWX2	YLP motif-containing protein 1 OS=Mus musculus GN=Ylpm1 PE=2 SV=2	0	4	0	0	0	0	-1.34459	-1.2451	0.925381	Ylpm1
GPASQFYITPNTSLSPR	GPASQFYITPNTSLsPR	6	1	6.83034	0.00277201	810	824	D3YWX2	YLP motif-containing protein 1 OS=Mus musculus GN=Ylpm1 PE=2 SV=2	2	0	0	2	0	2	0.152926	0.1514	0.883274	Ylpm1
GVNTFSPEGR	GVNTFsPEGR	2	1	9.22283	0.00263684	11	16	D3YX79	Proteasome subunit alpha type OS=Mus musculus GN=Gm8394 PE=3 SV=1	0	0	0	0	0	2	0.268341	0.2347	0.889532	Gm8394
ITSPLMEPSSIEK	ITsPLMEPSSIEK	4	1	5.10789	0.00594893	54	56	D3YX79	Proteasome subunit alpha type OS=Mus musculus GN=Gm8394 PE=3 SV=1	0	0	0	2	2	2	0.82955	0.7532	0.9539	Gm8394
AAAATAPPSPGPAQPGPR	AAAATAPPsPGPAQPGPR	2	1	5.87365	0.00319196	142	150	D3YXK1	Atherin OS=Mus musculus GN=Samd1 PE=1 SV=1	0	0	0	0	1	0	-0.279883	-0.2185	0.951596	Samd1
DTVNNVDTSSSDFTMLQEMEEASLEPENEK	DTVNNVDtSSSDFTMLQEMEEASLEPENEK	7	1	5.32984	0.00468801	187	194	D3YXK2	Scaffold attachment factor B1 OS=Mus musculus GN=Safb PE=1 SV=2	0	0	0	0	2	0	0.141384	0.1188	0.882046	Safb
SVVSFDK	sVVSFDK	2	1	18.5273	0.0015724	623	623	D3YXK2	Scaffold attachment factor B1 OS=Mus musculus GN=Safb PE=1 SV=2	0	4	2	0	2	4	-0.26257	-0.3326	0.948909	Safb
SVVSFDK	SVVsFDK	2	1	25.693	0.00116169	623	626	D3YXK2	Scaffold attachment factor B1 OS=Mus musculus GN=Safb PE=1 SV=2	0	0	4	6	6	6	1.4225	2.1139	0.224537	Safb
ATSPPHLDGTSNPESTVPEK	ATsPPHLDGTSNPESTVPEK	6	1	5.3114	0.0047751	526	528	D3YXR5	Protein PML OS=Mus musculus GN=Pml PE=2 SV=1	10	10	2	10	10	4	-0.138499	-0.3241	0.951992	Pml
ATSPPHLDGTSNPESTVPEK	ATSPPHLDGtsNPESTVPEK	6	2	4.9237	0.00738104	526	535;536	D3YXR5	Protein PML OS=Mus musculus GN=Pml PE=2 SV=1	0	0	0	0	0	0	-0.243815	-0.1857	0.935716	Pml
INAAVASPEAASNQPEAASTHPVTTSTPEDLEQPK	INAAVAsPEAASNQPEAASTHPVTTSTPEDLEQPK	8	1	12.6905	0.00223108	398	404	D3YXR5	Protein PML OS=Mus musculus GN=Pml PE=2 SV=1	2	0	2	0	6	2	0.66941	0.8041	0.959811	Pml
LATSSPEQSWPSTFK	LATssPEQSWPSTFK	6	2	4.95819	0.00708377	511	514;515	D3YXR5	Protein PML OS=Mus musculus GN=Pml PE=2 SV=1	2	2	4	0	10	4	0.709806	1.0915	0.86689	Pml
MESTEENEDRLATSSPEQSWPSTFK	MESTEENEDRLATSsPEQSWPSTFK	8	1	4.7705	0.00885522	501	515	D3YXR5	Protein PML OS=Mus musculus GN=Pml PE=2 SV=1	0	0	2	0	0	0	-0.714134	-0.5837	0.919888	Pml
SVEEPVQPGGTGLSDSR	sVEEPVQPGGTGLSDSR	4	1	34.5823	0.000894173	584	584	D3YXZ3	Kinesin light chain 2 OS=Mus musculus GN=Klc2 PE=4 SV=1	0	2	0	0	0	0	-0.693936	-0.5999	0.920446	Klc2
TLSSSSMDLSR	TLSSsSMDLSR	6	1	5.25416	0.00506504	601	605	D3YXZ3	Kinesin light chain 2 OS=Mus musculus GN=Klc2 PE=4 SV=1	2	2	4	0	0	0	-1.79616	-1.6958	0.590188	Klc2
AETSESSGSAPAVPEASASPK	AETSESSGSAPAVPEASAsPK	7	1	9.57156	0.00255664	62	80	D3YY81	Methyl-CpG-binding protein 2 OS=Mus musculus GN=Mecp2 PE=2 SV=1	6	2	4	10	6	2	0.363559	0.6802	0.945295	Mecp2
SEDQDLQGLR	sEDQDLQGLR	1	1	43.6834	0.000440301	13	13	D3YY81	Methyl-CpG-binding protein 2 OS=Mus musculus GN=Mecp2 PE=2 SV=1	0	2	4	0	0	0	-1.57254	-1.4293	0.797705	Mecp2
RSPPWEP	RsPPWEP	1	1	39.3096	0.000763349	495	496	D3YYA0	Set1/Ash2 histone methyltransferase complex subunit ASH2 OS=Mus musculus GN=Ash2l PE=2 SV=1	3	9	9	6	12	12	0.255357	0.6279	0.938644	Ash2l
SDDGTQDLLHFPTK	sDDGTQDLLHFPTK	3	1	12.7204	0.00223107	369	369	D3YYD1	PR domain zinc finger protein 10 OS=Mus musculus GN=Prdm10 PE=4 SV=1	0	0	0	0	1	0	-0.343361	-0.267	0.971813	Prdm10
TEQELPRPQSPSDLDSLDGR	TEQELPRPQsPSDLDSLDGR	4	1	11.4416	0.00226894	92	101	D3YYE6	Atrophin-1 (Fragment) OS=Mus musculus GN=Atn1 PE=2 SV=1	0	0	2	2	0	0	-0.305851	-0.2783	0.967866	Atn1
HDEEYTPLPLSK	HDEEYtPLPLSK	3	1	6.08711	0.00297675	80	85	D3YYG1	HRAS-like suppressor 3 (Fragment) OS=Mus musculus GN=Pla2g16 PE=2 SV=1	0	1	1	0	0	0	-0.284211	-0.2247	0.954013	Pla2g16
NHSLEEEFER	NHsLEEEFER	1	1	34.518	0.000896745	224	226	D3YYH0	PEX5-related protein OS=Mus musculus GN=Pex5l PE=2 SV=1	0	0	0	12	0	0	2.16116	2.1117	0.224525	Pex5l
SPVDSSVLEGVK	sPVDSSVLEGVK	3	1	47.1946	0.000284502	412	412	D3YYH0	PEX5-related protein OS=Mus musculus GN=Pex5l PE=2 SV=1	0	0	0	3	0	0	0.553995	0.4929	0.92152	Pex5l
WGSALLSR	WGsALLSR	2	1	19.9443	0.0015081	216	218	D3YYH0	PEX5-related protein OS=Mus musculus GN=Pex5l PE=2 SV=1	0	0	0	4	0	0	0.894471	0.8106	0.96033	Pex5l
NELLSPLK	NELLsPLK	1	1	41.6462	0.000542171	753	757	D3YYI6	AF4/FMR2 family member 3 OS=Mus musculus GN=Aff3 PE=2 SV=1	0	0	0	2	0	0	0.173123	0.1449	0.883023	Aff3
MLPHAPGVQMQAIPEDAIPEESGDEDEED	MLPHAPGVQMQAIPEDAIPEEsGDEDEED	1	1	78.7349	1.1896e-08	372	393	D3YYI8	Histone deacetylase OS=Mus musculus GN=Gm10093 PE=3 SV=1	2	0	0	1	3	0	0.0678067	0.0658	0.881705	Gm10093
TPVPAVSPGSPEVLVSPPQVVEPPGK	TPVPAVSPGsPEVLVSPPQVVEPPGK	4	1	5.09918	0.00601027	29	38	D3YYL3	Protein Iqck OS=Mus musculus GN=Iqck PE=4 SV=1	0	0	0	3	0	0	0.590062	0.5228	0.925385	Iqck
DLPMNPRPQESR	DLPMNPRPQEsR	1	1	5.42498	0.00428431	1553	1563	D3YYN8	Serine/threonine-protein kinase MRCK alpha OS=Mus musculus GN=Cdc42bpa PE=2 SV=1	0	0	3	0	0	0	-1.0373	-0.9439	0.952386	Cdc42bpa
SLSLESTDR	sLSLESTDR	4	1	6.94687	0.00276821	1678	1678	D3YYN8	Serine/threonine-protein kinase MRCK alpha OS=Mus musculus GN=Cdc42bpa PE=2 SV=1	3	0	0	0	0	0	-1.07192	-0.9842	0.956288	Cdc42bpa
SLSLESTDR	SLsLESTDR	4	1	6.0426	0.00301153	1678	1680	D3YYN8	Serine/threonine-protein kinase MRCK alpha OS=Mus musculus GN=Cdc42bpa PE=2 SV=1	0	0	0	3	0	0	0.590062	0.5283	0.926027	Cdc42bpa
DHSPQLDVNLR	DHsPQLDVNLR	1	1	30.1513	0.00105153	155	157	D3YYQ6	Actin filament-associated protein 1-like 2 (Fragment) OS=Mus musculus GN=Afap1l2 PE=2 SV=1	0	0	0	1	0	0	-0.365002	-0.284	0.965946	Afap1l2
LTLPFLLLQGSADR	LtLPFLLLQGSADR	2	1	14.5564	0.00203218	255	256	D3YYS6	Monoglyceride lipase OS=Mus musculus GN=Mgll PE=2 SV=1	2	0	0	0	0	0	-0.789154	-0.6706	0.925084	Mgll
SNISILR	sNIsILR	2	2	10.7357	0.00236321	634	634;637	D3YYT0	Cadherin-2 OS=Mus musculus GN=Cdh2 PE=2 SV=1	0	0	0	0	0	2	0.201977	0.1689	0.88441	Cdh2
AMSEVTSLHEDDWR	AMsEVTSLHEDDWR	3	1	18.1484	0.00160205	158	160	D3YYU9	Lipolysis-stimulated lipoprotein receptor (Fragment) OS=Mus musculus GN=Lsr PE=2 SV=1	0	0	1	0	0	0	-0.343361	-0.2583	0.971825	Lsr
SVDALDDINRPGSTESGR	sVDALDDINRPGSTESGR	4	1	52.4354	0.000104611	221	221	D3YYU9	Lipolysis-stimulated lipoprotein receptor (Fragment) OS=Mus musculus GN=Lsr PE=2 SV=1	0	1	2	0	0	1	-0.777613	-0.6626	0.924323	Lsr
TSSVGGHSSQVPLLR	TSsVGGHSSQVPLLR	5	1	6.12761	0.002949	91	93	D3YYU9	Lipolysis-stimulated lipoprotein receptor (Fragment) OS=Mus musculus GN=Lsr PE=2 SV=1	0	2	0	0	0	0	-0.734332	-0.6305	0.921973	Lsr
ALDIDSDEEPEAK	ALDIDsDEEPEAK	1	1	57.2294	1.33562e-08	385	390	D3YYY8	Protein Arhgef26 OS=Mus musculus GN=Arhgef26 PE=4 SV=1	0	0	1	1	0	1	-0.311622	-0.2356	0.958948	Arhgef26
SIDDSEMESPVDDVFYPGTGR	sIDDSEMESPVDDVFYPGTGR	5	1	6.91604	0.00276896	280	280	D3YZ00	Nuclear factor 1 (Fragment) OS=Mus musculus GN=Nfix PE=2 SV=1	15	15	15	24	15	21	0.186108	0.6813	0.945295	Nfix
SIDDSEMESPVDDVFYPGTGR	SIDDsEMESPVDDVFYPGTGR	5	1	5.05038	0.00635722	280	284	D3YZ00	Nuclear factor 1 (Fragment) OS=Mus musculus GN=Nfix PE=2 SV=1	0	0	0	0	0	3	0.445793	0.4163	0.911246	Nfix
SIDDSEMESPVDDVFYPGTGR	SIDDSEMEsPVDDVFYPGTGR	5	1	13.0115	0.00223098	280	288	D3YZ00	Nuclear factor 1 (Fragment) OS=Mus musculus GN=Nfix PE=2 SV=1	6	0	3	3	3	0	-0.799253	-1.0894	0.966252	Nfix
SITSPPSTSSTK	sITsPPSTSSTK	8	2	7.77423	0.00275693	265	265;268	D3YZ00	Nuclear factor 1 (Fragment) OS=Mus musculus GN=Nfix PE=2 SV=1	0	0	6	0	2	0	-1.33594	-1.448	0.783179	Nfix
SITSPPSTSSTK	sITSPPSTSSTK	8	1	13.6136	0.00221199	265	265	D3YZ00	Nuclear factor 1 (Fragment) OS=Mus musculus GN=Nfix PE=2 SV=1	4	2	6	2	2	2	-1.2739	-1.6654	0.616757	Nfix
SPAAGSSQSSGWPNDVDAGPASLK	sPAAGSSQSSGWPNDVDAGPASLK	6	1	13.2139	0.00223092	301	301	D3YZ00	Nuclear factor 1 (Fragment) OS=Mus musculus GN=Nfix PE=2 SV=1	12	10	8	12	12	8	-0.142827	-0.3901	0.933819	Nfix
SPAAGSSQSSGWPNDVDAGPASLKK	sPAAGSSQSSGWPNDVDAGPASLKK	6	1	38.971	0.000790378	301	301	D3YZ00	Nuclear factor 1 (Fragment) OS=Mus musculus GN=Nfix PE=2 SV=1	4	8	6	4	6	6	-0.360674	-0.7173	0.928882	Nfix
ANLTYAIK	ANLtyAIK	2	2	13.4976	0.00222513	62	65;66	D3YZ05	Translation initiation factor eIF-2B subunit alpha (Fragment) OS=Mus musculus GN=Eif2b1 PE=2 SV=1	0	0	0	0	3	0	0.530912	0.4721	0.918296	Eif2b1
QLSSGVSEIR	QLsSGVSEIR	3	1	8.80242	0.00270586	84	86	D3YZ06	Heat shock protein beta-1 OS=Mus musculus GN=Hspb1 PE=3 SV=1	11	9	11	8	9	12	-0.304409	-0.8381	0.941204	Hspb1
SPSWEPFR	sPsWEPFR	2	2	9.28351	0.00262353	13	13;15	D3YZ06	Heat shock protein beta-1 OS=Mus musculus GN=Hspb1 PE=3 SV=1	0	0	3	0	0	0	-1.06904	-0.9603	0.953864	Hspb1
SPSWEPFR	sPSWEPFR	2	1	6.70077	0.00278016	13	13	D3YZ06	Heat shock protein beta-1 OS=Mus musculus GN=Hspb1 PE=3 SV=1	2	2	2	0	0	3	-0.500615	-0.5258	0.919363	Hspb1
SPSWEPFR	SPsWEPFR	2	1	11.0716	0.00231735	13	15	D3YZ06	Heat shock protein beta-1 OS=Mus musculus GN=Hspb1 PE=3 SV=1	3	9	4	5	2	3	-0.953621	-1.6147	0.655009	Hspb1
SPSWEPFRDWYPAHSR	sPSWEPFRDWYPAHSR	4	1	7.71631	0.00275841	13	13	D3YZ06	Heat shock protein beta-1 OS=Mus musculus GN=Hspb1 PE=3 SV=1	0	0	1	0	0	0	-0.310179	-0.2484	0.966588	Hspb1
SPSWEPFRDWYPAHSR	SPsWEPFRDWYPAHSR	4	1	7.76308	0.00275722	13	15	D3YZ06	Heat shock protein beta-1 OS=Mus musculus GN=Hspb1 PE=3 SV=1	6	5	2	6	0	0	-0.940637	-1.4416	0.790452	Hspb1
VSLDVNHFAPEELTVK	VsLDVNHFAPEELTVK	2	1	65.083	1.28231e-08	101	102	D3YZ06	Heat shock protein beta-1 OS=Mus musculus GN=Hspb1 PE=3 SV=1	1	2	3	1	0	1	-1.41673	-1.3038	0.887367	Hspb1
DLVLANLASPSSPAHK	DLVLANLASPSsPAHK	3	1	13.0172	0.00223098	355	366	D3YZ08	Telomeric repeat-binding factor 2 OS=Mus musculus GN=Terf2 PE=2 SV=1	1	0	0	1	0	0	-0.334705	-0.2591	0.971826	Terf2
NSPMTISR	NsPMTISR	3	1	14.5847	0.00202469	397	398	D3YZ08	Telomeric repeat-binding factor 2 OS=Mus musculus GN=Terf2 PE=2 SV=1	0	0	1	0	1	1	-0.226503	-0.1797	0.933608	Terf2
DGSLNQSSGYR	DGsLNQSSGYR	4	1	22.0063	0.00142256	19	21	D3YZ57	Tyrosine-protein kinase Fyn OS=Mus musculus GN=Fyn PE=2 SV=1	0	0	6	0	0	6	-0.269784	-0.3666	0.939392	Fyn
AISPTSATSSGR	AIsPTSATSSGR	6	1	14.9361	0.00194433	598	600	D3YZ62	Unconventional myosin-Va OS=Mus musculus GN=Myo5a PE=2 SV=1	0	0	0	0	0	3	0.57275	0.5117	0.923455	Myo5a
LETGAPRPPATVTNAVSWR	LETGAPRPPAtVtNAVSWR	4	2	10.8097	0.00235355	116	126;128	D3YZ71	AP-1 complex subunit mu-1 (Fragment) OS=Mus musculus GN=Ap1m1 PE=2 SV=1	2	0	0	0	0	0	-0.77617	-0.646	0.923254	Ap1m1
LETGAPRPPATVTNAVSWR	LETGAPRPPAtVTNAVSWR	4	1	5.09354	0.00604766	116	126	D3YZ71	AP-1 complex subunit mu-1 (Fragment) OS=Mus musculus GN=Ap1m1 PE=2 SV=1	2	0	0	0	0	2	-0.229389	-0.2239	0.954012	Ap1m1
SPIFHFFEDPEGK	sPIFHFFEDPEGK	1	1	25.2692	0.00117219	76	76	D3YZ77	Androglobin (Fragment) OS=Mus musculus GN=Adgb PE=2 SV=1	0	4	0	0	0	0	-1.38066	-1.2681	0.909835	Adgb
SIDDDVDENEEDAYR	sIDDDVDENEEDAYR	2	1	22.7133	0.00134003	344	344	D3YZ90	Sorting nexin-29 OS=Mus musculus GN=Snx29 PE=2 SV=2	0	0	0	1	1	1	-0.282768	-0.2261	0.954013	Snx29
VTNIVSFDDDEEEQGTGDTLK	VTNIVsFDDDEEEQGTGDTLK	4	1	8.85002	0.00270018	263	268	D3YZ90	Sorting nexin-29 OS=Mus musculus GN=Snx29 PE=2 SV=2	1	0	0	1	0	1	-0.204863	-0.1563	0.923687	Snx29
VTNIVSFDDDEEEQGTGDTLKK	VTNIVsFDDDEEEQGTGDTLKK	4	1	14.2009	0.00211444	263	268	D3YZ90	Sorting nexin-29 OS=Mus musculus GN=Snx29 PE=2 SV=2	0	0	0	2	0	0	0.191878	0.1636	0.884102	Snx29
ATPPPSPLLSELLK	AtPPPsPLLSELLK	3	2	11.065	0.00231846	263	264;268	D3YZC7	Bromodomain-containing protein 8 OS=Mus musculus GN=Brd8 PE=2 SV=1	4	0	0	4	6	10	1.54801	2.2088	0.188567	Brd8
ATPPPSPLLSELLK	AtPPPSPLLSELLK	3	1	28.517	0.0011013	263	264	D3YZC7	Bromodomain-containing protein 8 OS=Mus musculus GN=Brd8 PE=2 SV=1	8	4	4	8	6	12	0.461662	1.039	0.904367	Brd8
GSLLPTSPR	GSLLPTsPR	3	1	8.91163	0.00269197	278	284	D3YZC7	Bromodomain-containing protein 8 OS=Mus musculus GN=Brd8 PE=2 SV=1	0	0	0	0	2	0	0.184665	0.1563	0.883536	Brd8
TEASPESMLSPSHGSNLIEDPLEAETQHK	TEAsPESMLsPSHGSNLIEDPLEAETQHK	7	2	7.73706	0.0027579	579	582;588	D3YZC7	Bromodomain-containing protein 8 OS=Mus musculus GN=Brd8 PE=2 SV=1	0	0	0	0	0	2	0.213519	0.191	0.886147	Brd8
TEASPESMLSPSHGSNLIEDPLEAETQHK	TEAsPESMLSPSHGSNLIEDPLEAETQHK	7	1	4.8564	0.00799599	579	582	D3YZC7	Bromodomain-containing protein 8 OS=Mus musculus GN=Brd8 PE=2 SV=1	0	0	0	0	4	0	0.820893	0.7659	0.955548	Brd8
AQEAAVLTWDVER	AQEAAVLtWDVER	1	1	5.58213	0.00376839	668	675	D3YZF7	V-set and immunoglobulin domain-containing protein 10-like OS=Mus musculus GN=Vsig10l PE=4 SV=1	0	0	1	0	0	0	-0.360674	-0.2824	0.965949	Vsig10l
LIFPNPFGHLSDSFSHSR	LIFPNPFGHLSDsFSHSR	4	1	6.88165	0.00277	166	178	D3YZJ1	Sequestosome-1 OS=Mus musculus GN=Sqstm1 PE=2 SV=1	0	0	0	1	0	0	-0.367887	-0.301	0.958661	Sqstm1
LTPTTPESSSTGTEDK	LtPTTPESSSTGTEDK	8	1	18.4281	0.00157923	268	269	D3YZJ1	Sequestosome-1 OS=Mus musculus GN=Sqstm1 PE=2 SV=1	2	1	2	2	2	3	0.207748	0.228	0.889072	Sqstm1
SRLTPTTPESSSTGTEDK	SRLtPTtPESSSTGTEDK	9	2	7.77123	0.002757	266	269;272	D3YZJ1	Sequestosome-1 OS=Mus musculus GN=Sqstm1 PE=2 SV=1	0	0	0	0	0	1	-0.334705	-0.2704	0.971808	Sqstm1
SRLTPTTPESSSTGTEDK	SRLtPTTPESSSTGTEDK	9	1	8.60293	0.00272438	266	269	D3YZJ1	Sequestosome-1 OS=Mus musculus GN=Sqstm1 PE=2 SV=1	0	0	0	0	1	0	-0.239487	-0.1826	0.933604	Sqstm1
TTSGATPAAIR	TTsGATPAAIR	4	1	6.22965	0.00289201	128	130	D3YZN3	Macrophage-capping protein (Fragment) OS=Mus musculus GN=Capg PE=2 SV=1	0	0	0	0	4	0	0.856961	0.8259	0.961867	Capg
LDQPVSAPPSPR	LDQPVsAPPsPR	2	2	72.624	1.23109e-08	228	233;237	D3YZP9	Coiled-coil domain-containing protein 6 OS=Mus musculus GN=Ccdc6 PE=1 SV=1	4	4	5	5	3	6	-0.1284	-0.2254	0.954013	Ccdc6
LDQPVSAPPSPR	LDQPVsAPPSPR	2	1	8.17348	0.002745	228	233	D3YZP9	Coiled-coil domain-containing protein 6 OS=Mus musculus GN=Ccdc6 PE=1 SV=1	0	0	0	0	1	0	-0.245258	-0.1924	0.937866	Ccdc6
LDQPVSAPPSPR	LDQPVSAPPsPR	2	1	14.3151	0.00208659	228	237	D3YZP9	Coiled-coil domain-containing protein 6 OS=Mus musculus GN=Ccdc6 PE=1 SV=1	5	2	0	6	4	4	0.608817	0.9348	0.972222	Ccdc6
QLSESESSLEMDDER	QLsESESSLEMDDER	4	1	25.4596	0.00116829	314	316	D3YZP9	Coiled-coil domain-containing protein 6 OS=Mus musculus GN=Ccdc6 PE=1 SV=1	2	2	1	0	2	3	0.00865617	0.0102	0.884979	Ccdc6
LSEEGQEDSGPEDPPSPPTGTLTTAVQPFHLR	LsEEGQEDSGPEDPPsPPTGTLTTAVQPFHLR	7	2	7.58249	0.00276139	49	50;64	D3YZR1	Protein TSSC4 (Fragment) OS=Mus musculus GN=Tssc4 PE=2 SV=1	0	0	0	0	3	0	0.528026	0.4846	0.92023	Tssc4
LSEEGQEDSGPEDPPSPPTGTLTTAVQPFHLR	LSEEGQEDsGPEDPPsPPTGTLTTAVQPFHLR	7	2	9.35522	0.00260745	49	57;64	D3YZR1	Protein TSSC4 (Fragment) OS=Mus musculus GN=Tssc4 PE=2 SV=1	3	0	9	6	0	6	-0.22506	-0.3962	0.932819	Tssc4
LSEEGQEDSGPEDPPSPPTGTLTTAVQPFHLR	LSEEGQEDsGPEDPPSPPTGTLTTAVQPFHLR	7	1	4.92352	0.00738168	49	57	D3YZR1	Protein TSSC4 (Fragment) OS=Mus musculus GN=Tssc4 PE=2 SV=1	3	0	0	0	0	0	-1.12386	-0.9601	0.953864	Tssc4
RPVTPPSQTPAR	RPVtPPSQTPAR	3	1	35.1346	0.000878453	121	124	D3YZR1	Protein TSSC4 (Fragment) OS=Mus musculus GN=Tssc4 PE=2 SV=1	0	0	3	18	0	0	1.83222	2.4265	0.119077	Tssc4
LTFDTTFSPNTGK	LTFDTTFsPNTGK	5	1	8.53245	0.00272918	109	116	D3YZT5	Voltage-dependent anion-selective channel protein 2 (Fragment) OS=Mus musculus GN=Vdac2 PE=2 SV=1	3	0	0	3	3	0	0.297195	0.3493	0.902556	Vdac2
VMLPNSPEALGQATPGTSSGPGASSGPGGDHSELIVR	VMLPNsPEALGQATPGTSSGPGASSGPGGDHSELIVR	8	1	11.1857	0.00230146	66	71	D3YZT9	Elongation factor 1-delta (Fragment) OS=Mus musculus GN=Eef1d PE=2 SV=1	0	0	0	2	0	0	0.191878	0.1679	0.884409	Eef1d
GWLASPGPGISQEEK	GWLAsPGPGISQEEK	2	1	4.99542	0.00677887	126	130	D3YZV6	Tubby-related protein 2 (Fragment) OS=Mus musculus GN=Tulp2 PE=4 SV=1	0	3	0	0	0	0	-1.10799	-0.9676	0.954839	Tulp2
RSSGLISELPSEEGR	RSsGLISELPSEEGR	4	1	5.23863	0.00514893	966	968	D3Z030	Leucine-rich repeat-containing protein 16A OS=Mus musculus GN=Lrrc16a PE=4 SV=2	0	0	0	2	2	0	0.565536	0.4828	0.92023	Lrrc16a
SPAELEQTSSDASGQSVIK	sPAELEQTSSDASGQSVIK	6	1	35.9852	0.000868287	187	187	D3Z039	TNFAIP3-interacting protein 2 OS=Mus musculus GN=Tnip2 PE=4 SV=1	0	0	0	2	0	0	0.29431	0.253	0.891445	Tnip2
GSLQDVDVAGFGNLGHSASFLAPR	GsLQDVDVAGFGNLGHSASFLAPR	3	1	84.8244	1.1483e-08	554	555	D3Z069	Pleckstrin homology-like domain family B member 2 (Fragment) OS=Mus musculus GN=Phldb2 PE=2 SV=1	0	3	0	3	3	2	0.473204	0.5574	0.929865	Phldb2
KGSLQDVDVAGFGNLGHSASFLAPR	KGsLQDVDVAGFGNLGHSASFLAPR	3	1	141.833	7.61599e-09	553	555	D3Z069	Pleckstrin homology-like domain family B member 2 (Fragment) OS=Mus musculus GN=Phldb2 PE=2 SV=1	0	1	3	2	3	4	0.653541	0.7573	0.954453	Phldb2
MLLASTSSDDFDR	MLLASTSsDDFDR	4	1	5.53331	0.00391061	385	392	D3Z069	Pleckstrin homology-like domain family B member 2 (Fragment) OS=Mus musculus GN=Phldb2 PE=2 SV=1	1	0	0	0	0	0	-0.245258	-0.1943	0.940061	Phldb2
RLSAGTTVADVQK	RLsAGTTVADVQK	3	1	16.1472	0.00180317	508	510	D3Z069	Pleckstrin homology-like domain family B member 2 (Fragment) OS=Mus musculus GN=Phldb2 PE=2 SV=1	5	0	0	4	3	0	-0.0389528	-0.0508	0.893126	Phldb2
SDELLGDLTRTPPSSSAAFLK	SDELLGDLTRtPPSSSAAFLK	6	1	7.2049	0.00276549	581	591	D3Z069	Pleckstrin homology-like domain family B member 2 (Fragment) OS=Mus musculus GN=Phldb2 PE=2 SV=1	0	0	0	1	0	0	-0.27844	-0.2299	0.956464	Phldb2
SGAASMPSSPK	SGAASMPSsPK	4	1	4.93238	0.00730441	240	248	D3Z069	Pleckstrin homology-like domain family B member 2 (Fragment) OS=Mus musculus GN=Phldb2 PE=2 SV=1	0	0	2	0	0	0	-0.757415	-0.619	0.921412	Phldb2
TASESNVYLNSFHYPDR	tASESNVYLNSFHYPDR	6	1	5.31951	0.00473666	1019	1019	D3Z069	Pleckstrin homology-like domain family B member 2 (Fragment) OS=Mus musculus GN=Phldb2 PE=2 SV=1	1	0	0	2	0	0	0.183222	0.1629	0.884101	Phldb2
TPPSSSAAFLK	tPPSSSAAFLK	4	1	15.3144	0.00187388	591	591	D3Z069	Pleckstrin homology-like domain family B member 2 (Fragment) OS=Mus musculus GN=Phldb2 PE=2 SV=1	0	1	0	0	0	0	-0.264013	-0.2139	0.949215	Phldb2
KPLSVSPSTDGLRSPSPPPR	KPLSVsPSTDGLRSPsPPPR	6	2	5.01175	0.00664997	317	322;332	D3Z080	Sorbin and SH3 domain-containing protein 2 OS=Mus musculus GN=Sorbs2 PE=4 SV=1	0	0	3	3	0	0	-0.196207	-0.203	0.944563	Sorbs2
RKSEPAVGPLR	RKsEPAVGPLR	1	1	64.4295	1.28673e-08	401	403	D3Z080	Sorbin and SH3 domain-containing protein 2 OS=Mus musculus GN=Sorbs2 PE=4 SV=1	36	30	42	42	6	18	-0.939194	-4.2498	0.000313	Sorbs2
SEPAVGPLR	sEPAVGPLR	1	1	51.4489	0.000170818	403	403	D3Z080	Sorbin and SH3 domain-containing protein 2 OS=Mus musculus GN=Sorbs2 PE=4 SV=1	60	42	36	36	36	30	-0.66941	-3.6917	0.003225	Sorbs2
SFISSSPSSPSR	SFISsSPSsPSR	7	2	6.5597	0.00279648	438	442;446	D3Z080	Sorbin and SH3 domain-containing protein 2 OS=Mus musculus GN=Sorbs2 PE=4 SV=1	6	0	0	0	0	6	-0.266899	-0.3701	0.9382	Sorbs2
SFISSSPSSPSR	SFISSSPSsPSR	7	1	5.54558	0.00387318	438	446	D3Z080	Sorbin and SH3 domain-containing protein 2 OS=Mus musculus GN=Sorbs2 PE=4 SV=1	0	6	0	6	0	0	-0.261128	-0.351	0.943228	Sorbs2
SLERPSSSASMAGDFRK	SLERPsSSAsMAGDFRK	5	2	4.74791	0.00909476	383	388;392	D3Z080	Sorbin and SH3 domain-containing protein 2 OS=Mus musculus GN=Sorbs2 PE=4 SV=1	0	0	6	0	0	0	-1.79183	-1.7216	0.571351	Sorbs2
SYSSTLTDLGR	SYsSTLTDLGR	6	1	9.32642	0.00261395	458	460	D3Z080	Sorbin and SH3 domain-containing protein 2 OS=Mus musculus GN=Sorbs2 PE=4 SV=1	0	0	6	0	0	0	-1.81635	-1.7243	0.571341	Sorbs2
DFTVASPAEFVTR	DFTVAsPAEFVTR	3	1	14.0744	0.00213699	39	44	D3Z0B3	Protein Acacb (Fragment) OS=Mus musculus GN=Acacb PE=2 SV=1	6	0	6	0	0	0	-2.49731	-2.6116	0.107744	Acacb
TLPDSQQVPSSPASK	TLPDSQQVPSsPASK	5	1	5.13451	0.00577275	192	202	D3Z0G5	Regulator of G-protein-signaling 12 OS=Mus musculus GN=Rgs12 PE=2 SV=1	0	0	0	8	0	0	1.58552	1.6149	0.492492	Rgs12
SAGELPGATSDTNDIDTTAASRPGPAR	sAGELPGATSDTNDIDTTAASRPGPAR	7	1	59.6007	1.31956e-08	129	129	D3Z0T9	SH2B adapter protein 3 (Fragment) OS=Mus musculus GN=Sh2b3 PE=2 SV=1	4	4	4	0	8	0	-0.484746	-0.7588	0.933127	Sh2b3
ESAPQVLLPEEEK	EsAPQVLLPEEEK	1	1	61.6457	1.30564e-08	543	544	D3Z0V2	Rho guanine nucleotide exchange factor 7 OS=Mus musculus GN=Arhgef7 PE=2 SV=1	2	0	2	1	0	0	-1.06327	-0.9581	0.953864	Arhgef7
KESAPQVLLPEEEK	KEsAPQVLLPEEEK	1	1	66.352	1.27368e-08	542	544	D3Z0V2	Rho guanine nucleotide exchange factor 7 OS=Mus musculus GN=Arhgef7 PE=2 SV=1	6	6	3	6	7	8	0.289982	0.6072	0.936167	Arhgef7
KPSDEEFAVR	KPsDEEFAVR	1	1	23.7816	0.0012078	439	441	D3Z0V2	Rho guanine nucleotide exchange factor 7 OS=Mus musculus GN=Arhgef7 PE=2 SV=1	5	5	5	5	4	5	-0.326049	-0.6012	0.920443	Arhgef7
KPSDEEFAVRK	KPsDEEFAVRK	1	1	58.1455	1.3294e-08	439	441	D3Z0V2	Rho guanine nucleotide exchange factor 7 OS=Mus musculus GN=Arhgef7 PE=2 SV=1	3	0	0	4	1	0	0.0360674	0.0411	0.882542	Arhgef7
MSGFIYQGK	MsGFIYQGK	2	1	42.7302	0.00046511	339	340	D3Z0V2	Rho guanine nucleotide exchange factor 7 OS=Mus musculus GN=Arhgef7 PE=2 SV=1	7	11	11	9	15	28	0.61026	1.8128	0.370541	Arhgef7
TSLMSAESPTSR	TSLMSAEsPTSR	6	1	5.08997	0.00607213	18	25	D3Z0X1	Presenilin-2 (Fragment) OS=Mus musculus GN=Psen2 PE=4 SV=1	0	0	0	0	2	0	0.222175	0.1878	0.885775	Psen2
SENQEALAISPSK	SENQEALAIsPSK	3	1	8.12153	0.00274668	468	477	D3Z112	Putative Polycomb group protein ASXL2 OS=Mus musculus GN=Asxl2 PE=2 SV=2	0	0	0	0	4	0	0.836763	0.8055	0.959811	Asxl2
SILPSEASPVR	SILPSEAsPVR	3	1	24.1861	0.00118277	366	373	D3Z112	Putative Polycomb group protein ASXL2 OS=Mus musculus GN=Asxl2 PE=2 SV=2	4	0	0	0	8	4	0.944965	1.2333	0.764139	Asxl2
ADVQLFMADDAYSHHSGVDYADPEK	ADVQLFMADDAYsHHsGVDYADPEK	4	2	5.52151	0.0039474	8	20;23	D3Z147	Caveolin-2 OS=Mus musculus GN=Cav2 PE=2 SV=1	6	6	0	15	0	3	0.320278	0.6219	0.938028	Cav2
RRSFLVSYIANK	RRsFLVSYIANK	3	1	32.9297	0.000962435	68	70	D3Z158	Protein Qars OS=Mus musculus GN=Qars PE=2 SV=1	0	2	2	0	0	0	-1.09356	-0.9638	0.954353	Qars
SFLVSYIANK	sFLVSYIANK	3	1	40.2334	0.000671173	70	70	D3Z158	Protein Qars OS=Mus musculus GN=Qars PE=2 SV=1	0	4	0	0	0	0	-1.32728	-1.2114	0.946429	Qars
VAILTDDEEEQK	VAILtDDEEEQK	1	1	23.1813	0.00127876	7	11	D3Z183	Major facilitator superfamily domain-containing protein 6 OS=Mus musculus GN=Mfsd6 PE=2 SV=1	2	1	0	2	2	0	0.106759	0.1049	0.881689	Mfsd6
HTPYGNQTDYR	HtPYGNQTDYR	4	1	10.8114	0.00235332	24	25	D3Z1C5	LIM domain-binding protein 1 OS=Mus musculus GN=Ldb1 PE=2 SV=1	0	0	1	0	0	0	-0.305851	-0.236	0.958948	Ldb1
ETEHISSPWGESSPEELR	ETEHISSPWGESsPEELR	5	1	11.1818	0.00230218	827	839	D3Z1F9	WD repeat domain 59, isoform CRA_b OS=Mus musculus GN=Wdr59 PE=4 SV=1	2	3	4	2	1	0	-1.51627	-1.688	0.597747	Wdr59
FGSLTYSDPR	FGsLTYSDPR	4	1	6.51977	0.00280317	845	847	D3Z1F9	WD repeat domain 59, isoform CRA_b OS=Mus musculus GN=Wdr59 PE=4 SV=1	0	1	1	0	0	0	-0.245258	-0.1863	0.935716	Wdr59
LERSPVDESGDEVQDPDVPVENATAPFFEMK	LERsPVDESGDEVQDPDVPVENATAPFFEMK	3	1	16.7719	0.00176985	45	48	D3Z1J5	Palladin (Fragment) OS=Mus musculus GN=Palld PE=2 SV=1	0	0	0	1	0	0	-0.265456	-0.199	0.942292	Palld
SPVDESGDEVQDPDVPVENATAPFFEMK	SPVDEsGDEVQDPDVPVENATAPFFEMK	3	1	9.28468	0.0026233	48	53	D3Z1J5	Palladin (Fragment) OS=Mus musculus GN=Palld PE=2 SV=1	6	7	5	8	2	7	-0.31595	-0.6268	0.921979	Palld
GGSDTNLNFDVPDGILDFHK	GGsDTNLNFDVPDGILDFHK	2	1	7.82277	0.00275561	28	30	D3Z1L1	Transmembrane and coiled-coil domains protein 3 (Fragment) OS=Mus musculus GN=Tmcc3 PE=2 SV=1	0	0	6	0	0	4	-0.719905	-0.8829	0.945826	Tmcc3
RGGSDTNLNFDVPDGILDFHK	RGGsDTNLNFDVPDGILDFHK	2	1	7.07536	0.00276632	27	30	D3Z1L1	Transmembrane and coiled-coil domains protein 3 (Fragment) OS=Mus musculus GN=Tmcc3 PE=2 SV=1	0	0	8	2	0	0	-1.65766	-1.8522	0.473856	Tmcc3
SPASPSQAPYAQR	sPAsPSQAPYAQR	4	2	9.84612	0.00249509	194	194;197	D3Z1R6	Cytoplasmic polyadenylation element-binding protein 3 OS=Mus musculus GN=Cpeb3 PE=2 SV=1	2	0	4	0	0	0	-1.55523	-1.4127	0.812055	Cpeb3
SPASPSQAPYAQR	sPASPSQAPYAQR	4	1	21.7515	0.00144628	194	194	D3Z1R6	Cytoplasmic polyadenylation element-binding protein 3 OS=Mus musculus GN=Cpeb3 PE=2 SV=1	4	2	4	2	4	0	-0.818008	-1.0889	0.966252	Cpeb3
SSLFPFEDAFLDDSHGDQALSSGLSSPTR	SSLFPFEDAFLDDSHGDQALSSGLSsPTR	8	1	5.96906	0.00307972	388	413	D3Z1R6	Cytoplasmic polyadenylation element-binding protein 3 OS=Mus musculus GN=Cpeb3 PE=2 SV=1	4	0	0	0	0	0	-1.33161	-1.2044	0.952281	Cpeb3
SISGTSTSEKPNSMDTANTSPFK	sISGTSTSEKPNSMDTANTSPFK	10	1	14.7884	0.00197731	16	16	D3Z1T6	Protein Rasal2 (Fragment) OS=Mus musculus GN=Rasal2 PE=2 SV=1	0	6	0	0	0	0	-1.73123	-1.6905	0.597739	Rasal2
EGGSGSPSFSSPMDIFDMFFGGGGR	EGGsGSPSFSSPMDIFDMFFGGGGR	5	1	8.62932	0.00272245	74	77	D3Z1U5	DnaJ homolog subfamily A member 4 (Fragment) OS=Mus musculus GN=Dnaja4 PE=2 SV=1	0	2	0	0	0	0	-0.828107	-0.6698	0.925085	Dnaja4
AFSYDDALEDPAPMTPPPSDMGSIPWKPVIPER	AFsYDDALEDPAPMTPPPSDMGSIPWKPVIPER	5	1	7.86392	0.00275446	11	13	D3Z1U8	Protein 4833439L19Rik (Fragment) OS=Mus musculus GN=4833439L19Rik PE=2 SV=1	0	0	0	0	0	0	-0.246701	-0.2012	0.94229	4833439L19Rik
AFSYDDALEDPAPMTPPPSDMGSIPWKPVIPER	AFSYDDALEDPAPMtPPPSDMGSIPWKPVIPER	5	1	7.22441	0.00276538	11	25	D3Z1U8	Protein 4833439L19Rik (Fragment) OS=Mus musculus GN=4833439L19Rik PE=2 SV=1	4	0	4	4	0	0	-0.861289	-1.1101	0.967928	4833439L19Rik
LEPVFDSPR	LEPVFDsPR	1	1	30.373	0.00104194	51	57	D3Z1X3	SUN domain-containing protein 1 (Fragment) OS=Mus musculus GN=Sun1 PE=2 SV=1	0	0	0	0	0	0	-0.251029	-0.2009	0.94229	Sun1
GEPGSPGLPTHR	GEPGsPGLPTHR	2	1	9.16849	0.00264784	218	222	D3Z1Y5	Rho GTPase activating protein 22 OS=Mus musculus GN=Arhgap22 PE=4 SV=1	0	0	0	1	0	0	-0.190436	-0.155	0.92369	Arhgap22
TSSLDGPAAAVLSR	TSsLDGPAAAVLSR	4	1	5.23288	0.00518057	230	232	D3Z1Y5	Rho GTPase activating protein 22 OS=Mus musculus GN=Arhgap22 PE=4 SV=1	3	3	1	4	4	2	0.285654	0.3949	0.908093	Arhgap22
SLDSAETYSQHAQSLDGTMGSSIPLYR	sLDSAETYSQHAQSLDGTMGSSIPLYR	10	1	4.95501	0.00711082	76	76	D3Z203	Sorbin and SH3 domain-containing protein 2 (Fragment) OS=Mus musculus GN=Sorbs2 PE=4 SV=1	14	7	7	14	0	0	-1.03586	-2.1712	0.282868	Sorbs2
TQTYRPLSK	TQTYRPLsK	4	1	18.3896	0.00158326	189	196	D3Z203	Sorbin and SH3 domain-containing protein 2 (Fragment) OS=Mus musculus GN=Sorbs2 PE=4 SV=1	0	7	0	0	0	0	-1.99092	-1.9559	0.404944	Sorbs2
GISHASSSIVSLAR	GIsHASSSIVSLAR	5	1	25.9349	0.00115396	98	100	D3Z210	OTU domain-containing protein 7B (Fragment) OS=Mus musculus GN=Otud7b PE=2 SV=1	6	6	6	10	6	2	-0.227946	-0.4709	0.921988	Otud7b
ISAPGDPDSAGR	ISAPGDPDsAGR	2	1	7.38095	0.00276429	307	315	D3Z286	Protein Tmppe OS=Mus musculus GN=Tmppe PE=4 SV=2	0	0	0	0	0	1	-0.324606	-0.2584	0.971825	Tmppe
VDQGDLMTPQFTPYYVAPQVLEAQR	VDQGDLMtPQFTPYYVAPQVLEAQR	4	1	17.083	0.00173672	74	81	D3Z2B0	MAP kinase-activated protein kinase 5 OS=Mus musculus GN=Mapkapk5 PE=2 SV=1	2	0	0	0	0	0	-0.696822	-0.614	0.921149	Mapkapk5
VLIEDTDDEANT	VLIEDtDDEANT	2	1	6.86382	0.00277061	619	624	D3Z2B4	Xenotropic and polytropic retrovirus receptor 1 OS=Mus musculus GN=Xpr1 PE=2 SV=1	0	0	0	0	0	1	-0.245258	-0.1883	0.935715	Xpr1
TVIIEQSWGSPK	TVIIEQSWGsPK	3	1	17.5193	0.00167645	61	70	D3Z2F2	60 kDa heat shock protein, mitochondrial (Fragment) OS=Mus musculus GN=Hspd1 PE=2 SV=1	2	0	6	4	4	2	-0.0908898	-0.1352	0.916541	Hspd1
RHSSLIDIESVPTYK	RHsSLIDIESVPTYK	5	1	8.69633	0.00271674	114	116	D3Z2F9	RAS guanyl-releasing protein 2 (Fragment) OS=Mus musculus GN=Rasgrp2 PE=2 SV=1	6	0	4	4	0	0	-1.16137	-1.6136	0.655016	Rasgrp2
TLSQELVSLR	TLsQELVSLR	3	1	14.4855	0.00204824	21	23	D3Z2H5	Microtubule-associated tumor suppressor 1 homolog (Fragment) OS=Mus musculus GN=Mtus1 PE=2 SV=1	6	6	4	8	10	4	0.266899	0.5356	0.926669	Mtus1
HGSFVNKPTR	HGsFVNKPTR	2	1	23.6296	0.00122435	27	29	D3Z2I8	SHC-transforming protein 1 (Fragment) OS=Mus musculus GN=Shc1 PE=2 SV=1	0	0	3	0	0	0	-1.09645	-1.0067	0.958657	Shc1
QTSIETDR	QtSIETDR	3	1	4.74635	0.00911154	131	132	D3Z2L2	Rab5 GDP/GTP exchange factor (Fragment) OS=Mus musculus GN=Rabgef1 PE=2 SV=1	0	0	0	0	0	3	0.578521	0.5092	0.923455	Rabgef1
DRLSGPLAVEEVLK	DRLsGPLAVEEVLK	1	1	82.4825	1.16415e-08	433	436	D3Z2R0	Protein-methionine sulfoxide oxidase MICAL3 OS=Mus musculus GN=Mical3 PE=2 SV=1	0	2	0	4	2	2	0.895914	0.9712	0.950178	Mical3
SFVESVDEIPFADDVEDTYDDK	sFVESVDEIPFADDVEDTYDDK	4	1	9.51032	0.00257103	641	641	D3Z2R0	Protein-methionine sulfoxide oxidase MICAL3 OS=Mus musculus GN=Mical3 PE=2 SV=1	6	0	0	0	0	0	-1.82068	-1.7358	0.560145	Mical3
SLGLTPVDR	sLGLTPVDR	2	1	36.3707	0.000854915	464	464	D3Z2R0	Protein-methionine sulfoxide oxidase MICAL3 OS=Mus musculus GN=Mical3 PE=2 SV=1	2	0	0	0	0	0	-0.751644	-0.6397	0.922589	Mical3
VKSPEEPLFPTPLLLR	VKsPEEPLFPTPLLLR	2	1	25.8594	0.00115628	314	316	D3Z2R0	Protein-methionine sulfoxide oxidase MICAL3 OS=Mus musculus GN=Mical3 PE=2 SV=1	2	0	0	4	0	0	0.380871	0.3921	0.908091	Mical3
ASLQNLLSASQAR	AsLQNLLSASQAR	3	1	36.7663	0.000841572	13	14	D3Z2R9	Fumarylacetoacetase (Fragment) OS=Mus musculus GN=Fah PE=2 SV=1	6	6	8	4	2	2	-1.63457	-2.5611	0.123431	Fah
ASLQNLLSASQAR	ASLQNLLSAsQAR	3	1	15.952	0.00181176	13	22	D3Z2R9	Fumarylacetoacetase (Fragment) OS=Mus musculus GN=Fah PE=2 SV=1	2	2	2	0	0	0	-1.40518	-1.2878	0.897095	Fah
GAANLQLIQALSDSEEEHDSAWDGR	GAANLQLIQALSDsEEEHDSAWDGR	3	1	5.62345	0.00366016	62	75	D3Z2V1	DDB1- and CUL4-associated factor 11 (Fragment) OS=Mus musculus GN=Dcaf11 PE=2 SV=1	0	0	3	0	0	0	-1.05172	-0.9156	0.949386	Dcaf11
GSFSLGEQSR	GsFSLGEQSR	3	1	9.71749	0.00252285	146	147	D3Z2V1	DDB1- and CUL4-associated factor 11 (Fragment) OS=Mus musculus GN=Dcaf11 PE=2 SV=1	2	0	0	0	0	0	-0.748759	-0.632	0.92228	Dcaf11
GSVSDEEMMELR	GsVsDEEMMELR	2	2	30.3078	0.00104533	4	5;7	D3Z311	Plastin-2 (Fragment) OS=Mus musculus GN=Lcp1 PE=2 SV=1	0	0	0	0	0	0	-0.314508	-0.2566	0.971822	Lcp1
GSVSDEEMMELR	GSVsDEEMMELR	2	1	5.6856	0.00351546	4	7	D3Z311	Plastin-2 (Fragment) OS=Mus musculus GN=Lcp1 PE=2 SV=1	0	0	0	0	0	10	1.91157	2.0865	0.236725	Lcp1
EADEEDSDEETSYPERSEQEEELESEPGVAK	EADEEDsDEETSYPERSEQEEELESEPGVAK	6	1	6.04575	0.00300902	100	106	D3Z316	Protein 1700021F05Rik OS=Mus musculus GN=1700021F05Rik PE=2 SV=1	4	0	0	2	6	0	0.359231	0.4645	0.917651	1700021F05Rik
SEQEEELESEPGVAK	sEQEEELESEPGVAK	2	1	26.3609	0.0011448	116	116	D3Z316	Protein 1700021F05Rik OS=Mus musculus GN=1700021F05Rik PE=2 SV=1	0	0	0	0	0	0	-0.39097	-0.3108	0.955252	1700021F05Rik
SNLELSPDNLPLR	SNLELsPDNLPLR	2	1	33.8799	0.000931339	12	17	D3Z353	Lysine-specific histone demethylase 1B (Fragment) OS=Mus musculus GN=Kdm1b PE=4 SV=1	1	0	0	1	0	2	0.11253	0.0934	0.881529	Kdm1b
LIISSPSQR	LIISsPSQR	3	1	8.64455	0.00272118	553	557	D3Z357	Histone-lysine N-methyltransferase NSD3 OS=Mus musculus GN=Whsc1l1 PE=4 SV=1	0	0	2	4	0	0	0.454449	0.4537	0.916364	Whsc1l1
DGLAPPSPSLVSDLLSELHISEIQK	DGLAPPsPSLVSDLLSELHISEIQK	5	1	9.56243	0.00255869	251	257	D3Z390	Bicaudal D homolog 2 (Drosophila), isoform CRA_a OS=Mus musculus GN=Bicd2 PE=4 SV=2	1	0	0	0	0	0	-0.207748	-0.1628	0.925582	Bicd2
GRRSPVLLPK	GRRsPVLLPK	1	1	68.8792	1.25652e-08	501	504	D3Z390	Bicaudal D homolog 2 (Drosophila), isoform CRA_a OS=Mus musculus GN=Bicd2 PE=4 SV=2	5	1	1	3	7	0	0.448678	0.61	0.936789	Bicd2
RSPVLLPK	RsPVLLPK	1	1	18.5053	0.00157361	503	504	D3Z390	Bicaudal D homolog 2 (Drosophila), isoform CRA_a OS=Mus musculus GN=Bicd2 PE=4 SV=2	0	0	0	0	0	0	-0.29431	-0.2261	0.954013	Bicd2
SPVLLPK	sPVLLPK	1	1	51.3537	0.000178046	504	504	D3Z390	Bicaudal D homolog 2 (Drosophila), isoform CRA_a OS=Mus musculus GN=Bicd2 PE=4 SV=2	3	4	4	3	4	4	-0.21929	-0.345	0.94459	Bicd2
IDEPNTPYHNMIGDDEDAYSDSEGNEVMTPDILAK	IDEPNTPYHNMIGDDEDAYsDSEGNEVMTPDILAK	6	1	6.90628	0.00276926	69	88	D3Z3A0	MCG126099, isoform CRA_b OS=Mus musculus GN=Ppp1r2 PE=4 SV=1	0	0	0	0	0	2	0.227946	0.187	0.885774	Ppp1r2
TREQESSGEEDNDLSPEER	TREQEssGEEDNDLSPEER	4	2	13.7442	0.00219532	117	122;123	D3Z3A0	MCG126099, isoform CRA_b OS=Mus musculus GN=Ppp1r2 PE=4 SV=1	0	0	8	0	0	0	-2.18135	-2.0994	0.318681	Ppp1r2
TSAASPPVVPSAEQPRPIVEEELSK	TSAAsPPVVPSAEQPRPIVEEELSK	5	1	11.9953	0.00223211	19	23	D3Z3A0	MCG126099, isoform CRA_b OS=Mus musculus GN=Ppp1r2 PE=4 SV=1	4	2	0	2	0	0	-1.06615	-1.1401	0.970359	Ppp1r2
AMSQGEITK	AMsQGEITK	2	1	11.1679	0.00230387	1805	1807	D3Z3A8	Unconventional myosin-IXa OS=Mus musculus GN=Myo9a PE=2 SV=1	0	0	0	0	1	0	-0.27844	-0.2178	0.951596	Myo9a
GEAGVLGSPSAVTK	GEAGVLGsPSAVTK	3	1	5.40503	0.00436304	1576	1583	D3Z3A8	Unconventional myosin-IXa OS=Mus musculus GN=Myo9a PE=2 SV=1	1	1	0	3	3	0	1.11232	1.077	0.877221	Myo9a
RQSGTDLQEDVIVR	RQsGTDLQEDVIVR	2	1	8.44216	0.0027342	1241	1243	D3Z3A8	Unconventional myosin-IXa OS=Mus musculus GN=Myo9a PE=2 SV=1	0	0	0	0	1	0	-0.366445	-0.3023	0.958659	Myo9a
SLEDLHQK	sLEDLHQK	1	1	41.9567	0.000516945	1259	1259	D3Z3A8	Unconventional myosin-IXa OS=Mus musculus GN=Myo9a PE=2 SV=1	0	0	0	0	1	2	0.151483	0.137	0.882585	Myo9a
SLEILQR	sLEILQR	1	1	43.9219	0.000438504	755	755	D3Z3A8	Unconventional myosin-IXa OS=Mus musculus GN=Myo9a PE=2 SV=1	0	0	0	1	2	0	0.18755	0.1625	0.884101	Myo9a
SLGGMSPSEER	SLGGMsPSEER	3	1	5.63358	0.00363532	1295	1300	D3Z3A8	Unconventional myosin-IXa OS=Mus musculus GN=Myo9a PE=2 SV=1	0	0	0	0	0	0	-0.253914	-0.2065	0.94456	Myo9a
SLNYPNEVDYVGLIK	SLNyPNEVDyVGLIK	3	2	5.137	0.00575619	19	22;28	D3Z3B7	Centrosomal protein of 44 kDa (Fragment) OS=Mus musculus GN=Cep44 PE=4 SV=1	0	0	0	0	0	0	-0.313065	-0.2491	0.966588	Cep44
FGDILHVINASDDEWWQAR	FGDILHVINAsDDEWWQAR	1	1	32.5328	0.000962446	526	536	D3Z3B8	Disks large homolog 1 OS=Mus musculus GN=Dlg1 PE=2 SV=1	12	6	9	12	0	9	-0.539568	-1.3191	0.877502	Dlg1
IYHLPDAESDED	IYHLPDAEsDED	2	1	22.7334	0.00133689	210	218	D3Z3C0	Septin-2 (Fragment) OS=Mus musculus GN=Sept2 PE=4 SV=1	0	0	0	1	1	0	-0.302966	-0.2381	0.961463	2014-09-02
DTAATFQSVDGSPQAEQSPLESTSK	DtAATFQSVDGSPQAEQSPLESTSK	8	1	8.1556	0.00274559	51	52	D3Z3D0	Nuclear-interacting partner of ALK OS=Mus musculus GN=Zc3hc1 PE=2 SV=1	0	0	0	0	0	2	0.252472	0.2238	0.888625	Zc3hc1
DTAATFQSVDGSPQAEQSPLESTSK	DTAATFQSVDGsPQAEQSPLESTSK	8	1	11.5666	0.00225579	51	62	D3Z3D0	Nuclear-interacting partner of ALK OS=Mus musculus GN=Zc3hc1 PE=2 SV=1	2	2	2	0	0	0	-1.39653	-1.3009	0.89062	Zc3hc1
QDTPLLYALAAEAEATAHTAEPPSPPASR	QDTPLLYALAAEAEATAHTAEPPsPPASR	6	1	5.72441	0.00343574	110	133	D3Z3D5	Protein Shroom1 OS=Mus musculus GN=Shroom1 PE=4 SV=1	3	0	0	0	0	0	-1.13396	-1.0219	0.960051	Shroom1
IPYTPGEIPK	IPYtPGEIPK	2	1	9.60668	0.00254826	404	407	D3Z3F7	UDP-glucose 6-dehydrogenase OS=Mus musculus GN=Ugdh PE=2 SV=1	0	0	0	0	2	0	0.151483	0.1294	0.882383	Ugdh
RIPYTPGEIPK	RIPYtPGEIPK	2	1	8.53631	0.00272889	403	407	D3Z3F7	UDP-glucose 6-dehydrogenase OS=Mus musculus GN=Ugdh PE=2 SV=1	4	6	0	0	2	0	-1.79904	-2.0115	0.371672	Ugdh
SPEQESVSTAPQR	sPEQESVSTAPQR	4	1	13.4503	0.00222981	126	126	D3Z3F8	Spartin OS=Mus musculus GN=Spg20 PE=2 SV=1	1	2	2	2	2	2	0.0735774	0.0775	0.881562	Spg20
ISGTTALQEALK	IsGTTALQEALK	3	1	17.4763	0.00168437	346	347	D3Z3M7	CAP-Gly domain-containing linker protein 1 OS=Mus musculus GN=Clip1 PE=2 SV=1	6	6	3	6	6	9	0.249586	0.4937	0.92152	Clip1
KISGTTALQEALK	KIsGTTALQEALK	3	1	8.4037	0.00273607	345	347	D3Z3M7	CAP-Gly domain-containing linker protein 1 OS=Mus musculus GN=Clip1 PE=2 SV=1	21	9	18	15	9	12	-0.640557	-2.0323	0.357204	Clip1
TASESISNLSEAGSVK	TAsESISNLsEAGSVK	6	2	5.40771	0.00435246	190	192;199	D3Z3M7	CAP-Gly domain-containing linker protein 1 OS=Mus musculus GN=Clip1 PE=2 SV=1	0	0	0	4	0	0	0.845419	0.7989	0.959289	Clip1
TASESISNLSEAGSVK	TASEsISNLSEAGSVK	6	1	7.51045	0.00276266	190	194	D3Z3M7	CAP-Gly domain-containing linker protein 1 OS=Mus musculus GN=Clip1 PE=2 SV=1	0	4	0	4	0	0	-0.289982	-0.3376	0.947426	Clip1
TASESISNLSEAGSVK	TASESISNLsEAGsVK	6	2	12.3985	0.00223116	190	199;203	D3Z3M7	CAP-Gly domain-containing linker protein 1 OS=Mus musculus GN=Clip1 PE=2 SV=1	4	0	0	4	12	0	1.30131	1.8576	0.34649	Clip1
TASESISNLSEAGSVK	TASESISNLsEAGSVK	6	1	16.6282	0.00178066	190	199	D3Z3M7	CAP-Gly domain-containing linker protein 1 OS=Mus musculus GN=Clip1 PE=2 SV=1	4	4	0	8	4	0	0.318836	0.5009	0.922166	Clip1
TASESISNLSEAGSVK	TASESISNLSEAGsVK	6	1	23.3116	0.00126205	190	203	D3Z3M7	CAP-Gly domain-containing linker protein 1 OS=Mus musculus GN=Clip1 PE=2 SV=1	8	8	8	8	12	8	-0.0129843	-0.0334	0.890581	Clip1
TASPLSTAAATMVSSSPATPSNIPHKPSQSTAK	TAsPLSTAAATMVSSSPATPSNIPHKPSQSTAK	13	1	4.91906	0.00742069	144	146	D3Z3M7	CAP-Gly domain-containing linker protein 1 OS=Mus musculus GN=Clip1 PE=2 SV=1	4	0	16	12	0	0	-0.832435	-1.6439	0.632041	Clip1
VEMMSEAALNGNGEDLNSYDSDDQEK	VEMMSEAALNGNGEDLNSYDsDDQEK	4	1	10.5628	0.00238536	1226	1246	D3Z3M7	CAP-Gly domain-containing linker protein 1 OS=Mus musculus GN=Clip1 PE=2 SV=1	9	0	6	6	6	0	-0.513599	-0.9136	0.949386	Clip1
SLSVLSPR	SLsVLSPR	3	1	13.6716	0.00220463	299	301	D3Z3Q3	Smoothelin OS=Mus musculus GN=Smtn PE=2 SV=1	2	1	0	2	1	0	-0.289982	-0.277	0.967867	Smtn
SLSVLSPR	SLSVLsPR	3	1	6.49807	0.00280716	299	304	D3Z3Q3	Smoothelin OS=Mus musculus GN=Smtn PE=2 SV=1	2	0	0	0	0	0	-0.730004	-0.601	0.920444	Smtn
LSRQSATEIPLPMLPLADTEK	LSRQsATEIPLPMLPLADTEK	4	1	12.1232	0.00223124	282	286	D3Z3V3	Septin-1 OS=Mus musculus GN=Sept1 PE=2 SV=1	2	0	0	4	2	0	0.623244	0.6736	0.944701	2014-09-01
QSATEIPLPMLPLADTEK	QsATEIPLPMLPLADTEK	3	1	9.0269	0.00267404	285	286	D3Z3V3	Septin-1 OS=Mus musculus GN=Sept1 PE=2 SV=1	0	0	0	0	0	0	-0.318836	-0.2693	0.97181	2014-09-01
SLSVPDYGPSLK	SLsVPDYGPSLK	4	1	14.1998	0.00211444	56	58	D3Z400	TBC1 domain family member 14 (Fragment) OS=Mus musculus GN=Tbc1d14 PE=2 SV=1	0	0	8	0	0	0	-2.11355	-2.214	0.261167	Tbc1d14
TSLSPESHPIEDGITLSQK	TSLsPESHPIEDGITLSQK	6	1	12.2102	0.00223121	102	105	D3Z468	PWWP domain-containing protein MUM1 (Fragment) OS=Mus musculus GN=Mum1 PE=2 SV=1	2	0	0	0	0	0	-0.715577	-0.6103	0.920898	Mum1
ASVASDPESPPGGNEPAAASGQR	AsVASDPESPPGGNEPAAASGQR	4	1	4.95244	0.0071327	7	8	D3Z478	mRNA cap guanine-N7 methyltransferase (Fragment) OS=Mus musculus GN=Rnmt PE=2 SV=1	0	0	0	3	0	0	0.512157	0.4648	0.917651	Rnmt
ASVASDPESPPGGNEPAAASGQR	ASVAsDPESPPGGNEPAAASGQR	4	1	7.36196	0.00276447	7	11	D3Z478	mRNA cap guanine-N7 methyltransferase (Fragment) OS=Mus musculus GN=Rnmt PE=2 SV=1	0	0	0	3	0	0	0.528026	0.4661	0.917652	Rnmt
EFGEDLVEQNSSYVQDSPSK	EFGEDLVEQNSSYVQDsPSK	5	1	12.2881	0.00223119	48	64	D3Z478	mRNA cap guanine-N7 methyltransferase (Fragment) OS=Mus musculus GN=Rnmt PE=2 SV=1	0	0	0	9	6	0	2.32707	2.463	0.109021	Rnmt
GDVSEDEPSLGR	GDVsEDEPSLGR	2	1	29.056	0.00106723	97	100	D3Z478	mRNA cap guanine-N7 methyltransferase (Fragment) OS=Mus musculus GN=Rnmt PE=2 SV=1	3	0	0	3	6	0	0.79781	0.9908	0.937335	Rnmt
LERGDVSEDEPSLGR	LERGDVsEDEPSLGR	2	1	31.7067	0.000963142	94	100	D3Z478	mRNA cap guanine-N7 methyltransferase (Fragment) OS=Mus musculus GN=Rnmt PE=2 SV=1	0	0	0	6	3	0	1.62592	1.6205	0.489291	Rnmt
NAVTSMSIR	NAVTSMsIR	3	1	15.4372	0.00185598	315	321	D3Z481	Hyccin OS=Mus musculus GN=Fam126a PE=2 SV=1	0	0	6	6	0	0	-0.243815	-0.3348	0.947433	Fam126a
QLQQELADTLK	QLQQELADtLK	1	1	8.1713	0.00274506	1195	1203	D3Z482	Ankyrin repeat domain-containing protein 26 OS=Mus musculus GN=Ankrd26 PE=4 SV=1	0	0	0	0	0	0	-0.252472	-0.1974	0.940058	Ankrd26
SDGSFIGYK	SDGsFIGYK	3	1	15.7579	0.00182397	31	34	D3Z490	RAC-beta serine/threonine-protein kinase (Fragment) OS=Mus musculus GN=Akt2 PE=2 SV=1	7	0	0	0	0	0	-1.99958	-1.8852	0.453451	Akt2
ANSLVLQPISQSQAEIR	ANsLVLQPISQSQAEIR	3	1	42.7112	0.000465986	240	242	D3Z4E3	DEAH (Asp-Glu-Ala-His) box polypeptide 32, isoform CRA_b OS=Mus musculus GN=Dhx32 PE=4 SV=1	1	0	1	0	0	0	-0.297195	-0.2408	0.961465	Dhx32
ANSLVLQPISQSQAEIRK	ANsLVLQPISQSQAEIRK	3	1	44.3479	0.000424536	240	242	D3Z4E3	DEAH (Asp-Glu-Ala-His) box polypeptide 32, isoform CRA_b OS=Mus musculus GN=Dhx32 PE=4 SV=1	1	0	0	0	0	0	-0.191878	-0.155	0.92369	Dhx32
SVPLESK	sVPLESK	2	1	10.298	0.00241897	368	368	D3Z4K0	Protein Ankrd36 OS=Mus musculus GN=Ankrd36 PE=4 SV=1	0	0	0	2	2	2	0.859846	0.8044	0.959811	Ankrd36
GDLSLTR	GDLsLTR	2	1	9.63303	0.00254219	1012	1015	D3Z4M4	Roundabout homolog 4 OS=Mus musculus GN=Robo4 PE=2 SV=1	0	0	0	0	0	2	0.206305	0.1722	0.88473	Robo4
NSSELASRPLPPTPLSLR	NsSELASRPLPPTPLSLR	5	1	5.54587	0.00387287	775	776	D3Z4M4	Roundabout homolog 4 OS=Mus musculus GN=Robo4 PE=2 SV=1	4	2	4	0	0	0	-2.203	-2.1459	0.295359	Robo4
SLISWDPR	sLIsWDPR	2	2	41.6401	0.000542699	624	624;627	D3Z4M4	Roundabout homolog 4 OS=Mus musculus GN=Robo4 PE=2 SV=1	0	0	2	0	0	0	-0.708363	-0.5986	0.920449	Robo4
SLISWDPR	sLISWDPR	2	1	29.3846	0.00105942	624	624	D3Z4M4	Roundabout homolog 4 OS=Mus musculus GN=Robo4 PE=2 SV=1	4	2	6	4	6	4	-0.00288539	-0.0062	0.88651	Robo4
SPGVPLLPDTSTFYGSLIAEQPSSPPVRPSPK	SPGVPLLPDTSTFYGSLIAEQPSSPPVRPsPK	9	1	13.2481	0.00223092	632	661	D3Z4M4	Roundabout homolog 4 OS=Mus musculus GN=Robo4 PE=2 SV=1	4	2	0	2	0	0	-1.11088	-1.1971	0.955184	Robo4
YTSEDAILK	YTsEDAILK	3	1	5.16096	0.00560548	569	571	D3Z4M4	Roundabout homolog 4 OS=Mus musculus GN=Robo4 PE=2 SV=1	4	2	2	0	0	0	-1.88416	-1.8098	0.505392	Robo4
ALSPLPAR	ALsPLPAR	1	1	40.6222	0.000635698	470	472	D3Z4N0	Pleckstrin homology-like domain family B member 1 OS=Mus musculus GN=Phldb1 PE=2 SV=1	6	6	6	9	6	0	-0.42848	-0.8455	0.942232	Phldb1
ELPPLSPSLSR	ELPPLsPSLSR	3	1	6.35844	0.00284181	458	463	D3Z4N0	Pleckstrin homology-like domain family B member 1 OS=Mus musculus GN=Phldb1 PE=2 SV=1	24	18	21	21	18	15	-0.464548	-1.7779	0.530634	Phldb1
FQSPVPAPR	FQsPVPAPR	1	1	41.396	0.000565016	385	387	D3Z4N0	Pleckstrin homology-like domain family B member 1 OS=Mus musculus GN=Phldb1 PE=2 SV=1	3	0	0	9	6	3	1.63313	2.2177	0.185009	Phldb1
GSFSGRLSPAYSLGSLTGASPR	GSFSGRLsPAYSLGSLTGASPR	8	1	7.96173	0.00275161	534	541	D3Z4N0	Pleckstrin homology-like domain family B member 1 OS=Mus musculus GN=Phldb1 PE=2 SV=1	0	0	0	6	0	0	1.3619	1.3918	0.649117	Phldb1
IGTLQDRPPSPFREPPGTER	IGTLQDRPPsPFREPPGTER	3	1	26.5291	0.0011436	396	405	D3Z4N0	Pleckstrin homology-like domain family B member 1 OS=Mus musculus GN=Phldb1 PE=2 SV=1	6	6	0	3	0	0	-1.68218	-2.0877	0.326679	Phldb1
KLSSGDLR	KLsSGDLR	2	1	7.6973	0.00275888	563	565	D3Z4N0	Pleckstrin homology-like domain family B member 1 OS=Mus musculus GN=Phldb1 PE=2 SV=1	9	6	9	9	12	12	0.226503	0.6066	0.936167	Phldb1
KLSSGDLRVPIPR	KLsSGDLRVPIPR	2	1	10.1977	0.0024332	563	565	D3Z4N0	Pleckstrin homology-like domain family B member 1 OS=Mus musculus GN=Phldb1 PE=2 SV=1	0	0	0	6	0	0	1.2739	1.2636	0.742518	Phldb1
KNSITEISDNEDELLEYHR	KNsITEIsDNEDELLEYHR	4	2	8.18329	0.00274467	578	580;585	D3Z4N0	Pleckstrin homology-like domain family B member 1 OS=Mus musculus GN=Phldb1 PE=2 SV=1	3	0	12	9	9	6	0.372215	0.8101	0.96033	Phldb1
LSPAYSLGSLTGASPR	LsPAYSLGSLTGAsPR	6	2	15.1191	0.00190713	540	541;553	D3Z4N0	Pleckstrin homology-like domain family B member 1 OS=Mus musculus GN=Phldb1 PE=2 SV=1	0	0	3	0	0	6	0.393856	0.441	0.914437	Phldb1
LSPAYSLGSLTGASPR	LsPAYSLGSLTGASPR	6	1	21.4148	0.00146953	540	541	D3Z4N0	Pleckstrin homology-like domain family B member 1 OS=Mus musculus GN=Phldb1 PE=2 SV=1	9	9	15	6	6	12	-0.718462	-1.7815	0.526995	Phldb1
LSPAYSLGSLTGASPR	LSPAySLGSLTGASPR	6	1	5.35308	0.00458252	540	544	D3Z4N0	Pleckstrin homology-like domain family B member 1 OS=Mus musculus GN=Phldb1 PE=2 SV=1	0	3	0	0	0	0	-1.12386	-1.0166	0.959589	Phldb1
LSPAYSLGSLTGASPR	LSPAYSLGSLTGAsPR	6	1	19.2057	0.00153659	540	553	D3Z4N0	Pleckstrin homology-like domain family B member 1 OS=Mus musculus GN=Phldb1 PE=2 SV=1	6	9	6	6	6	12	-0.0274112	-0.0645	0.896053	Phldb1
LSSGDLR	LsSGDLR	2	1	9.07076	0.00266638	564	565	D3Z4N0	Pleckstrin homology-like domain family B member 1 OS=Mus musculus GN=Phldb1 PE=2 SV=1	6	6	3	9	3	12	0.467433	0.9961	0.934093	Phldb1
LSTAITLLPLEEGR	LsTAITLLPLEEGR	3	1	5.02281	0.00656436	50	51	D3Z4N0	Pleckstrin homology-like domain family B member 1 OS=Mus musculus GN=Phldb1 PE=2 SV=1	3	3	6	0	0	0	-2.33284	-2.3627	0.193597	Phldb1
NSITEISDNEDELLEYHR	NsITEIsDNEDELLEYHR	4	2	16.8427	0.00176305	579	580;585	D3Z4N0	Pleckstrin homology-like domain family B member 1 OS=Mus musculus GN=Phldb1 PE=2 SV=1	0	0	3	0	0	0	-1.12097	-1.0279	0.960511	Phldb1
NSITEISDNEDELLEYHR	NsITEISDNEDELLEYHR	4	1	12.8662	0.00223102	579	580	D3Z4N0	Pleckstrin homology-like domain family B member 1 OS=Mus musculus GN=Phldb1 PE=2 SV=1	6	3	6	3	0	3	-1.40086	-2.1434	0.295374	Phldb1
NSITEISDNEDELLEYHR	NSITEIsDNEDELLEYHR	4	1	9.41897	0.00259264	579	585	D3Z4N0	Pleckstrin homology-like domain family B member 1 OS=Mus musculus GN=Phldb1 PE=2 SV=1	3	3	12	3	3	9	-0.480417	-0.8696	0.944801	Phldb1
NSITEISDNEDELLEYHRR	NsITEISDNEDELLEYHRR	4	1	5.09024	0.00607111	579	580	D3Z4N0	Pleckstrin homology-like domain family B member 1 OS=Mus musculus GN=Phldb1 PE=2 SV=1	0	3	0	0	0	0	-1.08635	-0.9148	0.949386	Phldb1
RALSPLPAR	RALsPLPAR	1	1	30.4144	0.00103956	469	472	D3Z4N0	Pleckstrin homology-like domain family B member 1 OS=Mus musculus GN=Phldb1 PE=2 SV=1	3	0	0	3	0	0	-0.266899	-0.2823	0.965949	Phldb1
SALLAQNGTSSLPR	SALLAQNGTSsLPR	4	1	7.54589	0.00276207	1012	1022	D3Z4N0	Pleckstrin homology-like domain family B member 1 OS=Mus musculus GN=Phldb1 PE=2 SV=1	7	0	0	7	7	0	0.555438	0.8921	0.96865	Phldb1
SGPLPSSSGSSSSSSQLSVATLGR	sGPLPSSSGSSSSSSQLSVATLGR	12	1	14.2954	0.00209089	983	983	D3Z4N0	Pleckstrin homology-like domain family B member 1 OS=Mus musculus GN=Phldb1 PE=2 SV=1	0	0	7	7	0	0	-0.242373	-0.3638	0.939398	Phldb1
SPSPTLGESLAPR	sPsPTLGESLAPR	4	2	14.2515	0.00210013	520	520;522	D3Z4N0	Pleckstrin homology-like domain family B member 1 OS=Mus musculus GN=Phldb1 PE=2 SV=1	0	0	0	3	9	0	2.03997	1.9902	0.277958	Phldb1
SPSPTLGESLAPR	sPSPTLGESLAPR	4	1	5.52367	0.0039404	520	520	D3Z4N0	Pleckstrin homology-like domain family B member 1 OS=Mus musculus GN=Phldb1 PE=2 SV=1	0	0	0	0	0	6	1.25226	1.1752	0.807148	Phldb1
SPSPTLGESLAPR	SPsPTLGESLAPR	4	1	4.6895	0.00974007	520	522	D3Z4N0	Pleckstrin homology-like domain family B member 1 OS=Mus musculus GN=Phldb1 PE=2 SV=1	0	0	0	0	3	0	0.604489	0.5615	0.930501	Phldb1
SQPASIPGSPK	sQPASIPGsPK	3	2	4.76037	0.00896229	374	374;382	D3Z4N0	Pleckstrin homology-like domain family B member 1 OS=Mus musculus GN=Phldb1 PE=2 SV=1	0	0	0	0	0	3	0.484746	0.443	0.914438	Phldb1
SQPASIPGSPK	SQPAsIPGsPK	3	2	14.1951	0.00211444	374	378;382	D3Z4N0	Pleckstrin homology-like domain family B member 1 OS=Mus musculus GN=Phldb1 PE=2 SV=1	0	0	3	0	0	0	-1.07337	-0.9667	0.954839	Phldb1
SQPASIPGSPK	SQPASIPGsPK	3	1	12.3642	0.00223117	374	382	D3Z4N0	Pleckstrin homology-like domain family B member 1 OS=Mus musculus GN=Phldb1 PE=2 SV=1	6	9	9	12	9	9	0.0793482	0.1942	0.88615	Phldb1
TFSDGLAATR	TFsDGLAATR	3	1	9.93493	0.00247746	429	431	D3Z4N0	Pleckstrin homology-like domain family B member 1 OS=Mus musculus GN=Phldb1 PE=2 SV=1	9	9	9	6	6	12	-0.402512	-1.0413	0.961875	Phldb1
TLQPPESPR	TLQPPEsPR	2	1	36.8848	0.00083902	439	445	D3Z4N0	Pleckstrin homology-like domain family B member 1 OS=Mus musculus GN=Phldb1 PE=2 SV=1	18	21	24	30	21	21	-0.0288539	-0.1168	0.910098	Phldb1
TRSPSPTLGESLAPR	TRsPsPTLGESLAPR	5	2	5.05421	0.00632819	518	520;522	D3Z4N0	Pleckstrin homology-like domain family B member 1 OS=Mus musculus GN=Phldb1 PE=2 SV=1	6	3	3	9	9	12	1.13973	2.2158	0.185004	Phldb1
TRSPSPTLGESLAPR	TRSPsPTLGESLAPR	5	1	7.95923	0.00275168	518	522	D3Z4N0	Pleckstrin homology-like domain family B member 1 OS=Mus musculus GN=Phldb1 PE=2 SV=1	0	0	0	6	3	0	1.62303	1.6898	0.442557	Phldb1
QAELPNRSPGFGIK	QAELPNRsPGFGIK	1	1	72.0439	1.23503e-08	811	818	D3Z4N6	Pre-mRNA-processing factor 40 homolog B OS=Mus musculus GN=Prpf40b PE=2 SV=1	6	0	3	6	3	0	-0.216404	-0.315	0.953607	Prpf40b
SVEDDAEGHLIYHVGDWLQER	sVEDDAEGHLIYHVGDWLQER	2	1	22.7286	0.00133745	141	141	D3Z4P7	Dual-specificity protein kinase CLK2 (Fragment) OS=Mus musculus GN=Clk2 PE=2 SV=1	0	4	0	0	0	0	-1.36912	-1.2705	0.909828	Clk2
QATVGDVNTDRPGLLDLK	QAtVGDVNTDRPGLLDLK	2	1	24.2858	0.00117997	10	12	D3Z563	Acyl-CoA-binding protein OS=Mus musculus GN=Dbi PE=2 SV=1	3	0	0	0	0	0	-1.13107	-1.0175	0.959589	Dbi
GSFPEPEESSER	GSFPEPEEsSER	3	1	4.70336	0.00958369	1483	1491	D3Z598	Latent-transforming growth factor beta-binding protein 4 OS=Mus musculus GN=Ltbp4 PE=2 SV=1	0	0	4	0	0	2	-0.894471	-0.9626	0.954353	Ltbp4
RAPAAQPPAAAAPSAVGSPAAAPR	RAPAAQPPAAAAPSAVGsPAAAPR	2	1	7.74883	0.00275761	7	24	D3Z5B1	Protein 2410018M08Rik (Fragment) OS=Mus musculus GN=2410018M08Rik PE=4 SV=1	0	0	0	6	0	0	1.27534	1.255	0.749733	2410018M08Rik
QMNMSPPPGNAGPVIMSLEEK	QMNMsPPPGNAGPVIMSLEEK	2	1	57.3402	1.33492e-08	173	177	D3Z5F7	Protein Gm20521 OS=Mus musculus GN=Gm20521 PE=4 SV=1	60	30	45	65	110	70	0.639114	4.1568	0.000276	Gm20521
LPPSPLSSSTSHR	LPPsPLSSSTSHR	6	1	13.9963	0.00215487	535	538	D3Z5I1	Zinc finger CCCH-type antiviral protein 1 OS=Mus musculus GN=Zc3hav1 PE=2 SV=1	3	0	0	0	0	0	-1.07337	-0.9686	0.95484	Zc3hav1
AADEDWDSELEDDLLGEDLLSGK	AADEDWDsELEDDLLGEDLLSGK	2	1	30.0011	0.00105528	34	41	D3Z5I9	RNA-binding protein 33 OS=Mus musculus GN=Rbm33 PE=2 SV=1	0	0	4	0	8	0	0.548224	0.7202	0.949957	Rbm33
AADEDWDSELEDDLLGEDLLSGKK	AADEDWDsELEDDLLGEDLLSGKK	2	1	14.4112	0.00206569	34	41	D3Z5I9	RNA-binding protein 33 OS=Mus musculus GN=Rbm33 PE=2 SV=1	0	0	0	0	2	0	0.145712	0.1243	0.882206	Rbm33
RAADEDWDSELEDDLLGEDLLSGK	RAADEDWDsELEDDLLGEDLLSGK	2	1	29.0799	0.00106633	33	41	D3Z5I9	RNA-binding protein 33 OS=Mus musculus GN=Rbm33 PE=2 SV=1	4	0	4	2	0	0	-1.50473	-1.6749	0.609138	Rbm33
ASGQAFELILSPR	AsGQAFELILSPR	2	1	58.0359	1.33015e-08	15	16	D3Z5N2	Stathmin OS=Mus musculus GN=Stmn1 PE=3 SV=1	0	0	0	0	3	6	1.57109	1.6412	0.473429	Stmn1
ASGQAFELILSPR	ASGQAFELILsPR	2	1	54.1417	2.42924e-06	15	25	D3Z5N2	Stathmin OS=Mus musculus GN=Stmn1 PE=3 SV=1	3	9	9	9	12	15	0.574193	1.4585	0.599818	Stmn1
ASSDIQVK	ASsDIQVK	2	1	14.2522	0.00210012	2	4	D3Z5N2	Stathmin OS=Mus musculus GN=Stmn1 PE=3 SV=1	12	12	12	15	9	12	-0.236602	-0.6725	0.925083	Stmn1
DLSLEEIQK	DLsLEEIQK	1	1	56.8983	1.33787e-08	44	46	D3Z5N2	Stathmin OS=Mus musculus GN=Stmn1 PE=3 SV=1	8	0	0	8	4	4	0.453006	0.7374	0.952227	Stmn1
ESVPDFPLSPPK	ESVPDFPLsPPK	2	1	42.4436	0.000482828	30	38	D3Z5N2	Stathmin OS=Mus musculus GN=Stmn1 PE=3 SV=1	27	21	12	36	36	21	0.412611	1.7441	0.409941	Stmn1
SHEAEVLK	sHEAEVLK	1	1	47.0222	0.000284503	63	63	D3Z5N2	Stathmin OS=Mus musculus GN=Stmn1 PE=3 SV=1	0	0	0	0	3	0	0.504943	0.4593	0.917007	Stmn1
FDDSDTEQIAEEGDDNLAK	FDDsDTEQIAEEGDDNLAK	2	1	7.6293	0.00276044	483	486	D3Z5N5	1-phosphatidylinositol 3-phosphate 5-kinase OS=Mus musculus GN=Pikfyve PE=4 SV=2	4	0	3	3	3	1	-0.480417	-0.6332	0.922279	Pikfyve
SASITNLSLDR	SAsITNLSLDR	4	1	10.0882	0.00245016	316	318	D3Z5N5	1-phosphatidylinositol 3-phosphate 5-kinase OS=Mus musculus GN=Pikfyve PE=4 SV=2	2	2	2	3	3	2	0.201977	0.2456	0.890951	Pikfyve
TESDEERGLIPSDVIWPTK	TEsDEERGLIPSDVIWPTK	4	1	12.6882	0.00223108	1142	1144	D3Z5N5	1-phosphatidylinositol 3-phosphate 5-kinase OS=Mus musculus GN=Pikfyve PE=4 SV=2	0	0	0	1	1	0	-0.363559	-0.2891	0.964066	Pikfyve
EDSRPPTPVSQR	EDsRPPtPVSQR	3	2	9.63708	0.00254135	256	258;262	D3Z5N6	Zinc finger protein ubi-d4 OS=Mus musculus GN=Dpf2 PE=2 SV=1	0	2	4	0	0	2	-1.15993	-1.1892	0.960928	Dpf2
VDDDSLGEFPVSNSR	VDDDsLGEFPVSNSR	3	1	32.7041	0.000962441	138	142	D3Z5N6	Zinc finger protein ubi-d4 OS=Mus musculus GN=Dpf2 PE=2 SV=1	6	12	4	8	10	14	0.346247	0.8641	0.965824	Dpf2
VATSESLDLTPPHSPSLSTR	VATSESLDLtPPHSPSLSTR	8	1	23.7612	0.00120991	1231	1240	D3Z5N8	Pleckstrin homology domain-containing family G member 2 OS=Mus musculus GN=Plekhg2 PE=2 SV=1	0	0	3	3	3	0	0.314508	0.3501	0.902556	Plekhg2
SEMTPEELQK	SEMtPEELQK	2	1	5.22271	0.00523764	9	12	D3Z5N9	MCG49198 OS=Mus musculus GN=Gm5449 PE=4 SV=1	2	0	0	0	0	0	-0.72279	-0.5827	0.919889	Gm5449
AISGPLPAPASPR	AISGPLPAPAsPR	2	1	24.4568	0.00117674	151	161	D3Z5R4	WAS/WASL-interacting protein family member 3 OS=Mus musculus GN=Wipf3 PE=4 SV=1	0	6	0	2	4	0	-0.408283	-0.5341	0.919234	Wipf3
GGNTPPALGDLFAGGFPVLRPAGQR	GGNtPPALGDLFAGGFPVLRPAGQR	1	1	39.9805	0.00069397	103	106	D3Z5R4	WAS/WASL-interacting protein family member 3 OS=Mus musculus GN=Wipf3 PE=4 SV=1	2	0	0	0	0	0	-0.794925	-0.6596	0.923953	Wipf3
SAEDLTDGSYDDILNAEQLK	sAEDLTDGSYDDILNAEQLK	4	1	33.62	0.000945323	43	43	D3Z5T2	Armadillo repeat-containing protein 10 OS=Mus musculus GN=Armc10 PE=2 SV=1	10	15	8	7	9	14	-0.386642	-1.0293	0.960511	Armc10
SAEDLTDGSYDDILNAEQLKK	sAEDLTDGSYDDILNAEQLKK	4	1	38.9301	0.000793234	43	43	D3Z5T2	Armadillo repeat-containing protein 10 OS=Mus musculus GN=Armc10 PE=2 SV=1	1	3	5	0	0	4	-0.911783	-1.1004	0.967095	Armc10
LSSSDLSVVSAYSAPSR	LSSSDLSVVSAYsAPSR	8	1	8.16218	0.00274536	410	422	D3Z5V4	Protein Fam124a OS=Mus musculus GN=Fam124a PE=4 SV=1	0	0	0	1	0	0	-0.177451	-0.1421	0.918255	Fam124a
SAIESDVDFWDK	sAIESDVDFWDK	2	1	22.2064	0.00139961	274	274	D3Z600	Peroxisomal targeting signal 1 receptor OS=Mus musculus GN=Pex5 PE=2 SV=1	2	0	0	2	3	0	0.383757	0.3953	0.908718	Pex5
AEFTSPPSLFK	AEFTsPPSLFK	3	1	5.68504	0.00351666	216	220	D3Z619	Pre-mRNA 3'-end-processing factor FIP1 OS=Mus musculus GN=Fip1l1 PE=2 SV=1	12	3	9	15	15	0	0.138499	0.3472	0.902555	Fip1l1
DHSPTPSVFNSDEER	DHsPtPSVFNSDEER	4	2	9.21398	0.00263848	426	428;430	D3Z619	Pre-mRNA 3'-end-processing factor FIP1 OS=Mus musculus GN=Fip1l1 PE=2 SV=1	0	0	9	0	0	0	-2.26936	-2.1518	0.292834	Fip1l1
DHSPTPSVFNSDEER	DHsPTPSVFNsDEER	4	2	9.75887	0.00251369	426	428;436	D3Z619	Pre-mRNA 3'-end-processing factor FIP1 OS=Mus musculus GN=Fip1l1 PE=2 SV=1	0	6	6	0	9	6	0.051937	0.0937	0.881531	Fip1l1
DHSPTPSVFNSDEER	DHsPTPSVFNSDEER	4	1	11.2308	0.00229534	426	428	D3Z619	Pre-mRNA 3'-end-processing factor FIP1 OS=Mus musculus GN=Fip1l1 PE=2 SV=1	3	18	15	3	12	9	-0.845419	-2.131	0.303008	Fip1l1
DHSPTPSVFNSDEERYR	DHsPTPSVFNsDEERYR	5	2	5.77183	0.00334777	426	428;436	D3Z619	Pre-mRNA 3'-end-processing factor FIP1 OS=Mus musculus GN=Fip1l1 PE=2 SV=1	0	0	3	3	3	3	0.698264	0.8295	0.962373	Fip1l1
ERDHSPTPSVFNSDEER	ERDHsPTPSVFNsDEER	4	2	4.89453	0.00764067	424	428;436	D3Z619	Pre-mRNA 3'-end-processing factor FIP1 OS=Mus musculus GN=Fip1l1 PE=2 SV=1	0	0	0	0	0	0	-0.217847	-0.1723	0.929508	Fip1l1
ERDHSPTPSVFNSDEER	ERDHsPTPSVFNSDEER	4	1	8.63096	0.00272225	424	428	D3Z619	Pre-mRNA 3'-end-processing factor FIP1 OS=Mus musculus GN=Fip1l1 PE=2 SV=1	6	3	6	6	0	0	-1.19744	-1.7616	0.541627	Fip1l1
GETPPTPPPR	GEtPPTPPPR	2	1	5.83222	0.00325039	268	270	D3Z623	MCG7194, isoform CRA_a OS=Mus musculus GN=9330159F19Rik PE=4 SV=2	0	0	0	1	0	0	-0.343361	-0.2722	0.969822	9330159F19Rik
GETPPTPPPR	GETPPtPPPR	2	1	8.55046	0.00272806	268	273	D3Z623	MCG7194, isoform CRA_a OS=Mus musculus GN=9330159F19Rik PE=4 SV=2	0	0	0	1	0	0	-0.268341	-0.221	0.951596	9330159F19Rik
NFLGEESQGSPK	NFLGEESQGsPK	2	1	7.11828	0.00276599	120	129	D3Z623	MCG7194, isoform CRA_a OS=Mus musculus GN=9330159F19Rik PE=4 SV=2	0	0	0	0	0	0	-0.246701	-0.1884	0.937872	9330159F19Rik
SDPVLQEMPK	sDPVLQEMPK	1	1	51.547	0.000163132	204	204	D3Z623	MCG7194, isoform CRA_a OS=Mus musculus GN=9330159F19Rik PE=4 SV=2	0	0	0	1	0	0	-0.289982	-0.2287	0.956463	9330159F19Rik
VYEDSGIPLPAESPK	VYEDSGIPLPAEsPK	3	1	25.9376	0.00115396	84	96	D3Z687	Protein 0610010K14Rik OS=Mus musculus GN=0610010K14Rik PE=4 SV=2	0	0	0	4	0	0	0.92621	0.8274	0.961866	0610010K14Rik
ADGYEPPVQESV	ADGYEPPVQEsV	2	1	32.4327	0.000962449	253	263	D3Z6C3	40S ribosomal protein S3a OS=Mus musculus GN=Rps3a2 PE=3 SV=1	0	0	3	3	3	9	1.37489	1.8138	0.370545	Rps3a2
SAGEDNDGPVLTDEQK	sAGEDNDGPVLTDEQK	2	1	18.7535	0.00155855	139	139	D3Z6F1	ADP-ribosylation factor-like protein 6-interacting protein 4 (Fragment) OS=Mus musculus GN=Arl6ip4 PE=2 SV=1	0	3	0	3	3	3	0.695379	0.8662	0.965823	Arl6ip4
VLSIGDGIAR	VLsIGDGIAR	1	1	52.7137	8.57155e-05	24	26	D3Z6F5	ATP synthase subunit alpha OS=Mus musculus GN=Atp5a1 PE=3 SV=1	2	0	2	2	0	2	-0.259685	-0.2734	0.96982	Atp5a1
SQSLIIR	SQsLIIR	2	1	14.1699	0.00211808	0	2	D3Z6J1	DEP domain containing 1a, isoform CRA_c OS=Mus musculus GN=Depdc1a PE=4 SV=1	0	0	2	0	2	0	-0.313065	-0.3026	0.958659	Depdc1a
SWANNSPVQETENLEDSK	SWANNsPVQETENLEDSK	4	1	5.42727	0.00427594	164	169	D3Z6J6	tRNA-specific adenosine deaminase 1 OS=Mus musculus GN=Adat1 PE=2 SV=1	0	0	1	0	0	0	-0.259685	-0.2125	0.946868	Adat1
FSSPPPLAVSR	FsSPPPLAVSR	3	1	8.60641	0.00272411	723	724	D3Z6K8	Ras-specific guanine nucleotide-releasing factor 2 OS=Mus musculus GN=Rasgrf2 PE=2 SV=2	2	0	0	0	0	0	-0.774727	-0.6438	0.922916	Rasgrf2
KFSSPPPLAVSR	KFsSPPPLAVSR	3	1	13.8792	0.00217295	722	724	D3Z6K8	Ras-specific guanine nucleotide-releasing factor 2 OS=Mus musculus GN=Rasgrf2 PE=2 SV=2	4	0	0	4	0	0	-0.266899	-0.3159	0.953607	Rasgrf2
KLSLTSSLNSR	KLsLTSSLNSR	5	1	11.6762	0.00224638	742	744	D3Z6K8	Ras-specific guanine nucleotide-releasing factor 2 OS=Mus musculus GN=Rasgrf2 PE=2 SV=2	4	0	0	2	4	2	0.214962	0.2624	0.89245	Rasgrf2
LSLTSSLNSR	LsLTSSLNSR	5	1	9.42293	0.0025918	743	744	D3Z6K8	Ras-specific guanine nucleotide-releasing factor 2 OS=Mus musculus GN=Rasgrf2 PE=2 SV=2	2	0	0	0	0	0	-0.68528	-0.5822	0.919889	Rasgrf2
LSLTSSLNSR	LSLTSsLNSR	5	1	8.0416	0.00274918	743	748	D3Z6K8	Ras-specific guanine nucleotide-releasing factor 2 OS=Mus musculus GN=Rasgrf2 PE=2 SV=2	0	0	0	2	0	0	0.194764	0.1604	0.883812	Rasgrf2
AGSPDVLR	AGsPDVLR	1	1	38.7955	0.000801932	17	19	D3Z6P2	Zinc finger protein 740 (Fragment) OS=Mus musculus GN=Zfp740 PE=2 SV=1	10	5	10	10	25	15	0.758858	2.2324	0.179753	Zfp740
AGHVLSTSAGNSAPNSPMAMLHISSNPEK	AGHVLSTSAGNsAPNSPMAMLHISSNPEK	7	1	5.25676	0.00505155	126	137	D3Z6Q7	Transcription factor EB OS=Mus musculus GN=Tfeb PE=2 SV=1	3	0	0	0	0	0	-1.06904	-0.9667	0.954839	Tfeb
FAAHVSPAQGSPKPAPAASPGVR	FAAHVsPAQGsPKPAPAAsPGVR	3	3	102.018	1.0315e-08	103	108;113;121	D3Z6Q7	Transcription factor EB OS=Mus musculus GN=Tfeb PE=2 SV=1	0	0	0	0	3	6	1.64612	1.6135	0.492488	Tfeb
FAAHVSPAQGSPKPAPAASPGVR	FAAHVSPAQGsPKPAPAAsPGVR	3	2	9.94018	0.00247676	103	113;121	D3Z6Q7	Transcription factor EB OS=Mus musculus GN=Tfeb PE=2 SV=1	3	0	0	0	3	6	0.796368	1.0047	0.927566	Tfeb
FPSNLEVEASPQAPSAEVNASPLWNLAHVK	FPSNLEVEAsPQAPSAEVNASPLWNLAHVK	4	1	7.57649	0.00276151	263	272	D3Z6Y8	STAGA complex 65 subunit gamma OS=Mus musculus GN=Supt7l PE=4 SV=1	0	0	0	2	0	0	0.213519	0.184	0.885415	Supt7l
DGPPSALGSR	DGPPSALGsR	2	1	14.1673	0.00211808	226	234	D3Z6Z7	MCG125477, isoform CRA_a OS=Mus musculus GN=Rasal3 PE=4 SV=1	0	0	0	0	0	1	-0.271227	-0.2092	0.946869	Rasal3
VGSASSENSMQAALGNLK	VGsASSENSMQAALGNLK	4	1	9.4059	0.00259569	163	165	D3Z6Z7	MCG125477, isoform CRA_a OS=Mus musculus GN=Rasal3 PE=4 SV=1	0	0	0	0	3	1	0.543896	0.4792	0.919585	Rasal3
AMSLNMLNVDGPR	AMsLNMLNVDGPR	1	1	61.1297	1.30914e-08	465	467	D3Z710	Kinesin light chain 3 OS=Mus musculus GN=Klc3 PE=2 SV=1	2	2	6	2	0	2	-1.32295	-1.6504	0.628211	Klc3
RDSLASLFPSEEEEK	RDsLASLFPSEEEEK	3	1	4.7341	0.0092447	171	173	D3Z710	Kinesin light chain 3 OS=Mus musculus GN=Klc3 PE=2 SV=1	0	2	0	0	0	0	-0.706921	-0.6243	0.921687	Klc3
TLSISTQDLSPR	TLSIsTQDLSPR	5	1	5.103	0.00598254	494	498	D3Z710	Kinesin light chain 3 OS=Mus musculus GN=Klc3 PE=2 SV=1	2	2	2	4	0	0	-0.239487	-0.281	0.96595	Klc3
AASPVEELLTMEDEGNSDMLVVTTK	AAsPVEELLTMEDEGNSDMLVVTTK	5	1	7.50832	0.0027627	122	124	D3Z715	Tax1-binding protein 1 homolog (Fragment) OS=Mus musculus GN=Tax1bp1 PE=2 SV=1	9	9	3	15	15	6	0.516485	1.2688	0.738911	Tax1bp1
THLLQFALESPPISPVSSTSK	THLLQFALEsPPIsPVSSTSK	7	2	11.1328	0.00230876	90	99;103	D3Z734	E3 ubiquitin-protein ligase RAD18 OS=Mus musculus GN=Rad18 PE=2 SV=1	0	0	0	0	0	5	1.15271	1.0573	0.890868	Rad18
SPGSPLPPLPEDGEGSEVINSK	sPGSPLPPLPEDGEGSEVINSK	4	1	8.24546	0.00274252	146	146	D3Z769	Protein lin-37 homolog (Fragment) OS=Mus musculus GN=Lin37 PE=4 SV=1	3	0	3	0	9	0	0.424152	0.5844	0.933033	Lin37
AAPTTSSSSSPPSPASPTSLNQGAR	AAPTTSSSSSPPSPAsPTSLNQGAR	11	1	7.89272	0.00275363	1291	1306	D3Z781	Sickle tail protein OS=Mus musculus GN=Etl4 PE=2 SV=2	2	2	0	2	0	0	-0.637671	-0.6538	0.923598	Etl4
LELSEDSPNSEQELDK	LELSEDsPNSEQELDK	3	1	9.10267	0.00266055	1029	1035	D3Z781	Sickle tail protein OS=Mus musculus GN=Etl4 PE=2 SV=2	2	0	0	0	0	0	-0.81368	-0.7218	0.929336	Etl4
LELSEDSPNSEQELDK	LELSEDSPNsEQELDK	3	1	7.63583	0.00276029	1029	1038	D3Z781	Sickle tail protein OS=Mus musculus GN=Etl4 PE=2 SV=2	2	0	0	2	2	0	0.0577078	0.0565	0.881958	Etl4
LSSLPVSR	LSsLPVSR	3	1	9.98518	0.00246801	351	353	D3Z781	Sickle tail protein OS=Mus musculus GN=Etl4 PE=2 SV=2	3	6	6	6	3	0	-0.858404	-1.4071	0.815618	Etl4
LSSLPVSR	LSSLPVsR	3	1	14.9479	0.00194194	351	357	D3Z781	Sickle tail protein OS=Mus musculus GN=Etl4 PE=2 SV=2	0	3	0	0	0	0	-1.06759	-0.9377	0.95189	Etl4
NVYYELNDVR	NVyYELNDVR	2	1	9.719	0.00252257	242	244	D3Z781	Sickle tail protein OS=Mus musculus GN=Etl4 PE=2 SV=2	6	0	3	3	3	0	-0.771842	-1.0163	0.959589	Etl4
SISPSPSAILER	sIsPSPSAILER	4	2	7.23797	0.00276531	359	359;361	D3Z781	Sickle tail protein OS=Mus musculus GN=Etl4 PE=2 SV=2	3	0	3	0	0	6	-0.0302966	-0.0368	0.890569	Etl4
SISPSPSAILER	SIsPsPSAILER	4	2	4.87134	0.00785467	359	361;363	D3Z781	Sickle tail protein OS=Mus musculus GN=Etl4 PE=2 SV=2	3	0	0	0	0	0	-1.05461	-0.9532	0.953373	Etl4
SISPSPSAILER	SIsPSPsAILER	4	2	5.18037	0.00548438	359	361;365	D3Z781	Sickle tail protein OS=Mus musculus GN=Etl4 PE=2 SV=2	3	0	0	0	0	0	-1.00844	-0.9488	0.952881	Etl4
SISPSPSAILER	SIsPSPSAILER	4	1	12.7329	0.00223106	359	361	D3Z781	Sickle tail protein OS=Mus musculus GN=Etl4 PE=2 SV=2	6	9	0	12	12	12	0.972376	2.1877	0.195811	Etl4
SISPSPSAILER	SISPsPSAILER	4	1	5.444	0.00421262	359	363	D3Z781	Sickle tail protein OS=Mus musculus GN=Etl4 PE=2 SV=2	6	3	3	6	3	3	-0.245258	-0.3995	0.931869	Etl4
SMTDVLTMLR	sMTDVLTMLR	3	1	4.73105	0.00927745	809	809	D3Z781	Sickle tail protein OS=Mus musculus GN=Etl4 PE=2 SV=2	2	0	0	2	0	0	-0.253914	-0.2436	0.964011	Etl4
SSSLPSASGDSSNLPNAPATKPSIASTPLSPQAGR	SSSLPSASGDSSNLPNAPATKPSIASTPLsPQAGR	12	1	5.02105	0.00657893	1215	1244	D3Z781	Sickle tail protein OS=Mus musculus GN=Etl4 PE=2 SV=2	2	0	2	0	0	0	-1.06327	-0.9423	0.952386	Etl4
TRASLPVVR	TRAsLPVVR	2	1	7.75218	0.00275752	166	169	D3Z781	Sickle tail protein OS=Mus musculus GN=Etl4 PE=2 SV=2	3	0	0	0	0	0	-1.15271	-1.0398	0.961874	Etl4
SIEDLQPPNALSAPFTNSLAR	sIEDLQPPNALSAPFTNSLAR	4	1	51.2731	0.000184041	174	174	D3Z7A7	Formin-like protein 3 OS=Mus musculus GN=Fmnl3 PE=2 SV=1	5	4	4	3	0	5	-0.803581	-1.2428	0.928436	Fmnl3
QESPLLVTK	QEsPLLVTK	2	1	52.9198	6.96208e-05	135	137	D3Z7B1	Protein 1700021K19Rik OS=Mus musculus GN=1700021K19Rik PE=2 SV=1	1	0	0	0	1	0	-0.356346	-0.2749	0.969817	1700021K19Rik
SHSDTNIASR	SHsDTNIASR	4	1	7.86977	0.00275429	349	351	D3Z7B1	Protein 1700021K19Rik OS=Mus musculus GN=1700021K19Rik PE=2 SV=1	1	0	0	1	0	0	-0.376543	-0.2873	0.964069	1700021K19Rik
STSFSLSGPSWQPQEDR	STsFSLSGPSWQPQEDR	6	1	4.68243	0.0098207	187	189	D3Z7B1	Protein 1700021K19Rik OS=Mus musculus GN=1700021K19Rik PE=2 SV=1	0	0	0	0	0	1	-0.271227	-0.2143	0.949214	1700021K19Rik
DSLGSDSSTAIIPHELIR	DsLGSDSSTAIIPHELIR	5	1	17.0225	0.00174679	345	346	D3Z7B6	Suppressor of fused homolog OS=Mus musculus GN=Sufu PE=2 SV=1	0	0	1	0	0	1	-0.27844	-0.2205	0.951596	Sufu
KDSLGSDSSTAIIPHELIR	KDsLGsDSSTAIIPHELIR	5	2	6.08503	0.0029783	344	346;349	D3Z7B6	Suppressor of fused homolog OS=Mus musculus GN=Sufu PE=2 SV=1	0	0	1	0	0	0	-0.379429	-0.3001	0.960416	Sufu
KDSLGSDSSTAIIPHELIR	KDsLGSDSSTAIIPHELIR	5	1	9.56176	0.00255904	344	346	D3Z7B6	Suppressor of fused homolog OS=Mus musculus GN=Sufu PE=2 SV=1	2	1	3	3	4	1	0.253914	0.3117	0.897865	Sufu
MDSNTQGIENPGFETTPPFQGMPEAK	MDsNTQGIENPGFETTPPFQGMPEAK	4	1	7.51082	0.00276266	149	151	D3Z7B7	Protein 4632428N05Rik OS=Mus musculus GN=4632428N05Rik PE=2 SV=1	0	0	2	0	2	2	0.0577078	0.0564	0.881958	4632428N05Rik
YLLSDPSTPLSPPGPGDVFFPSLDPVPDSPNSEAI	YLLSDPSTPLSPPGPGDVFFPSLDPVPDsPNSEAI	8	1	5.35885	0.00455728	193	221	D3Z7B7	Protein 4632428N05Rik OS=Mus musculus GN=4632428N05Rik PE=2 SV=1	0	0	0	3	0	6	1.53503	1.6943	0.43953	4632428N05Rik
FRSDVHTEAVQAALAK	FRsDVHTEAVQAALAK	2	1	14.9719	0.00193832	91	93	D3Z7D3	Disco-interacting protein 2 homolog A OS=Mus musculus GN=Dip2a PE=4 SV=1	0	2	0	6	0	0	0.891586	0.9287	0.971788	Dip2a
TSSFAEPGGGGGGGGGGPGGSASGPGGTGGGK	TSsFAEPGGGGGGGGGGPGGSASGPGGTGGGK	6	1	4.78034	0.00875284	19	21	D3Z7E5	Glycogen synthase kinase-3 alpha OS=Mus musculus GN=Gsk3a PE=4 SV=1	2	0	0	0	0	0	-0.773285	-0.6726	0.925083	Gsk3a
LIASVADDEAAVPNNK	LIAsVADDEAAVPNNK	1	1	63.0372	1.29619e-08	8	11	D3Z7F0	L-lactate dehydrogenase (Fragment) OS=Mus musculus GN=Ldhb PE=2 SV=1	4	2	0	2	0	0	-1.16281	-1.2389	0.928445	Ldhb
NGALGSVESLPDRK	NGALGsVESLPDRK	2	1	8.36046	0.00273803	6	11	D3Z7G6	Selenocysteine lyase (Fragment) OS=Mus musculus GN=Scly PE=2 SV=1	0	0	0	0	2	0	0.164467	0.1407	0.882795	Scly
DLQSSPPSLPLGFLGEGDAVTK	DLQSSPPsLPLGFLGEGDAVTK	4	1	5.95547	0.00309404	304	311	D3Z7I3	SRY-box containing gene 13, isoform CRA_b OS=Mus musculus GN=Sox13 PE=4 SV=1	0	0	0	2	4	4	1.69372	1.7134	0.427545	Sox13
GEEPDVRYDFEPYVSNNSWSPIMR	GEEPDVRYDFEPYVSNNSWsPIMR	5	1	15.1093	0.00190973	560	579	D3Z7R7	Minor histocompatibility protein HA-1 OS=Mus musculus GN=Hmha1 PE=2 SV=1	0	0	0	4	0	0	0.793482	0.7744	0.956091	Hmha1
GSFNPGDASGPEAAGSPPEEGGTSEAAPNK	GsFNPGDASGPEAAGSPPEEGGTSEAAPNK	5	1	14.4235	0.00206205	587	588	D3Z7R7	Minor histocompatibility protein HA-1 OS=Mus musculus GN=Hmha1 PE=2 SV=1	2	0	0	6	6	4	1.89282	2.4514	0.112717	Hmha1
HASAAGFPLSGTATWTLGR	HAsAAGFPLSGTATWTLGR	5	1	37.2289	0.000836191	81	83	D3Z7R7	Minor histocompatibility protein HA-1 OS=Mus musculus GN=Hmha1 PE=2 SV=1	0	2	6	2	0	2	-1.18012	-1.4089	0.812069	Hmha1
KGSFNPGDASGPEAAGSPPEEGGTSEAAPNK	KGsFNPGDASGPEAAGsPPEEGGTSEAAPNK	5	2	7.41685	0.00276392	586	588;602	D3Z7R7	Minor histocompatibility protein HA-1 OS=Mus musculus GN=Hmha1 PE=2 SV=1	0	0	0	0	0	2	0.154368	0.1367	0.882584	Hmha1
KGSFNPGDASGPEAAGSPPEEGGTSEAAPNK	KGsFNPGDASGPEAAGSPPEEGGTSEAAPNK	5	1	27.8303	0.00114338	586	588	D3Z7R7	Minor histocompatibility protein HA-1 OS=Mus musculus GN=Hmha1 PE=2 SV=1	0	4	0	4	8	2	1.01566	1.4924	0.57562	Hmha1
QGGSESEAATLAMVGR	QGGsESEAATLAMVGR	3	1	18.3272	0.00158684	883	886	D3Z7R7	Minor histocompatibility protein HA-1 OS=Mus musculus GN=Hmha1 PE=2 SV=1	0	0	0	0	0	2	0.200535	0.1746	0.884733	Hmha1
SPLSAASPAELPTEGAFPDGVEDISTLLADVAR	sPLSAASPAELPTEGAFPDGVEDISTLLADVAR	6	1	4.67131	0.00994917	103	103	D3Z7R7	Minor histocompatibility protein HA-1 OS=Mus musculus GN=Hmha1 PE=2 SV=1	0	0	0	0	0	2	0.190436	0.1673	0.884408	Hmha1
SWPISISDTEVGLDTSSGDLK	sWPISISDTEVGLDTSSGDLK	7	1	8.23936	0.00274272	629	629	D3Z7R7	Minor histocompatibility protein HA-1 OS=Mus musculus GN=Hmha1 PE=2 SV=1	4	2	0	6	2	6	0.790597	1.1647	0.81426	Hmha1
YDFEPYVSNNSWSPIMR	YDFEPYVSNNSWsPIMR	5	1	8.47183	0.00273265	567	579	D3Z7R7	Minor histocompatibility protein HA-1 OS=Mus musculus GN=Hmha1 PE=2 SV=1	16	14	16	24	4	30	0.121186	0.4276	0.912519	Hmha1
SDSPPAPLRPWVPLRK	SDsPPAPLRPWVPLRK	2	1	4.77349	0.00882548	266	268	D3Z7T0	Striated muscle-specific serine/threonine-protein kinase (Fragment) OS=Mus musculus GN=Speg PE=2 SV=1	0	0	0	2	0	0	0.232274	0.198	0.886533	Speg
AVSVNDEDLLLR	AVsVNDEDLLLR	1	1	56.0957	1.34332e-08	62	64	D3Z7V1	Fibronectin type 3 and ankyrin repeat domains 1 protein (Fragment) OS=Mus musculus GN=Fank1 PE=2 SV=1	0	0	0	2	0	0	0.190436	0.1614	0.883815	Fank1
IGESASFILNK	IGESAsFILNK	2	1	7.2032	0.0027655	44	49	D6RCG7	Caspase-12 OS=Mus musculus GN=Casp12 PE=2 SV=1	0	0	0	2	0	0	0.180337	0.1498	0.88327	Casp12
DNSELMEDPFIGR	DNsELMEDPFIGR	1	1	7.15961	0.00276573	78	80	D6RCV4	Carbohydrate sulfotransferase 8 OS=Mus musculus GN=Chst8 PE=2 SV=1	0	0	0	1	0	0	-0.297195	-0.2419	0.964009	Chst8
LEMLEYSHYQVQTHLENPTK	LEMLEySHYQVQTHLENPTK	5	1	7.95079	0.00275193	2	7	D6RCW2	Microphthalmia-associated transcription factor OS=Mus musculus GN=Mitf PE=2 SV=1	0	1	0	0	0	0	-0.186108	-0.1524	0.92183	Mitf
NASVPNLR	NAsVPNLR	1	1	47.9342	0.000261336	98	100	D6RCX5	Mitochondrial fission regulator 1-like OS=Mus musculus GN=Mtfr1l PE=2 SV=1	12	15	21	18	15	12	-0.33182	-1.0844	0.965826	Mtfr1l
SPSPAVPLR	sPsPAVPLR	2	2	14.5153	0.00204073	226	226;228	D6RD05	Nuclear factor-related to kappa-B-binding protein OS=Mus musculus GN=Nfrkb PE=4 SV=1	0	0	0	0	0	0	-0.295752	-0.2395	0.961464	Nfrkb
SPSPAVPLR	sPSPAVPLR	2	1	4.90178	0.00757588	226	226	D6RD05	Nuclear factor-related to kappa-B-binding protein OS=Mus musculus GN=Nfrkb PE=4 SV=1	0	0	0	0	2	0	0.183222	0.154	0.883531	Nfrkb
SPSPAVPLR	SPsPAVPLR	2	1	5.44824	0.0041967	226	228	D6RD05	Nuclear factor-related to kappa-B-binding protein OS=Mus musculus GN=Nfrkb PE=4 SV=1	2	0	0	0	0	0	-0.730004	-0.6376	0.922593	Nfrkb
RSSYLLAITTER	RSsYLLAITTER	5	1	4.72145	0.00938246	99	101	D6RDB5	Rho GTPase-activating protein 23 OS=Mus musculus GN=Arhgap23 PE=2 SV=1	0	0	12	6	0	0	-1.0575	-1.6268	0.647341	Arhgap23
DSQDTSAEQSDHDDEVASLASASGGFGSK	DsQDTSAEQSDHDDEVASLASASGGFGSK	8	1	4.85116	0.00804592	813	814	D6RE33	Enhancer of mRNA-decapping protein 4 OS=Mus musculus GN=Edc4 PE=2 SV=1	0	2	0	0	0	0	-0.724233	-0.6473	0.923254	Edc4
DSQDTSAEQSDHDDEVASLASASGGFGSK	DSQDTSAEQsDHDDEVASLASASGGFGSK	8	1	13.8296	0.00218079	813	822	D6RE33	Enhancer of mRNA-decapping protein 4 OS=Mus musculus GN=Edc4 PE=2 SV=1	2	2	0	4	4	0	0.621802	0.7713	0.956092	Edc4
GPGQVSTAASALSLDLQEVEPLGLPQASPSR	GPGQVSTAASALSLDLQEVEPLGLPQAsPSR	6	1	8.6907	0.00271723	640	667	D6RE33	Enhancer of mRNA-decapping protein 4 OS=Mus musculus GN=Edc4 PE=2 SV=1	6	4	2	6	8	6	0.528026	0.9506	0.962803	Edc4
SPDVISSASTALSQDIPEIASEALSR	sPDVISSASTALSQDIPEIASEALSR	8	1	22.3235	0.0013877	673	673	D6RE33	Enhancer of mRNA-decapping protein 4 OS=Mus musculus GN=Edc4 PE=2 SV=1	6	8	8	8	10	8	0.0360674	0.0891	0.881519	Edc4
TRSPDVISSASTALSQDIPEIASEALSR	TRsPDVISSASTALSQDIPEIASEALSR	9	1	4.73618	0.00922138	671	673	D6RE33	Enhancer of mRNA-decapping protein 4 OS=Mus musculus GN=Edc4 PE=2 SV=1	2	4	0	6	8	2	1.007	1.5758	0.518468	Edc4
LSTQGSQELPLHNTDSR	LSTQGsQELPLHNTDSR	5	1	5.48668	0.00406118	38	43	D6REF4	Cytosolic 5'-nucleotidase 1B OS=Mus musculus GN=Nt5c1b PE=4 SV=1	0	0	0	1	0	0	-0.313065	-0.2554	0.969195	Nt5c1b
TALSDLYLEHLLQK	TALsDLYLEHLLQK	3	1	16.7038	0.0017749	16	19	D6RFD5	55 kDa erythrocyte membrane protein OS=Mus musculus GN=Mpp1 PE=2 SV=1	63	42	35	63	35	56	-0.0779055	-0.4836	0.921243	Mpp1
MSPMGTASGSNSPTSDSASVQR	MsPMGTASGSNSPTSDSASVQR	9	1	10.717	0.00236564	47	48	D6RFT9	AN1-type zinc finger protein 5 OS=Mus musculus GN=Zfand5 PE=2 SV=1	3	0	6	3	3	0	-0.777613	-1.0983	0.967095	Zfand5
SAFQINLNPLK	sAFQINLNPLK	1	1	58.0268	1.33021e-08	2	2	D6RFU9	Synaptophysin-like protein 1 OS=Mus musculus GN=Sypl PE=2 SV=1	5	6	3	4	1	6	-0.618916	-1.0636	0.964096	Sypl
VSSLSPEQEQGLWK	VSSLsPEQEQGLWK	3	1	4.86025	0.00796316	189	193	D6RG49	Protein FAM76B OS=Mus musculus GN=Fam76b PE=4 SV=1	0	0	0	0	0	2	0.178894	0.1619	0.884101	Fam76b
SHNDFVAILDLPEGEHQYK	sHNDFVAILDLPEGEHQYK	2	1	112.176	9.62554e-09	107	107	D6RG50	5'-AMP-activated protein kinase subunit beta-2 OS=Mus musculus GN=Prkab2 PE=2 SV=1	12	10	8	10	4	2	-1.1758	-2.5093	0.139063	Prkab2
GISPIVFDR	GIsPIVFDR	1	1	59.7938	1.31821e-08	319	321	D6RG95	YTH domain-containing protein 1 OS=Mus musculus GN=Ythdc1 PE=2 SV=1	3	7	6	4	4	3	-0.871388	-1.508	0.738696	Ythdc1
LIPSAVATGTFSPNASPGAEIR	LIPSAVATGTFsPNAsPGAEIR	5	2	10.4	0.0024055	537	548;552	D6RH37	Serine/threonine-protein kinase N1 OS=Mus musculus GN=Pkn1 PE=2 SV=1	0	0	1	1	1	2	0.271227	0.2307	0.889527	Pkn1
LIPSAVATGTFSPNASPGAEIR	LIPSAVATGTFsPNASPGAEIR	5	1	6.18248	0.00291606	537	548	D6RH37	Serine/threonine-protein kinase N1 OS=Mus musculus GN=Pkn1 PE=2 SV=1	0	0	0	1	1	0	-0.318836	-0.2462	0.964012	Pkn1
LIPSAVATGTFSPNASPGAEIR	LIPSAVATGTFSPNAsPGAEIR	5	1	7.48619	0.00276303	537	552	D6RH37	Serine/threonine-protein kinase N1 OS=Mus musculus GN=Pkn1 PE=2 SV=1	2	0	2	3	4	1	0.489074	0.58	0.933033	Pkn1
NLPETIPWSPPPSVGASGTPESR	NLPETIPWsPPPSVGASGTPESR	6	1	11.0593	0.00231928	350	358	D6RH37	Serine/threonine-protein kinase N1 OS=Mus musculus GN=Pkn1 PE=2 SV=1	0	0	0	1	1	0	-0.236602	-0.1822	0.933604	Pkn1
SPLTLEDFK	sPLTLEDFK	2	1	15.1957	0.00189322	624	624	D6RH37	Serine/threonine-protein kinase N1 OS=Mus musculus GN=Pkn1 PE=2 SV=1	0	0	0	0	2	1	0.209191	0.1767	0.885065	Pkn1
TGGTLSDPEVQR	tGGTLSDPEVQR	3	1	9.16726	0.00264833	24	24	D6RH88	DENN domain-containing protein 1A OS=Mus musculus GN=Dennd1a PE=2 SV=1	0	0	0	0	0	0	-0.22506	-0.1681	0.927523	Dennd1a
SQAARIQRHK	sQAARIQRHK	1	1	10.2128	0.0024309	195	195	D6RHL3	Dual-specificity protein phosphatase 13 isoform A OS=Mus musculus GN=Dusp13 PE=2 SV=1	2	0	0	2	0	0	-0.253914	-0.2342	0.958948	Dusp13
DDSFLGK	DDsFLGK	1	1	34.1807	0.000914327	26	28	D6RHM9	Alpha-parvin OS=Mus musculus GN=Parva PE=2 SV=1	0	0	2	0	0	0	-0.708363	-0.5653	0.919383	Parva
SNSTSVNPYSAGEIDFPMTK	SNsTSVNPYSAGEIDFPMTK	7	1	5.09149	0.0060616	137	139	D6RI15	Pro-interleukin-16 OS=Mus musculus GN=Il16 PE=2 SV=1	0	0	1	0	0	0	-0.272669	-0.2169	0.949214	Il16
LGSPAGSPVLGISGR	LGsPAGsPVLGISGR	3	2	30.7227	0.00101713	20	22;26	D6RI30	Diacylglycerol kinase theta OS=Mus musculus GN=Dgkq PE=4 SV=1	0	2	2	3	2	2	0.248144	0.2826	0.894544	Dgkq
LGSPAGSPVLGISGR	LGsPAGSPVLGISGR	3	1	21.3911	0.00147057	20	22	D6RI30	Diacylglycerol kinase theta OS=Mus musculus GN=Dgkq PE=4 SV=1	0	1	0	0	0	1	-0.26257	-0.208	0.94687	Dgkq
LGSPAGSPVLGISGR	LGSPAGsPVLGISGR	3	1	21.4166	0.00146953	20	26	D6RI30	Diacylglycerol kinase theta OS=Mus musculus GN=Dgkq PE=4 SV=1	0	0	0	1	0	0	-0.366445	-0.2884	0.964067	Dgkq
DTPPPLVPPAAR	DtPPPLVPPAAR	1	1	66.1178	1.27527e-08	4	5	D6RIL4	Methylosome protein 50 OS=Mus musculus GN=Wdr77 PE=2 SV=1	6	10	6	6	6	4	-0.682395	-1.3625	0.847112	Wdr77
KDTPPPLVPPAAR	KDtPPPLVPPAAR	1	1	80.3575	1.17858e-08	3	5	D6RIL4	Methylosome protein 50 OS=Mus musculus GN=Wdr77 PE=2 SV=1	18	18	14	16	14	10	-0.549667	-1.8626	0.466995	Wdr77
MRKDTPPPLVPPAAR	MRKDtPPPLVPPAAR	1	1	58.5682	1.32653e-08	1	5	D6RIL4	Methylosome protein 50 OS=Mus musculus GN=Wdr77 PE=2 SV=1	0	0	0	2	0	0	0.259685	0.2157	0.888183	Wdr77
TGTAEMSSILEER	TGtAEMSSILEER	4	1	5.4921	0.00404257	46	48	D6RJ16	ATP synthase subunit alpha, mitochondrial OS=Mus musculus GN=Atp5a1 PE=4 SV=1	0	0	4	4	4	2	0.504943	0.683	0.945886	Atp5a1
TGTAEMSSILEER	TGTAEMSsILEER	4	1	5.58437	0.00376222	46	53	D6RJ16	ATP synthase subunit alpha, mitochondrial OS=Mus musculus GN=Atp5a1 PE=4 SV=1	4	4	2	4	4	6	0.291424	0.4954	0.921521	Atp5a1
GYALVPIIVSPSTPK	GYALVPIIVsPSTPK	4	1	5.68116	0.00352539	348	357	D6RJK7	TATA element modulatory factor OS=Mus musculus GN=Tmf1 PE=4 SV=1	0	0	0	2	4	0	1.0575	1.049	0.897641	Tmf1
IDSFSVQSLDSR	IDsFSVQSLDSR	4	1	16.693	0.00177589	322	324	D6RJK7	TATA element modulatory factor OS=Mus musculus GN=Tmf1 PE=4 SV=1	0	0	0	0	2	4	1.01566	0.9905	0.937334	Tmf1
IDSFSVQSLDSR	IDSFSVQsLDSR	4	1	15.798	0.00182159	322	329	D6RJK7	TATA element modulatory factor OS=Mus musculus GN=Tmf1 PE=4 SV=1	0	0	2	0	0	2	-0.326049	-0.3053	0.956937	Tmf1
SVSEINSDDELPGK	SVSEINsDDELPGK	3	1	23.48	0.00124032	334	340	D6RJK7	TATA element modulatory factor OS=Mus musculus GN=Tmf1 PE=4 SV=1	6	6	6	8	10	8	0.29431	0.6844	0.945886	Tmf1
SPIPLDRPDMR	sPIPLDRPDMR	1	1	28.5741	0.0010965	439	439	D9HP81	Regulating synaptic membrane exocytosis 2 OS=Mus musculus GN=Rims2 PE=2 SV=1	0	0	0	0	1	0	-0.334705	-0.2682	0.971812	Rims2
HALGGSLEHLPR	HALGGsLEHLPR	1	1	70.018	1.24879e-08	337	342	E0CX32	Coiled-coil domain-containing protein 85A OS=Mus musculus GN=Ccdc85a PE=2 SV=1	2	0	0	2	1	0	-0.258242	-0.2435	0.964011	Ccdc85a
HPHPGSSPEVLPK	HPHPGsSPEVLPK	2	1	4.69152	0.00971717	290	295	E0CX32	Coiled-coil domain-containing protein 85A OS=Mus musculus GN=Ccdc85a PE=2 SV=1	1	0	0	0	0	0	-0.265456	-0.2181	0.951596	Ccdc85a
RSGSVYEPLK	RSGsVYEPLK	3	1	7.19866	0.00276552	24	27	E0CX43	Phosphorylase b kinase regulatory subunit beta (Fragment) OS=Mus musculus GN=Phkb PE=2 SV=1	1	0	0	0	0	0	-0.31595	-0.2614	0.97384	Phkb
LDGGSLAISSPR	LDGGsLAISSPR	3	1	4.86512	0.00791316	7	11	E0CXE3	Contactin-6 OS=Mus musculus GN=Cntn6 PE=4 SV=1	0	0	0	0	1	0	-0.311622	-0.2415	0.961465	Cntn6
SASWGSADQLK	SAsWGSADQLK	3	1	9.53151	0.002566	25	27	E0CXI8	Glucocorticoid-induced transcript 1 protein (Fragment) OS=Mus musculus GN=Glcci1 PE=4 SV=1	4	0	2	6	4	0	0.414053	0.5935	0.934291	Glcci1
SGSVYEPLK	SGsVYEPLK	3	1	8.70496	0.00271592	17	19	E0CXM1	Phosphorylase b kinase regulatory subunit beta (Fragment) OS=Mus musculus GN=Phkb PE=2 SV=1	12	4	0	4	4	4	-0.774727	-1.3948	0.822714	Phkb
KQNGIGILTLNNPNK	KQNGIGILtLNNPNK	1	1	16.3348	0.00179561	52	60	E0CXS3	Ethylmalonyl-CoA decarboxylase (Fragment) OS=Mus musculus GN=Echdc1 PE=2 SV=1	0	0	0	1	2	0	0.160139	0.1352	0.88258	Echdc1
ERESSTNNSVSPSESLR	ERESSTNNSVsPSESLR	7	1	13.0438	0.00223097	193	203	E0CXS9	Transducin-like enhancer protein 3 OS=Mus musculus GN=Tle3 PE=2 SV=1	0	0	0	0	9	0	1.79616	1.7817	0.387122	Tle3
ESSTNNSVSPSESLR	EsSTNNSVSPSESLR	7	1	5.00887	0.00667266	195	196	E0CXS9	Transducin-like enhancer protein 3 OS=Mus musculus GN=Tle3 PE=2 SV=1	0	0	0	9	0	0	1.76297	1.8491	0.349093	Tle3
ESSTNNSVSPSESLR	ESSTNNSVsPSESLR	7	1	5.53294	0.00391187	195	203	E0CXS9	Transducin-like enhancer protein 3 OS=Mus musculus GN=Tle3 PE=2 SV=1	9	18	9	0	27	0	-0.549667	-1.5012	0.742457	Tle3
GSADYSMEAK	GsADYSMEAK	3	1	19.7521	0.00151559	216	217	E0CXS9	Transducin-like enhancer protein 3 OS=Mus musculus GN=Tle3 PE=2 SV=1	0	0	10	0	0	0	-2.44825	-2.4306	0.166754	Tle3
NDAPTPGTSTTPGLR	NDAPtPGTSTTPGLR	5	1	17.4588	0.00168652	324	328	E0CXS9	Transducin-like enhancer protein 3 OS=Mus musculus GN=Tle3 PE=2 SV=1	0	0	0	8	0	0	1.60716	1.5467	0.538354	Tle3
NDAPTPGTSTTPGLR	NDAPTPGTSTtPGLR	5	1	6.42466	0.00282323	324	334	E0CXS9	Transducin-like enhancer protein 3 OS=Mus musculus GN=Tle3 PE=2 SV=1	0	0	0	8	0	0	1.61582	1.6878	0.445606	Tle3
VSPAHSPPENGLDK	VsPAHsPPENGLDK	2	2	52.1197	0.000122861	262	263;267	E0CXS9	Transducin-like enhancer protein 3 OS=Mus musculus GN=Tle3 PE=2 SV=1	36	45	63	36	36	72	-0.235159	-1.3932	0.826228	Tle3
YDSDGDKSDDLVVDVSNEDPATPR	YDsDGDKSDDLVVDVSNEDPATPR	5	1	4.76108	0.00895727	238	240	E0CXS9	Transducin-like enhancer protein 3 OS=Mus musculus GN=Tle3 PE=2 SV=1	0	0	9	0	0	0	-2.27513	-2.2478	0.244949	Tle3
QAVQATIAASR	QAVQAtIAASR	2	1	12.8823	0.00223102	35	40	E0CXV8	Polyhomeotic-like protein 1 OS=Mus musculus GN=Phc1 PE=2 SV=1	0	1	0	0	0	0	-0.360674	-0.2912	0.962228	Phc1
MSSPPPSPQK	MSsPPPsPQK	3	2	4.86732	0.00789241	201	203;207	E0CXY0	Fibronectin type-III domain-containing protein 3A (Fragment) OS=Mus musculus GN=Fndc3a PE=2 SV=1	0	2	0	0	2	0	-0.266899	-0.2444	0.964012	Fndc3a
TPPSTPPATANLSADDDFQNTDLR	tPPStPPATANLSADDDFQNTDLR	6	2	8.60878	0.00272405	21	21;25	E0CXZ5	Deoxynucleoside triphosphate triphosphohydrolase SAMHD1 OS=Mus musculus GN=Samhd1 PE=2 SV=1	50	25	35	55	65	85	0.678067	4.1726	0.000259	Samhd1
TPPSTPPATANLSADDDFQNTDLR	tPPSTPPATANLSADDDFQNTDLR	6	1	10.3943	0.00240648	21	21	E0CXZ5	Deoxynucleoside triphosphate triphosphohydrolase SAMHD1 OS=Mus musculus GN=Samhd1 PE=2 SV=1	50	55	90	60	70	95	-0.0201977	-0.1476	0.92002	Samhd1
LPSAAEPVDHAPR	LPsAAEPVDHAPR	1	1	29.8217	0.00105722	105	107	E0CY01	Extracellular serine/threonine protein kinase FAM20C OS=Mus musculus GN=Fam20c PE=2 SV=1	0	0	0	2	0	0	0.266899	0.209	0.887339	Fam20c
TASPVIALQNGLSEDEALQR	TAsPVIALQNGLSEDEALQR	3	1	5.28543	0.0049029	185	187	E0CY18	AN1-type zinc finger protein 2B (Fragment) OS=Mus musculus GN=Zfand2b PE=2 SV=1	4	2	0	4	0	0	-0.467433	-0.5681	0.919483	Zfand2b
SFDDPIVQTER	sFDDPIVQTER	2	1	44.7734	0.000385989	74	74	E0CY23	Heat shock 70 kDa protein 4L (Fragment) OS=Mus musculus GN=Hspa4l PE=2 SV=1	0	0	0	1	1	0	-0.301523	-0.2387	0.961464	Hspa4l
SMSENAVR	sMSENAVR	2	1	7.93734	0.00275233	129	129	E0CYI3	Mitochondrial fission factor OS=Mus musculus GN=Mff PE=4 SV=1	0	0	2	4	0	0	0.305851	0.319	0.899011	Mff
SMSENAVR	SMsENAVR	2	1	9.92309	0.00247989	129	131	E0CYI3	Mitochondrial fission factor OS=Mus musculus GN=Mff PE=4 SV=1	2	0	0	0	4	0	0.403955	0.41	0.910611	Mff
RISDPQVFSK	RIsDPQVFSK	2	1	36.0506	0.00086634	549	551	E0CYM1	Filamin A-interacting protein 1-like OS=Mus musculus GN=Filip1l PE=2 SV=1	8	8	8	8	8	6	-0.367887	-0.8716	0.944801	Filip1l
SNSNSSSVITTEDNK	SNsNSSSVITTEDNK	7	1	5.013	0.00664013	807	809	E0CYM1	Filamin A-interacting protein 1-like OS=Mus musculus GN=Filip1l PE=2 SV=1	2	2	2	2	0	0	-0.842534	-0.8677	0.944288	Filip1l
SMEDLVNEFDEK	sMEDLVNEFDEK	1	1	84.486	1.15055e-08	58	58	E0CYY9	Fasciculation and elongation protein zeta-1 (Fragment) OS=Mus musculus GN=Fez1 PE=2 SV=1	6	0	0	3	3	0	-0.434251	-0.5705	0.91948	Fez1
LLTPNPGYGTQVGTSPAPTTPTEEEDLR	LLTPNPGYGTQVGTSPAPTtPTEEEDLR	8	1	4.69871	0.0096359	15	34	E0CZ07	Mucolipin-1 (Fragment) OS=Mus musculus GN=Mcoln1 PE=2 SV=1	0	0	0	0	1	0	-0.308737	-0.2394	0.961464	Mcoln1
EVDDILGEGSDDSDIEK	EVDDILGEGsDDsDIEK	2	2	64.7325	1.28468e-08	63	72;75	E0CZ13	CTD (Carboxy-terminal domain, RNA polymerase II, polypeptide A) phosphatase, subunit 1, isoform CRA_b OS=Mus musculus GN=Ctdp1 PE=4 SV=1	0	0	2	0	3	0	0.0750201	0.0727	0.881623	Ctdp1
EVDDILGEGSDDSDIEK	EVDDILGEGsDDSDIEK	2	1	9.10543	0.00266013	63	72	E0CZ13	CTD (Carboxy-terminal domain, RNA polymerase II, polypeptide A) phosphatase, subunit 1, isoform CRA_b OS=Mus musculus GN=Ctdp1 PE=4 SV=1	1	0	1	2	3	0	0.869945	0.8328	0.962876	Ctdp1
NPTMLHMVLEALK	NPtMLHMVLEALK	1	1	5.75327	0.00338082	46	48	E0CZ52	Histone H1oo OS=Mus musculus GN=H1foo PE=3 SV=1	0	0	0	1	0	0	-0.377986	-0.2963	0.960425	H1foo
DSTMNLNIPQTLGQPGLTSSPPRK	DSTMNLNIPQTLGQPGLtSSPPRK	6	1	4.88759	0.00770409	42	59	E0CZ69	FYVE, RhoGEF and PH domain-containing protein 4 (Fragment) OS=Mus musculus GN=Fgd4 PE=2 SV=1	0	0	0	0	2	0	0.310179	0.2668	0.892962	Fgd4
SAWTMGAQGLDKR	sAWtMGAQGLDKR	2	2	27.5205	0.00114341	2	2;5	E0CZD2	Ras and Rab interactor 2 (Fragment) OS=Mus musculus GN=Rin2 PE=2 SV=1	0	0	0	2	0	0	0.230831	0.2046	0.886933	Rin2
SGSLERK	sGsLERK	2	2	34.4945	0.000897859	1117	1117;1119	E1U8D0	Protein SOGA1 OS=Mus musculus GN=Soga1 PE=1 SV=3	2	0	2	2	0	6	0.617473	0.7495	0.953345	Soga1
SGSLERK	sGSLERK	2	1	11.5923	0.00225354	1117	1117	E1U8D0	Protein SOGA1 OS=Mus musculus GN=Soga1 PE=1 SV=3	0	0	0	0	0	0	-0.212076	-0.1706	0.929511	Soga1
VYYSPPVAR	VYYsPPVAR	3	1	9.03077	0.00267345	1012	1015	E1U8D0	Protein SOGA1 OS=Mus musculus GN=Soga1 PE=1 SV=3	0	0	0	0	0	0	-0.333263	-0.2689	0.971811	Soga1
TASELLLDR	TAsELLLDR	2	1	16.4494	0.0017907	1644	1646	E2JF22	Piezo-type mechanosensitive ion channel component 1 OS=Mus musculus GN=Piezo1 PE=1 SV=1	8	8	6	8	8	8	-0.0779055	-0.1762	0.931537	Piezo1
TASELLLDRR	TAsELLLDRR	2	1	4.97394	0.00695291	1644	1646	E2JF22	Piezo-type mechanosensitive ion channel component 1 OS=Mus musculus GN=Piezo1 PE=1 SV=1	0	0	0	6	6	4	2.291	2.3612	0.136873	Piezo1
LSINLTEDEEGVANEHQVDSR	LSINLtEDEEGVANEHQVDSR	3	1	5.48538	0.00406536	860	865	E9PUA2	Terminal uridylyltransferase 7 OS=Mus musculus GN=Zcchc6 PE=4 SV=1	0	0	2	0	0	0	-0.673739	-0.5566	0.919244	Zcchc6
YAGSGEEDALSEEDDLAEPAK	YAGsGEEDALsEEDDLAEPAK	3	2	8.1915	0.00274439	881	884;891	E9PUA2	Terminal uridylyltransferase 7 OS=Mus musculus GN=Zcchc6 PE=4 SV=1	0	0	2	0	4	0	0.334705	0.3459	0.901957	Zcchc6
YAGSGEEDALSEEDDLAEPAK	YAGSGEEDALsEEDDLAEPAK	3	1	5.28795	0.00489146	881	891	E9PUA2	Terminal uridylyltransferase 7 OS=Mus musculus GN=Zcchc6 PE=4 SV=1	0	0	0	0	2	0	0.249586	0.2006	0.886539	Zcchc6
ETRNSWDSPAFSNDVIR	EtRNSWDSPAFSNDVIR	4	1	7.98927	0.00275078	492	493	E9PUA3	IQ motif and SEC7 domain-containing protein 1 OS=Mus musculus GN=Iqsec1 PE=2 SV=1	2	0	1	1	3	0	0.00577078	0.0052	0.885456	Iqsec1
MQFSFEGPEK	MQFsFEGPEK	1	1	64.7541	1.28453e-08	162	165	E9PUA3	IQ motif and SEC7 domain-containing protein 1 OS=Mus musculus GN=Iqsec1 PE=2 SV=1	3	6	4	4	4	5	-0.184665	-0.3241	0.951992	Iqsec1
RSSAGSLESNVEGSIISSPHMR	RSsAGSLESNVEGSIISsPHMR	7	2	5.21297	0.00529258	922	924;939	E9PUA3	IQ motif and SEC7 domain-containing protein 1 OS=Mus musculus GN=Iqsec1 PE=2 SV=1	1	0	0	2	1	0	0.15004	0.1358	0.882582	Iqsec1
SALSSSLRDLSEAGK	SALSSsLRDLSEAGK	5	1	5.12832	0.00581257	904	909	E9PUA3	IQ motif and SEC7 domain-containing protein 1 OS=Mus musculus GN=Iqsec1 PE=2 SV=1	1	0	1	2	2	0	0.543896	0.4787	0.919585	Iqsec1
SALSSSLRDLSEAGKR	SALSSsLRDLSEAGKR	5	1	8.40762	0.00273599	904	909	E9PUA3	IQ motif and SEC7 domain-containing protein 1 OS=Mus musculus GN=Iqsec1 PE=2 SV=1	1	1	0	2	2	0	0.543896	0.481	0.919586	Iqsec1
SLSESYELSSDLQDK	SLsESYELSSDLQDK	6	1	5.51265	0.00397515	90	92	E9PUA3	IQ motif and SEC7 domain-containing protein 1 OS=Mus musculus GN=Iqsec1 PE=2 SV=1	0	2	1	0	1	2	-0.230831	-0.211	0.946869	Iqsec1
SPAPSSDFADAITELEDAFSR	sPAPSSDFADAITELEDAFSR	5	1	15.055	0.00191991	209	209	E9PUA3	IQ motif and SEC7 domain-containing protein 1 OS=Mus musculus GN=Iqsec1 PE=2 SV=1	0	0	0	0	0	0	-0.243815	-0.1913	0.937867	Iqsec1
HYSVTLPTVSHSGFLYK	HYsVTLPTVSHSGFLYK	7	1	5.38302	0.00445335	24	26	E9PUB0	Arf-GAP with Rho-GAP domain, ANK repeat and PH domain-containing protein 1 OS=Mus musculus GN=Arap1 PE=2 SV=1	2	1	0	4	1	0	0.370773	0.4033	0.909348	Arap1
MGSVSLIPLR	MGsVSLIPLR	2	1	25.9274	0.00115416	694	696	E9PUB0	Arf-GAP with Rho-GAP domain, ANK repeat and PH domain-containing protein 1 OS=Mus musculus GN=Arap1 PE=2 SV=1	1	0	2	2	2	3	0.698264	0.7021	0.948228	Arap1
SVAAFTADPLSLLR	sVAAFTADPLSLLR	3	1	52.0837	0.000125125	712	712	E9PUB0	Arf-GAP with Rho-GAP domain, ANK repeat and PH domain-containing protein 1 OS=Mus musculus GN=Arap1 PE=2 SV=1	0	1	2	1	0	2	-0.318836	-0.2993	0.960419	Arap1
IRLSPDPWTPETGLVTDAFK	IRLsPDPWTPETGLVTDAFK	4	1	11.571	0.00225532	528	531	E9PUC2	Long-chain-fatty-acid--CoA ligase 3 OS=Mus musculus GN=Acsl3 PE=2 SV=1	2	0	0	0	0	0	-0.764628	-0.6748	0.925478	Acsl3
SHSSPSLNPDASPVTAK	SHsSPSLNPDAsPVTAK	6	2	5.02949	0.00651315	337	339;348	E9PUC5	PH and SEC7 domain-containing protein 3 OS=Mus musculus GN=Psd3 PE=2 SV=1	0	0	0	0	2	2	0.61026	0.5298	0.926028	Psd3
SHSSPSLNPDASPVTAK	SHsSPSLNPDASPVTAK	6	1	5.81126	0.0032824	337	339	E9PUC5	PH and SEC7 domain-containing protein 3 OS=Mus musculus GN=Psd3 PE=2 SV=1	0	0	0	2	2	0	0.578521	0.5007	0.922166	Psd3
EESDGEYDEFGRK	EEsDGEYDEFGRK	2	1	14.3288	0.0020833	81	83	E9PUD0	Zinc finger Ran-binding domain-containing protein 2 OS=Mus musculus GN=Zranb2 PE=2 SV=1	12	9	27	0	15	21	-0.613145	-1.8912	0.446792	Zranb2
ENVEYIEREESDGEYDEFGR	ENVEYIEREEsDGEYDEFGR	3	1	11.8233	0.00223746	73	83	E9PUD0	Zinc finger Ran-binding domain-containing protein 2 OS=Mus musculus GN=Zranb2 PE=2 SV=1	9	9	6	9	9	6	-0.243815	-0.5814	0.919729	Zranb2
ENVEYIEREESDGEYDEFGRK	ENVEyIEREESDGEYDEFGRK	3	1	4.88853	0.0076955	73	77	E9PUD0	Zinc finger Ran-binding domain-containing protein 2 OS=Mus musculus GN=Zranb2 PE=2 SV=1	3	0	3	0	0	0	-1.561	-1.4525	0.783165	Zranb2
ENVEYIEREESDGEYDEFGRK	ENVEYIEREEsDGEYDEFGRK	3	1	15.5729	0.00184011	73	83	E9PUD0	Zinc finger Ran-binding domain-containing protein 2 OS=Mus musculus GN=Zranb2 PE=2 SV=1	3	0	12	3	6	0	-0.913226	-1.4804	0.761079	Zranb2
SRPSSPAVRK	sRPSsPAVRK	3	2	7.77815	0.00275682	253	253;257	E9PUD0	Zinc finger Ran-binding domain-containing protein 2 OS=Mus musculus GN=Zranb2 PE=2 SV=1	0	0	0	3	0	0	0.533797	0.4926	0.92152	Zranb2
YNLDASEEEDSNK	YNLDAsEEEDSNK	3	1	13.6957	0.002201	146	151	E9PUD0	Zinc finger Ran-binding domain-containing protein 2 OS=Mus musculus GN=Zranb2 PE=2 SV=1	3	0	0	9	9	0	1.78461	2.2383	0.17629	Zranb2
YNLDASEEEDSNKK	YNLDAsEEEDSNKK	3	1	10.2838	0.00242092	146	151	E9PUD0	Zinc finger Ran-binding domain-containing protein 2 OS=Mus musculus GN=Zranb2 PE=2 SV=1	0	0	0	3	3	0	1.04595	1.0222	0.917697	Zranb2
SKPIPIMPASPQK	SKPIPIMPAsPQK	2	1	26.8247	0.0011435	583	592	E9PUD2	Dynamin-1-like protein OS=Mus musculus GN=Dnm1l PE=2 SV=1	4	3	0	5	5	2	0.373658	0.5594	0.929865	Dnm1l
HLSVPNIIITPPTPTGMGLSR	HLsVPNIIITPPtPTGMGLSR	5	2	5.12218	0.00585312	67	69;79	E9PUE0	Protein 1190005I06Rik OS=Mus musculus GN=1190005I06Rik PE=4 SV=1	15	15	0	12	3	3	-1.01566	-2.377	0.187647	1190005I06Rik
HLSVPNIIITPPTPTGMGLSR	HLsVPNIIITPPTPTGMGLSR	5	1	31.5194	0.000966382	67	69	E9PUE0	Protein 1190005I06Rik OS=Mus musculus GN=1190005I06Rik PE=4 SV=1	9	6	0	6	0	0	-1.29121	-2.044	0.35151	1190005I06Rik
HLSVPNIIITPPTPTGMGLSR	HLSVPNIIITPPtPTGMGLSR	5	1	9.07674	0.00266535	67	79	E9PUE0	Protein 1190005I06Rik OS=Mus musculus GN=1190005I06Rik PE=4 SV=1	9	12	0	6	0	3	-1.36912	-2.445	0.161316	1190005I06Rik
ADHGVPLPGSPPPAVALPLPSR	ADHGVPLPGsPPPAVALPLPSR	2	1	29.4625	0.00105873	84	93	E9PUE2	Ubiquitin carboxyl-terminal hydrolase OS=Mus musculus GN=Usp21 PE=3 SV=1	0	3	0	0	0	0	-1.11809	-0.9777	0.955807	Usp21
QNSATESADSIEIYVPEAQTR	QNsATESADSIEIYVPEAQTR	6	1	4.96292	0.00704467	264	266	E9PUF2	Disks large-associated protein 4 OS=Mus musculus GN=Dlgap4 PE=2 SV=1	16	16	14	20	14	16	-0.126957	-0.4261	0.92766	Dlgap4
LRPLLSQLGGTLSPNLAAPER	LRPLLSQLGGTLsPNLAAPER	3	1	27.5289	0.00114341	949	961	E9PUF7	Rho guanine nucleotide exchange factor 1 OS=Mus musculus GN=Arhgef1 PE=2 SV=1	1	1	1	2	2	3	0.973819	0.9303	0.972223	Arhgef1
APSQDSLDGKPLQEQMDDLLLR	APsQDsLDGKPLQEQMDDLLLR	2	2	26.4847	0.00114376	236	238;241	E9PUG7	Eukaryotic translation initiation factor 2D OS=Mus musculus GN=Eif2d PE=2 SV=1	2	0	0	6	0	4	1.27679	1.4885	0.579058	Eif2d
APSQDSLDGKPLQEQMDDLLLR	APSQDsLDGKPLQEQMDDLLLR	2	1	8.8109	0.0027049	236	241	E9PUG7	Eukaryotic translation initiation factor 2D OS=Mus musculus GN=Eif2d PE=2 SV=1	4	2	0	4	0	0	-0.489074	-0.5778	0.919735	Eif2d
AVTPNQVQDLYDMMDK	AVtPNQVQDLYDMMDK	2	1	6.65512	0.00278447	473	475	E9PUI4	Protein-methionine sulfoxide oxidase MICAL1 OS=Mus musculus GN=Mical1 PE=2 SV=1	0	0	0	0	0	1	-0.26257	-0.2099	0.946869	Mical1
VSPVPSPSQPAR	VsPVPsPSQPAR	3	2	5.36088	0.00454845	776	777;781	E9PUI4	Protein-methionine sulfoxide oxidase MICAL1 OS=Mus musculus GN=Mical1 PE=2 SV=1	0	0	0	0	3	3	1.04163	1.041	0.904371	Mical1
VSPVPSPSQPAR	VsPVPSPSQPAR	3	1	39.4112	0.000754317	776	777	E9PUI4	Protein-methionine sulfoxide oxidase MICAL1 OS=Mus musculus GN=Mical1 PE=2 SV=1	0	0	0	0	2	3	0.800696	0.7418	0.952788	Mical1
ESPEGSYTDDANQEVR	EsPEGSYTDDANQEVR	4	1	8.36808	0.0027377	500	501	E9PUI5	Formin-binding protein 1-like OS=Mus musculus GN=Fnbp1l PE=2 SV=1	0	6	6	0	0	4	-1.40807	-1.868	0.463586	Fnbp1l
IPGSPSAAASSADMTFGGLASPK	IPGsPSAAASSADMTFGGLASPK	6	1	8.46445	0.00273305	2328	2331	E9PUJ6	Probable E3 ubiquitin-protein ligase MYCBP2 OS=Mus musculus GN=Mycbp2 PE=2 SV=1	0	0	0	0	2	0	0.180337	0.1517	0.883275	Mycbp2
SDSYTLDPDTLR	sDSYTLDPDTLR	5	1	10.619	0.00237822	2943	2943	E9PUJ6	Probable E3 ubiquitin-protein ligase MYCBP2 OS=Mus musculus GN=Mycbp2 PE=2 SV=1	4	0	0	6	6	4	1.24793	1.6932	0.442571	Mycbp2
SKSDSYTLDPDTLR	SKsDSYTLDPDTLR	6	1	6.09858	0.00296902	2941	2943	E9PUJ6	Probable E3 ubiquitin-protein ligase MYCBP2 OS=Mus musculus GN=Mycbp2 PE=2 SV=1	0	0	2	0	0	0	-0.799253	-0.7114	0.928435	Mycbp2
SLSPNHNTLQTLK	SLsPNHNTLQTLK	4	1	5.31796	0.00474377	2859	2861	E9PUJ6	Probable E3 ubiquitin-protein ligase MYCBP2 OS=Mus musculus GN=Mycbp2 PE=2 SV=1	6	8	2	10	6	6	0.242373	0.5145	0.924099	Mycbp2
SYSVVASEYDK	SYsVVASEYDK	5	1	10.1312	0.00244325	3548	3550	E9PUJ6	Probable E3 ubiquitin-protein ligase MYCBP2 OS=Mus musculus GN=Mycbp2 PE=2 SV=1	0	2	0	2	0	0	-0.268341	-0.2456	0.964012	Mycbp2
VNSGDTVGSSLLR	VNsGDTVGSSLLR	4	1	6.86248	0.00277067	3575	3577	E9PUJ6	Probable E3 ubiquitin-protein ligase MYCBP2 OS=Mus musculus GN=Mycbp2 PE=2 SV=1	0	0	0	0	0	2	0.214962	0.1829	0.885414	Mycbp2
ETESEAEDDNLDDLER	EtESEAEDDNLDDLER	2	1	6.28578	0.00286761	889	890	E9PUK6	Serine/arginine repetitive matrix protein 1 OS=Mus musculus GN=Srrm1 PE=2 SV=1	3	0	0	3	0	3	0.251029	0.2833	0.894546	Srrm1
KETESEAEDDNLDDLER	KEtEsEAEDDNLDDLER	2	2	17.9808	0.00161777	888	890;892	E9PUK6	Serine/arginine repetitive matrix protein 1 OS=Mus musculus GN=Srrm1 PE=2 SV=1	3	0	0	0	0	0	-1.04163	-0.915	0.949386	Srrm1
KETESEAEDDNLDDLER	KEtESEAEDDNLDDLER	2	1	6.10205	0.00296606	888	890	E9PUK6	Serine/arginine repetitive matrix protein 1 OS=Mus musculus GN=Srrm1 PE=2 SV=1	3	0	0	0	0	0	-1.1354	-0.9892	0.956766	Srrm1
KETESEAEDDNLDDLER	KETEsEAEDDNLDDLER	2	1	5.19578	0.00539278	888	892	E9PUK6	Serine/arginine repetitive matrix protein 1 OS=Mus musculus GN=Srrm1 PE=2 SV=1	9	0	9	9	15	0	0.188993	0.417	0.911246	Srrm1
KASTPDILK	KAsTPDILK	2	1	8.63981	0.00272162	35	37	E9PUK9	Synaptotagmin-like protein 3 OS=Mus musculus GN=Sytl3 PE=2 SV=1	0	0	0	0	2	0	0.186108	0.1549	0.883533	Sytl3
QDTPPSSPTHSAVFSGGLR	QDtPPSSPTHSAVFSGGLR	6	1	8.14521	0.00274594	60	62	E9PUK9	Synaptotagmin-like protein 3 OS=Mus musculus GN=Sytl3 PE=2 SV=1	0	0	0	0	1	0	-0.328934	-0.2706	0.971808	Sytl3
SQSDTAVNVTSR	SQsDTAVNVTSR	5	1	4.83689	0.00818571	23	25	E9PUK9	Synaptotagmin-like protein 3 OS=Mus musculus GN=Sytl3 PE=2 SV=1	0	0	1	1	3	2	0.865617	0.8248	0.961867	Sytl3
LDEGTPPEPK	LDEGtPPEPK	1	1	60.6799	1.31219e-08	1839	1843	E9PUM4	Talin-2 OS=Mus musculus GN=Tln2 PE=4 SV=1	7	6	9	7	7	7	-0.308737	-0.6793	0.925473	Tln2
NLATSLAELR	NLATsLAELR	2	1	8.02165	0.00274979	1028	1032	E9PUM4	Talin-2 OS=Mus musculus GN=Tln2 PE=4 SV=1	2	0	0	4	4	6	1.69661	2.0707	0.242964	Tln2
QTVLTAAGSIGQASGDLLR	QTVLTAAGsIGQASGDLLR	4	1	9.60249	0.00254926	638	646	E9PUM4	Talin-2 OS=Mus musculus GN=Tln2 PE=4 SV=1	2	0	0	8	2	0	1.35036	1.5432	0.538335	Tln2
SGSSGPETFNVGSMPSPQQQVMVGQMHR	SGSSGPETFNVGSMPsPQQQVMVGQMHR	6	1	16.8594	0.00176277	458	473	E9PUM4	Talin-2 OS=Mus musculus GN=Tln2 PE=4 SV=1	0	0	0	2	0	0	0.155811	0.1387	0.882791	Tln2
SLSVDPGAPNAK	SLsVDPGAPNAK	2	1	11.5387	0.0022584	1323	1325	E9PUM4	Talin-2 OS=Mus musculus GN=Tln2 PE=4 SV=1	2	2	0	0	0	0	-1.04018	-0.9426	0.952386	Tln2
VLAQATSDLVNAMRSDAEAEIDMENSK	VLAQATSDLVNAMRsDAEAEIDMENSK	4	1	4.99812	0.00675813	831	845	E9PUM4	Talin-2 OS=Mus musculus GN=Tln2 PE=4 SV=1	0	0	0	2	0	0	0.188993	0.1631	0.884101	Tln2
SETELLLAGK	sETELLLAGK	2	1	5.23643	0.00516127	1052	1052	E9PUQ8	Protein Dgkd OS=Mus musculus GN=Dgkd PE=2 SV=1	0	0	0	1	1	0	-0.271227	-0.2006	0.942291	Dgkd
LNLTSPK	LNLTsPK	2	1	7.6882	0.00275913	1674	1678	E9PUR0	Protein Ankhd1 OS=Mus musculus GN=Ankhd1 PE=4 SV=1	2	2	0	6	2	2	0.848305	1.0168	0.921	Ankhd1
SQEFSFPVDVNPASDK	sQEFSFPVDVNPASDK	3	1	25.6808	0.00116197	1612	1612	E9PUR0	Protein Ankhd1 OS=Mus musculus GN=Ankhd1 PE=4 SV=1	2	2	4	0	2	0	-1.35469	-1.4461	0.786815	Ankhd1
TGGGGGASGSDEDEVSEVESFILDQEDLDNPVLK	tGGGGGASGSDEDEVSEVESFILDQEDLDNPVLK	5	1	4.84559	0.00809966	90	90	E9PUR0	Protein Ankhd1 OS=Mus musculus GN=Ankhd1 PE=4 SV=1	2	0	0	0	0	0	-0.753087	-0.638	0.922592	Ankhd1
AGSGPHSVPLEVNLAILGR	AGsGPHSVPLEVNLAILGR	2	1	8.42423	0.0027351	10	12	E9PUV1	Ras-like protein family member 12 OS=Mus musculus GN=Rasl12 PE=2 SV=1	0	0	2	0	0	0	-0.704035	-0.5988	0.920448	Rasl12
SFSLQSDK	sFSLQSDK	3	1	6.21106	0.00290105	1401	1401	E9PV03	Protein Nbeal1 OS=Mus musculus GN=Nbeal1 PE=4 SV=1	2	2	0	2	2	4	0.447235	0.5295	0.926027	Nbeal1
LTAAGVGPVQGEVLSPASDK	LTAAGVGPVQGEVLsPASDK	3	1	9.50631	0.00257216	699	713	E9PV14	Band 4.1-like protein 1 (Fragment) OS=Mus musculus GN=Epb4.1l1 PE=2 SV=1	1	0	0	0	0	0	-0.323164	-0.2548	0.969195	Epb4.1l1
DGGEALVSPDGTVTEAPR	DGGEALVsPDGTVTEAPR	3	1	7.86721	0.00275436	132	139	E9PV16	Adenosylhomocysteinase OS=Mus musculus GN=Ahcyl2 PE=2 SV=1	0	3	0	0	0	0	-1.03586	-0.9297	0.950893	Ahcyl2
QHRESGEGEEEVADSAR	QHREsGEGEEEVADSAR	2	1	76.0543	1.2078e-08	311	315	E9PV22	Leucine-rich repeat-containing protein 47 OS=Mus musculus GN=Lrrc47 PE=4 SV=1	0	2	0	0	0	0	-0.852633	-0.7079	0.927991	Lrrc47
HLQQGSESPMMIGELR	HLQQGsESPMMIGELR	2	1	8.04897	0.00274897	2595	2600	E9PV45	Ubiquitin carboxyl-terminal hydrolase OS=Mus musculus GN=Usp24 PE=2 SV=1	0	1	0	0	0	0	-0.380871	-0.2916	0.962228	Usp24
HLQQGSESPMMIGELR	HLQQGSEsPMMIGELR	2	1	8.47794	0.00273235	2595	2602	E9PV45	Ubiquitin carboxyl-terminal hydrolase OS=Mus musculus GN=Usp24 PE=2 SV=1	0	0	1	0	0	0	-0.26257	-0.2029	0.94229	Usp24
QLSVSDR	QLsVSDR	2	1	10.5835	0.00238256	1295	1297	E9PV45	Ubiquitin carboxyl-terminal hydrolase OS=Mus musculus GN=Usp24 PE=2 SV=1	0	2	0	0	1	1	-0.678067	-0.5714	0.919477	Usp24
TISAQDTLAYATALLNEK	TIsAQDTLAYATALLNEK	5	1	5.69836	0.00348823	2557	2559	E9PV45	Ubiquitin carboxyl-terminal hydrolase OS=Mus musculus GN=Usp24 PE=2 SV=1	6	10	4	6	6	9	-0.131285	-0.2974	0.960424	Usp24
VSDQNSPVLPK	VSDQNsPVLPK	2	1	24.0519	0.00118908	2040	2045	E9PV45	Ubiquitin carboxyl-terminal hydrolase OS=Mus musculus GN=Usp24 PE=2 SV=1	0	0	0	0	0	1	-0.164467	-0.1309	0.914862	Usp24
VSDQNSPVLPKK	VSDQNsPVLPKK	2	1	6.89278	0.00276966	2040	2045	E9PV45	Ubiquitin carboxyl-terminal hydrolase OS=Mus musculus GN=Usp24 PE=2 SV=1	0	0	0	1	0	0	-0.324606	-0.2511	0.96659	Usp24
SLSEPEELAR	SLsEPEELAR	2	1	10.5797	0.002383	117	119	E9PV65	Protein Fam53a OS=Mus musculus GN=Fam53a PE=4 SV=1	0	0	2	0	0	2	-0.258242	-0.248	0.966587	Fam53a
YDLTGWLR	YDLtGWLR	2	1	12.6609	0.00223108	1137	1140	E9PV66	Protein Myo18b OS=Mus musculus GN=Myo18b PE=4 SV=1	0	0	0	0	1	0	-0.356346	-0.2793	0.967864	Myo18b
ALEAASLSQQTPSLPGSDSEEEEEVGRK	ALEAASLSQQTPSLPGsDsEEEEEVGRK	6	2	4.80175	0.00853367	92	108;110	E9PVA2	Ribosomal RNA-processing protein 8 OS=Mus musculus GN=Rrp8 PE=2 SV=1	0	0	4	0	0	0	-1.40951	-1.3005	0.890621	Rrp8
SALVTSSSSLPSFPSTLSWSR	SALVTSSSsLPSFPSTLSWSR	11	1	5.00609	0.00669428	551	559	E9PVA6	ARF GTPase-activating protein GIT2 OS=Mus musculus GN=Git2 PE=2 SV=1	0	0	2	2	0	0	-0.266899	-0.2441	0.964011	Git2
TYLSSLK	TYLSsLK	4	1	5.71521	0.0034541	70	74	E9PVB8	FYVE, RhoGEF and PH domain-containing protein 2 OS=Mus musculus GN=Fgd2 PE=2 SV=1	0	0	0	0	1	0	-0.191878	-0.1485	0.920019	Fgd2
AASSPNLSNGETESVK	AAsSPNLSNGETESVK	5	1	4.69394	0.00969244	847	849	E9PVG7	Mitogen-activated protein kinase kinase kinase kinase 4 OS=Mus musculus GN=Map4k4 PE=2 SV=2	0	0	0	6	0	0	1.34026	1.2721	0.735297	Map4k4
EGTLIVR	EGtLIVR	1	1	17.6742	0.00165465	881	883	E9PVG7	Mitogen-activated protein kinase kinase kinase kinase 4 OS=Mus musculus GN=Map4k4 PE=2 SV=2	0	0	3	0	0	0	-1.14406	-0.9878	0.956766	Map4k4
KGSVVNVNPTNTRPQSDTPEIR	KGsVVNVNPTNTRPQSDTPEIR	5	1	30.7536	0.00101515	947	949	E9PVG7	Mitogen-activated protein kinase kinase kinase kinase 4 OS=Mus musculus GN=Map4k4 PE=2 SV=2	0	3	0	0	0	0	-1.10078	-0.9732	0.955324	Map4k4
NSTSSIEPR	NsTSSIEPR	4	1	4.8586	0.0079771	700	701	E9PVG7	Mitogen-activated protein kinase kinase kinase kinase 4 OS=Mus musculus GN=Map4k4 PE=2 SV=2	0	3	3	0	0	3	-0.77617	-0.86	0.943774	Map4k4
RDSPLQGGGQQNSQAGQR	RDsPLQGGGQQNSQAGQR	2	1	16.8387	0.00176412	682	684	E9PVG7	Mitogen-activated protein kinase kinase kinase kinase 4 OS=Mus musculus GN=Map4k4 PE=2 SV=2	0	3	0	0	0	0	-1.07914	-0.9657	0.954353	Map4k4
SHSFSDPSPK	SHsFSDPSPK	4	1	4.86386	0.007925	609	611	E9PVG7	Mitogen-activated protein kinase kinase kinase kinase 4 OS=Mus musculus GN=Map4k4 PE=2 SV=2	0	0	3	0	0	3	-0.246701	-0.259	0.971826	Map4k4
SLSESSVVMDR	SLsESSVVMDR	4	1	4.75467	0.00902251	87	89	E9PVH6	Zinc finger protein 106 (Fragment) OS=Mus musculus GN=Zfp106 PE=2 SV=1	0	0	0	0	0	3	0.564094	0.4923	0.920876	Zfp106
SPLQSQPHSR	sPLQSQPHSR	3	1	21.4705	0.00146649	339	339	E9PVP4	Ena/VASP-like protein OS=Mus musculus GN=Evl PE=2 SV=1	0	0	0	0	2	0	0.242373	0.1925	0.886148	Evl
TPSVAKSPEAK	TPsVAKsPEAK	3	2	5.35311	0.00458225	328	330;334	E9PVP4	Ena/VASP-like protein OS=Mus musculus GN=Evl PE=2 SV=1	0	0	0	0	1	3	0.627572	0.5462	0.928589	Evl
KVSEIEDQLK	KVsEIEDQLK	1	1	75.1873	1.21369e-08	2653	2655	E9PVZ8	Protein Golgb1 OS=Mus musculus GN=Golgb1 PE=4 SV=1	6	4	6	4	6	4	-0.454449	-0.8749	0.945314	Golgb1
KVSEIEDQLKK	KVsEIEDQLKK	1	1	33.9294	0.000928464	2653	2655	E9PVZ8	Protein Golgb1 OS=Mus musculus GN=Golgb1 PE=4 SV=1	4	2	0	0	0	0	-1.62592	-1.5249	0.727401	Golgb1
SDSSPEENGQAVLENTFSQK	SDsSPEENGQAVLENTFSQK	5	1	4.95425	0.00711698	546	548	E9PVZ8	Protein Golgb1 OS=Mus musculus GN=Golgb1 PE=4 SV=1	2	0	4	8	6	2	1.01566	1.4975	0.572193	Golgb1
ASSQDGLETLK	ASsQDGLETLK	3	1	8.41589	0.00273551	554	556	E9PW14	Nuclear protein MDM1 OS=Mus musculus GN=Mdm1 PE=2 SV=1	0	3	6	0	0	0	-2.20444	-2.1121	0.31339	Mdm1
FLSPAQYFYK	FLsPAQYFYK	3	1	14.2395	0.00210432	313	315	E9PW14	Nuclear protein MDM1 OS=Mus musculus GN=Mdm1 PE=2 SV=1	0	3	0	0	0	3	-0.246701	-0.2587	0.971826	Mdm1
GNSSLEMLTPVK	GNSsLEMLTPVK	3	1	7.60026	0.00276105	259	262	E9PW14	Nuclear protein MDM1 OS=Mus musculus GN=Mdm1 PE=2 SV=1	0	0	0	0	3	0	0.525141	0.4837	0.92023	Mdm1
TVDPLPLR	tVDPLPLR	1	1	26.5953	0.00114352	588	588	E9PW14	Nuclear protein MDM1 OS=Mus musculus GN=Mdm1 PE=2 SV=1	0	0	0	0	3	0	0.633343	0.5573	0.929865	Mdm1
SLTNPTPIQQQLR	SLTNPtPIQQQLR	3	1	8.91571	0.00269134	762	767	E9PW37	Protein Rasal2 OS=Mus musculus GN=Rasal2 PE=2 SV=1	0	0	0	3	0	0	0.604489	0.5257	0.925385	Rasal2
TVSVPSEGQFPEYPQEGTTK	TVsVPSEGQFPEYPQEGTTK	6	1	4.9482	0.0071682	131	133	E9PW37	Protein Rasal2 OS=Mus musculus GN=Rasal2 PE=2 SV=1	12	15	12	12	18	6	-0.349132	-1.0269	0.960511	Rasal2
TTSAGTGGMWR	TTsAGTGGMWR	4	1	7.64466	0.0027601	64	66	E9PW43	Protein Gm10320 OS=Mus musculus GN=Gm10320 PE=4 SV=1	0	0	2	0	0	0	-0.72279	-0.6027	0.920668	Gm10320
IAVDLSDQEEETAGK	IAVDLsDQEEETAGK	2	1	32.3411	0.000962452	109	114	E9PWD4	tRNA (guanine(26)-N(2))-dimethyltransferase OS=Mus musculus GN=Trmt1 PE=2 SV=1	40	40	48	40	88	32	0.0952179	0.5456	0.92795	Trmt1
AGAPSALSPNYDAGLHGLSK	AGAPSALsPNYDAGLHGLSK	4	1	5.34562	0.00461576	367	374	E9PWE5	Transcription factor E2-alpha OS=Mus musculus GN=Tcf3 PE=2 SV=1	3	0	0	3	0	0	-0.220732	-0.2364	0.958948	Tcf3
DTSVGTLSQAGFLPGELSLSSPGPLSPSGIK	DTSVGTLSQAGFLPGELSLSSPGPLsPSGIK	9	1	4.99039	0.00681915	115	140	E9PWE5	Transcription factor E2-alpha OS=Mus musculus GN=Tcf3 PE=2 SV=1	0	12	0	6	0	6	-0.362116	-0.6407	0.922919	Tcf3
EESREPAPESPKPAGVEIR	EESREPAPEsPKPAGVEIR	2	1	22.9294	0.00131253	92	101	E9PWE8	Dihydropyrimidinase-related protein 3 OS=Mus musculus GN=Dpysl3 PE=2 SV=1	2	1	0	3	2	1	0.409725	0.4255	0.912519	Dpysl3
EPAPESPKPAGVEIR	EPAPEsPKPAGVEIR	1	1	79.1138	1.18702e-08	96	101	E9PWE8	Dihydropyrimidinase-related protein 3 OS=Mus musculus GN=Dpysl3 PE=2 SV=1	0	1	1	2	2	0	0.623244	0.5551	0.929228	Dpysl3
GMYDGPVFDLTTTPK	GMYDGPVFDLTTtPK	4	1	8.37948	0.00273724	610	622	E9PWE8	Dihydropyrimidinase-related protein 3 OS=Mus musculus GN=Dpysl3 PE=2 SV=1	18	6	12	27	21	18	0.657869	2.0875	0.23465	Dpysl3
GSPTRPNPPVR	GsPTRPNPPVR	2	1	19.8662	0.00151071	634	635	E9PWE8	Dihydropyrimidinase-related protein 3 OS=Mus musculus GN=Dpysl3 PE=2 SV=1	6	9	12	15	6	9	-0.0706921	-0.1924	0.937866	Dpysl3
NLHQSGFSLSGTQVDEGVR	NLHQSGFSLsGTQVDEGVR	4	1	10.9128	0.00233963	645	654	E9PWE8	Dihydropyrimidinase-related protein 3 OS=Mus musculus GN=Dpysl3 PE=2 SV=1	6	0	3	6	0	0	-0.603047	-0.8862	0.946337	Dpysl3
NSDSNLLSLDGLDNEVK	NsDSNLLSLDGLDNEVK	3	1	13.6776	0.00220364	272	273	E9PWG2	Protein Trappc8 OS=Mus musculus GN=Trappc8 PE=4 SV=1	8	8	2	8	8	6	0.0476089	0.1041	0.881688	Trappc8
KGSLSSVTPSPTPENEDLHAATVNPDPSLK	KGsLSSVTPSPTPENEDLHAATVNPDPSLK	8	1	9.04335	0.00267124	333	335	E9PWH3	Amyloid beta A4 precursor protein-binding family B member 2 OS=Mus musculus GN=Apbb2 PE=2 SV=1	0	0	0	0	2	0	0.26257	0.2137	0.887757	Apbb2
TFISDLLPPTDK	tFISDLLPPTDK	3	1	18.6236	0.00156695	222	222	E9PWH6	HEAT repeat-containing protein 3 OS=Mus musculus GN=Heatr3 PE=2 SV=1	6	0	0	2	0	2	-0.978147	-1.1549	0.971538	Heatr3
TPPTAALSAPPPLISTLGGRPGSPR	TPPTAALSAPPPLISTLGGRPGsPR	6	1	18.4055	0.00158326	741	763	E9PWJ4	Protein Auts2 OS=Mus musculus GN=Auts2 PE=2 SV=1	4	2	0	4	0	0	-0.500615	-0.5948	0.920243	Auts2
LASLGLER	LAsLGLER	1	1	43.9073	0.000438681	217	219	E9PWM9	Unconventional myosin-Ih OS=Mus musculus GN=Myo1h PE=2 SV=1	4	2	0	4	0	0	-0.441465	-0.5481	0.919187	Myo1h
SDSELEVKPSESLLR	sDSELEVKPSESLLR	4	1	9.56712	0.00255759	281	281	E9PWN0	Phosphatidate phosphatase LPIN2 OS=Mus musculus GN=Lpin2 PE=2 SV=1	1	1	2	3	3	1	0.533797	0.6018	0.935543	Lpin2
FIPGAALNSMTDMLDR	FIPGAALNsMTDMLDR	2	1	6.09811	0.00296902	501	509	E9PWN3	Isoleucine--tRNA ligase, mitochondrial OS=Mus musculus GN=Iars2 PE=2 SV=1	0	0	3	3	0	0	-0.288539	-0.318	0.953602	Iars2
SLEGMALPLEVR	sLEGMALPLEVR	1	1	43.4982	0.000441335	5	5	E9PWR4	Protein Dip2c OS=Mus musculus GN=Dip2c PE=2 SV=1	0	0	0	0	0	3	0.507829	0.4684	0.918296	Dip2c
QASLDGLQQLR	QAsLDGLQQLR	1	1	62.0253	1.30306e-08	539	541	E9PWX7	TBC1 domain family member 25 OS=Mus musculus GN=Tbc1d25 PE=4 SV=1	9	6	12	18	9	18	0.528026	1.4336	0.617298	Tbc1d25
ALSVTAATGEPK	ALsVTAATGEPK	3	1	20.5314	0.00149014	2355	2357	E9PWX8	Microtubule-associated serine/threonine-protein kinase 4 OS=Mus musculus GN=Mast4 PE=2 SV=1	0	0	0	0	0	0	-0.26257	-0.2133	0.949215	Mast4
DSQDEVKSLAR	DsQDEVKSLAR	2	1	13.047	0.00223097	1848	1849	E9PWX8	Microtubule-associated serine/threonine-protein kinase 4 OS=Mus musculus GN=Mast4 PE=2 SV=1	2	0	0	0	0	0	-0.767514	-0.6283	0.921977	Mast4
EDSASLLYEK	EDsASLLYEK	3	1	5.07325	0.00619029	1859	1861	E9PWX8	Microtubule-associated serine/threonine-protein kinase 4 OS=Mus musculus GN=Mast4 PE=2 SV=1	0	2	0	0	0	0	-0.786269	-0.676	0.925477	Mast4
SAGSIPLSPLAR	sAGSIPLsPLAR	3	2	14.7199	0.00199376	1176	1176;1183	E9PWX8	Microtubule-associated serine/threonine-protein kinase 4 OS=Mus musculus GN=Mast4 PE=2 SV=1	2	0	2	0	0	0	-1.11088	-0.9851	0.956288	Mast4
SAGSIPLSPLAR	sAGSIPLSPLAR	3	1	23.0418	0.00129844	1176	1176	E9PWX8	Microtubule-associated serine/threonine-protein kinase 4 OS=Mus musculus GN=Mast4 PE=2 SV=1	6	4	4	6	6	6	0.174566	0.3305	0.900178	Mast4
SDSLPSFR	SDsLPSFR	3	1	5.25785	0.00504543	2323	2325	E9PWX8	Microtubule-associated serine/threonine-protein kinase 4 OS=Mus musculus GN=Mast4 PE=2 SV=1	6	6	4	6	4	4	-0.427038	-0.8267	0.940177	Mast4
VGRQESVDDLDRDK	VGRQEsVDDLDRDK	1	1	60.9575	1.31031e-08	1324	1329	E9PWX8	Microtubule-associated serine/threonine-protein kinase 4 OS=Mus musculus GN=Mast4 PE=2 SV=1	2	0	0	0	0	0	-0.704035	-0.5862	0.919883	Mast4
NNMSPHGIPAR	NNMsPHGIPAR	1	1	45.5366	0.000302924	446	449	E9PX23	Metastasis-associated protein MTA1 OS=Mus musculus GN=Mta1 PE=2 SV=1	12	0	3	3	3	0	-1.48886	-2.168	0.282882	Mta1
SAPVINNGSPTILGK	SAPVINNGsPTILGK	3	1	5.72483	0.0034352	568	576	E9PX23	Metastasis-associated protein MTA1 OS=Mus musculus GN=Mta1 PE=2 SV=1	3	0	0	3	6	0	0.861289	1.0263	0.914382	Mta1
SIHEVDISNLEAALR	sIHEVDISNLEAALR	2	1	29.2163	0.00106218	888	888	E9PX43	Pleckstrin homology domain-containing family A member 6 OS=Mus musculus GN=Plekha6 PE=2 SV=1	0	2	2	0	0	0	-1.07048	-0.9532	0.953373	Plekha6
SLQLPASPAPEPSTRPAYK	sLQLPASPAPEPSTRPAYK	5	1	32.1789	0.000962457	863	863	E9PX43	Pleckstrin homology domain-containing family A member 6 OS=Mus musculus GN=Plekha6 PE=2 SV=1	0	2	0	0	0	0	-0.757415	-0.6646	0.924319	Plekha6
SPAEEELTPSAVVR	sPAEEELTPSAVVR	3	1	65.7832	1.27759e-08	797	797	E9PX43	Pleckstrin homology domain-containing family A member 6 OS=Mus musculus GN=Plekha6 PE=2 SV=1	4	6	2	6	8	6	0.548224	1.0535	0.894261	Plekha6
LPNTYPNSPSPGPGGLGGSVHYATMAR	LPNTYPNSPsPGPGGLGGSVHYATMAR	7	1	7.60242	0.002761	855	864	E9PX48	Dedicator of cytokinesis protein 7 OS=Mus musculus GN=Dock7 PE=2 SV=1	0	0	3	9	0	0	0.924768	1.2047	0.785701	Dock7
MNSLTFK	MNsLTFK	2	1	16.8487	0.00176277	1350	1352	E9PX48	Dedicator of cytokinesis protein 7 OS=Mus musculus GN=Dock7 PE=2 SV=1	8	8	6	8	6	4	-0.512157	-1.1068	0.967513	Dock7
MNSLTFKK	MNsLTFKK	2	1	21.9202	0.00143066	1350	1352	E9PX48	Dedicator of cytokinesis protein 7 OS=Mus musculus GN=Dock7 PE=2 SV=1	10	0	2	4	8	0	-0.258242	-0.4524	0.923848	Dock7
SAVRPASLNLNR	SAVRPAsLNLNR	2	1	55.1038	2.02422e-08	882	888	E9PX48	Dedicator of cytokinesis protein 7 OS=Mus musculus GN=Dock7 PE=2 SV=1	0	0	0	0	6	0	1.23206	1.2129	0.778517	Dock7
SLSNSNPDISGTPTSPDDEVR	SLsNSNPDISGTPTSPDDEVR	7	1	5.02387	0.00655647	896	898	E9PX48	Dedicator of cytokinesis protein 7 OS=Mus musculus GN=Dock7 PE=2 SV=1	0	0	3	3	0	0	-0.243815	-0.2634	0.973839	Dock7
SLSNSNPDISGTPTSPDDEVR	SLSNsNPDISGTPTSPDDEVR	7	1	7.75582	0.00275742	896	900	E9PX48	Dedicator of cytokinesis protein 7 OS=Mus musculus GN=Dock7 PE=2 SV=1	0	0	0	0	3	0	0.490516	0.4327	0.913158	Dock7
SMSIDDTPR	sMsIDDTPR	3	2	27.183	0.00114345	180	180;182	E9PX48	Dedicator of cytokinesis protein 7 OS=Mus musculus GN=Dock7 PE=2 SV=1	0	0	0	0	0	0	-0.307294	-0.2387	0.961464	Dock7
SMSIDDTPR	sMSIDDTPR	3	1	12.4879	0.00223113	180	180	E9PX48	Dedicator of cytokinesis protein 7 OS=Mus musculus GN=Dock7 PE=2 SV=1	4	6	8	0	4	10	-0.458777	-0.8558	0.94326	Dock7
SMSIDDTPR	SMsIDDTPR	3	1	10.014	0.00246283	180	182	E9PX48	Dedicator of cytokinesis protein 7 OS=Mus musculus GN=Dock7 PE=2 SV=1	10	8	8	4	10	14	-0.099546	-0.2771	0.967867	Dock7
SPSGSAFGSQENLR	sPSGSAFGSQENLR	4	1	4.85308	0.00802899	1390	1390	E9PX48	Dedicator of cytokinesis protein 7 OS=Mus musculus GN=Dock7 PE=2 SV=1	0	0	3	0	3	0	-0.310179	-0.3315	0.948913	Dock7
SPSGSAFGSQENLR	SPsGSAFGsQENLR	4	2	5.32298	0.00472	1390	1392;1398	E9PX48	Dedicator of cytokinesis protein 7 OS=Mus musculus GN=Dock7 PE=2 SV=1	0	0	0	0	3	0	0.55688	0.4955	0.921521	Dock7
SPSGSAFGSQENLR	SPsGSAFGSQENLR	4	1	8.15746	0.00274551	1390	1392	E9PX48	Dedicator of cytokinesis protein 7 OS=Mus musculus GN=Dock7 PE=2 SV=1	12	9	3	9	6	6	-0.432809	-1.0289	0.960511	Dock7
SPSGSAFGSQENLR	SPSGSAFGsQENLR	4	1	23.6324	0.00122435	1390	1398	E9PX48	Dedicator of cytokinesis protein 7 OS=Mus musculus GN=Dock7 PE=2 SV=1	3	0	0	6	6	0	1.21619	1.5316	0.548417	Dock7
SRSLSNSNPDISGTPTSPDDEVR	SRsLSNsNPDISGTPTSPDDEVR	8	2	4.70185	0.00960052	894	896;900	E9PX48	Dedicator of cytokinesis protein 7 OS=Mus musculus GN=Dock7 PE=2 SV=1	0	0	0	3	0	0	0.526584	0.4818	0.919586	Dock7
LLHEDLDESDDDVDEK	LLHEDLDEsDDDVDEK	1	1	78.2004	1.19323e-08	693	701	E9PX52	Arf-GAP with SH3 domain, ANK repeat and PH domain-containing protein 2 OS=Mus musculus GN=Asap2 PE=4 SV=1	20	28	22	22	20	12	-0.592948	-2.2764	0.231495	Asap2
AAQSLDEMSQTITDLLNEQK	AAQsLDEMSQTITDLLNEQK	4	1	8.57614	0.00272629	603	606	E9PX56	RB1-inducible coiled-coil protein 1 (Fragment) OS=Mus musculus GN=Rb1cc1 PE=2 SV=1	0	2	0	2	2	2	0.29431	0.3065	0.897298	Rb1cc1
RSTELVLSPDMPR	RsTELVLSPDMPR	3	1	7.35678	0.00276452	236	237	E9PX56	RB1-inducible coiled-coil protein 1 (Fragment) OS=Mus musculus GN=Rb1cc1 PE=2 SV=1	0	0	2	0	0	0	-0.657869	-0.5541	0.919249	Rb1cc1
SMEHVAPDPTGTER	sMEHVAPDPTGTER	3	1	55.8505	1.345e-08	261	261	E9PX56	RB1-inducible coiled-coil protein 1 (Fragment) OS=Mus musculus GN=Rb1cc1 PE=2 SV=1	0	0	0	6	0	4	1.74855	1.7856	0.387138	Rb1cc1
TTNTSLVTSFHK	TTNTSLVTsFHK	6	1	5.306	0.00480227	249	257	E9PX56	RB1-inducible coiled-coil protein 1 (Fragment) OS=Mus musculus GN=Rb1cc1 PE=2 SV=1	0	2	0	2	0	0	-0.258242	-0.2409	0.961465	Rb1cc1
DSGVGASLTR	DsGVGASLTR	3	1	45.7826	0.000290757	1000	1001	E9PXD2	Rho GTPase-activating protein 7 OS=Mus musculus GN=Dlc1 PE=2 SV=1	4	8	8	4	4	6	-0.73866	-1.4335	0.794092	Dlc1
QDPIPGSPDNSR	QDPIPGsPDNSR	2	1	9.29893	0.00262024	574	580	E9PXD2	Rho GTPase-activating protein 7 OS=Mus musculus GN=Dlc1 PE=2 SV=1	0	0	0	2	0	0	0.229389	0.1996	0.886536	Dlc1
QSLGKPDQK	QsLGKPDQK	1	1	24.2591	0.00118038	1268	1269	E9PXD2	Rho GTPase-activating protein 7 OS=Mus musculus GN=Dlc1 PE=2 SV=1	0	2	0	0	0	0	-0.779055	-0.6656	0.9247	Dlc1
RDSGVGASLTR	RDsGVGASLTR	3	1	9.34884	0.00260897	999	1001	E9PXD2	Rho GTPase-activating protein 7 OS=Mus musculus GN=Dlc1 PE=2 SV=1	0	2	4	0	0	0	-1.63602	-1.4908	0.753646	Dlc1
TGSFHGPGHLSLR	TGsFHGPGHLSLR	3	1	9.60631	0.0025485	855	857	E9PXD2	Rho GTPase-activating protein 7 OS=Mus musculus GN=Dlc1 PE=2 SV=1	2	6	4	4	0	0	-1.33594	-1.8138	0.501839	Dlc1
TPSDLDSTGNSLNEPEEPTDIPERR	tPSDLDSTGNSLNEPEEPTDIPERR	6	1	7.23589	0.00276532	975	975	E9PXD2	Rho GTPase-activating protein 7 OS=Mus musculus GN=Dlc1 PE=2 SV=1	0	0	4	0	0	0	-1.3821	-1.252	0.922301	Dlc1
TRLDSMVLLIMK	TRLDsMVLLIMK	2	1	7.32823	0.00276474	367	371	E9PXD2	Rho GTPase-activating protein 7 OS=Mus musculus GN=Dlc1 PE=2 SV=1	0	0	1	0	0	0	-0.324606	-0.2503	0.966589	Dlc1
ALSLKPQER	ALsLKPQER	1	1	49.8029	0.000208176	3063	3065	E9PXE5	Dystonin OS=Mus musculus GN=Dst PE=2 SV=1	0	0	0	3	6	0	1.68218	1.6749	0.451698	Dst
LGASLTPDGHWR	LGAsLtPDGHWR	2	2	33.2104	0.000962084	2516	2519;2521	E9PXE5	Dystonin OS=Mus musculus GN=Dst PE=2 SV=1	0	0	0	0	0	0	-0.246701	-0.1936	0.940062	Dst
LGASLTPDGHWR	LGASLtPDGHWR	2	1	15.5247	0.00184685	2516	2521	E9PXE5	Dystonin OS=Mus musculus GN=Dst PE=2 SV=1	0	3	3	9	0	3	0.693936	1.0086	0.924283	Dst
LSALLSHDELR	LsALLSHDELR	2	1	30.5305	0.00103212	2206	2207	E9PXE5	Dystonin OS=Mus musculus GN=Dst PE=2 SV=1	0	0	3	0	0	0	-1.03008	-0.9147	0.949386	Dst
NVQTGLTESPVLLETLAEIFDTPASK	NVQTGLTEsPVLLETLAEIFDTPASK	6	1	7.09921	0.00276613	2854	2862	E9PXE5	Dystonin OS=Mus musculus GN=Dst PE=2 SV=1	0	0	0	0	0	3	0.604489	0.528	0.926027	Dst
QEEGGSDGEEPVTAQSSEQTK	QEEGGsDGEEPVTAQSSEQTK	5	1	19.2919	0.00153252	1965	1970	E9PXE5	Dystonin OS=Mus musculus GN=Dst PE=2 SV=1	0	6	0	3	0	0	-1.01999	-1.1897	0.960928	Dst
TPPPDDIFYDVMK	tPPPDDIFYDVMK	2	1	14.8883	0.00195599	2418	2418	E9PXE5	Dystonin OS=Mus musculus GN=Dst PE=2 SV=1	0	0	9	0	0	9	-0.276997	-0.4386	0.925597	Dst
SIEDLHR	sIEDLHR	1	1	43.6287	0.000440563	171	171	E9PXE6	Formin-like protein 2 OS=Mus musculus GN=Fmnl2 PE=2 SV=2	8	10	8	10	4	4	-0.761743	-1.6979	0.590173	Fmnl2
LESVPTPPK	LESVPtPPK	2	1	6.66521	0.00278344	156	161	E9PXI0	Proto-oncogene vav OS=Mus musculus GN=Vav1 PE=2 SV=1	0	0	0	6	3	0	1.55523	1.6421	0.473435	Vav1
GAGWLSEDEDSPLDALDLVWAK	GAGWLsEDEDSPLDALDLVWAK	2	1	9.56714	0.00255759	1070	1075	E9PXP1	Protein Brpf1 OS=Mus musculus GN=Brpf1 PE=2 SV=1	0	0	12	0	8	0	-0.79204	-1.3119	0.880813	Brpf1
ISIFDNLDVVSEDEEAPEEAPENGSNK	ISIFDNLDVVsEDEEAPEEAPENGSNK	3	1	9.26537	0.00262759	110	120	E9PXP1	Protein Brpf1 OS=Mus musculus GN=Brpf1 PE=2 SV=1	0	0	4	0	0	0	-1.37489	-1.2842	0.9003	Brpf1
LDISSLNRPPSVIEAPPWR	LDISSLNRPPsVIEAPPWR	3	1	9.21197	0.00263894	289	299	E9PXP7	Stonin-2 OS=Mus musculus GN=Ston2 PE=4 SV=1	2	0	0	2	0	0	-0.204863	-0.1873	0.935715	Ston2
SFEDLTDHPVTR	sFEDLTDHPVTR	3	1	31.1084	0.000986629	813	813	E9PXU2	Disintegrin and metalloproteinase domain-containing protein 17 OS=Mus musculus GN=Adam17 PE=2 SV=1	4	6	4	7	9	7	0.499172	1.008	0.92428	Adam17
RLFLSGAPR	RLFLsGAPR	1	1	5.52259	0.0039436	445	449	E9PXZ3	Protein Itga10 OS=Mus musculus GN=Itga10 PE=3 SV=1	2	0	2	0	0	0	-1.1253	-1.0344	0.961422	Itga10
LSSDALK	LsSDALK	2	1	5.29771	0.00484211	223	224	E9PY14	Protein Cenpf (Fragment) OS=Mus musculus GN=Cenpf PE=2 SV=1	6	6	0	2	2	2	-1.43404	-1.9035	0.440165	Cenpf
QRSPAAPEK	QRsPAAPEK	1	1	24.5746	0.00117578	14	16	E9PY27	Cytosolic endo-beta-N-acetylglucosaminidase OS=Mus musculus GN=Engase PE=4 SV=1	0	0	0	2	2	0	0.504943	0.4556	0.916364	Engase
LLSPRPSLLTPAGD	LLsPRPSLLTPAGD	3	1	10.6729	0.00237155	936	938	E9PY55	Nuclear receptor corepressor 2 OS=Mus musculus GN=Ncor2 PE=2 SV=1	0	0	0	0	1	0	-0.311622	-0.2423	0.964009	Ncor2
DMSPTSTDTEVHR	DMsPTSTDTEVHR	5	1	9.61503	0.0025464	284	286	E9PYB0	Protein Ahnak2 (Fragment) OS=Mus musculus GN=Ahnak2 PE=2 SV=1	3	2	3	10	3	9	1.29987	2.1463	0.210816	Ahnak2
FKMPSFGVSAPGKPSLEASLEVGAPK	FKMPsFGVSAPGKPSLEASLEVGAPK	4	1	5.9856	0.00306397	499	503	E9PYB0	Protein Ahnak2 (Fragment) OS=Mus musculus GN=Ahnak2 PE=2 SV=1	0	0	0	2	0	0	0.186108	0.1516	0.883274	Ahnak2
MPSFGVSAPGKPSQEASLEVGAPK	MPsFGVSAPGKPSQEASLEVGAPK	4	1	36.046	0.000866438	1010	1012	E9PYB0	Protein Ahnak2 (Fragment) OS=Mus musculus GN=Ahnak2 PE=2 SV=1	0	2	3	7	3	0	0.665082	0.9185	0.970909	Ahnak2
TPDLSVQLPSADLELK	tPDLSVQLPSADLELK	3	1	8.9698	0.0026833	540	540	E9PYB0	Protein Ahnak2 (Fragment) OS=Mus musculus GN=Ahnak2 PE=2 SV=1	6	0	6	6	4	8	0.287096	0.5384	0.92731	Ahnak2
TPDLSVQLPSADLELK	TPDLSVQLPsADLELK	3	1	5.07458	0.00618075	540	549	E9PYB0	Protein Ahnak2 (Fragment) OS=Mus musculus GN=Ahnak2 PE=2 SV=1	0	0	0	2	0	0	0.154368	0.1356	0.882581	Ahnak2
TPDLSVQLR	tPDLSVQLR	2	1	27.165	0.00114346	1049	1049	E9PYB0	Protein Ahnak2 (Fragment) OS=Mus musculus GN=Ahnak2 PE=2 SV=1	4	0	0	2	4	2	0.248144	0.3073	0.897299	Ahnak2
VEADVAPPQVQGDLKTPDLSVQLPSADLELK	VEADVAPPQVQGDLKtPDLSVQLPSADLELK	3	1	16.8225	0.00176501	525	540	E9PYB0	Protein Ahnak2 (Fragment) OS=Mus musculus GN=Ahnak2 PE=2 SV=1	1	0	0	1	4	0	0.793482	0.7679	0.955548	Ahnak2
VEADVAPPQVQGDLKTPDLSVQLR	VEADVAPPQVQGDLKtPDLSVQLR	2	1	9.75408	0.00251485	1034	1049	E9PYB0	Protein Ahnak2 (Fragment) OS=Mus musculus GN=Ahnak2 PE=2 SV=1	0	0	2	0	2	2	0.0548224	0.0564	0.881958	Ahnak2
VQMPSLK	VQMPsLK	1	1	43.6297	0.000440558	593	597	E9PYB0	Protein Ahnak2 (Fragment) OS=Mus musculus GN=Ahnak2 PE=2 SV=1	10	6	4	10	12	14	0.620359	1.5053	0.56535	Ahnak2
AVLSPIR	AVLsPIR	1	1	34.363	0.00090445	249	252	E9PYD1	Protein Fam98c OS=Mus musculus GN=Fam98c PE=4 SV=1	0	6	0	12	6	0	1.03586	1.6461	0.470292	Fam98c
DSSPVPSFGEGTK	DSsPVPSFGEGTK	4	1	5.21912	0.00525759	127	129	E9PYD1	Protein Fam98c OS=Mus musculus GN=Fam98c PE=4 SV=1	0	3	6	3	0	0	-1.32728	-1.6464	0.632032	Fam98c
EPAISSQNSPEAR	EPAISSQNsPEAR	3	1	17.109	0.00173381	103	111	E9PYD5	Transcription elongation factor A protein 1 OS=Mus musculus GN=Tcea1 PE=4 SV=1	4	4	5	4	4	4	-0.362116	-0.6187	0.921412	Tcea1
KEPAISSQNSPEAR	KEPAISSQNsPEAR	3	1	8.05879	0.00274868	102	111	E9PYD5	Transcription elongation factor A protein 1 OS=Mus musculus GN=Tcea1 PE=4 SV=1	0	0	0	0	1	0	-0.251029	-0.2035	0.944562	Tcea1
KKEPAISSQNSPEAR	KKEPAISSQNsPEAR	3	1	30.8216	0.00100922	101	111	E9PYD5	Transcription elongation factor A protein 1 OS=Mus musculus GN=Tcea1 PE=4 SV=1	0	1	0	0	0	0	-0.2568	-0.2032	0.944563	Tcea1
EDSFESLDSLGSR	EDsFESLDSLGSR	4	1	12.8992	0.00223102	192	194	E9PYF4	Protein Lmo7 OS=Mus musculus GN=Lmo7 PE=2 SV=1	0	0	0	2	0	0	0.207748	0.1795	0.885068	Lmo7
INRLSTPIAGLDNINVFLR	INRLsTPIAGLDNINVFLR	2	1	4.81694	0.00838215	60	64	E9PYF4	Protein Lmo7 OS=Mus musculus GN=Lmo7 PE=2 SV=1	1	0	0	0	0	0	-0.242373	-0.1912	0.937867	Lmo7
REDSFESLDSLGSR	REDsFESLDSLGSR	4	1	7.27354	0.00276511	191	194	E9PYF4	Protein Lmo7 OS=Mus musculus GN=Lmo7 PE=2 SV=1	6	2	6	4	0	0	-1.5307	-2.0764	0.332102	Lmo7
SKTEEDILR	SKtEEDILR	2	1	6.16809	0.00292412	223	225	E9PYF7	AP1AR OS=Mus musculus GN=Ap1ar PE=4 SV=1	1	0	0	1	0	0	-0.300081	-0.2391	0.961464	Ap1ar
EVPEPLPAPDEKPETDGLVDSPVMPLSEK	EVPEPLPAPDEKPETDGLVDsPVMPLSEK	3	1	12.8664	0.00223102	1090	1110	E9PYH6	Protein Setd1a OS=Mus musculus GN=Setd1a PE=4 SV=1	1	0	2	1	3	2	0.42848	0.4325	0.913158	Setd1a
LDERPSSPIPLLPPPK	LDERPsSPIPLLPPPK	2	1	8.45946	0.00273331	1154	1159	E9PYH6	Protein Setd1a OS=Mus musculus GN=Setd1a PE=4 SV=1	0	0	0	1	0	0	-0.334705	-0.2776	0.967867	Setd1a
SGSPAPETTNESVPFAQHSSLDSR	sGsPAPETTNESVPFAQHSSLDSR	8	2	19.4963	0.00152416	481	481;483	E9PYH6	Protein Setd1a OS=Mus musculus GN=Setd1a PE=4 SV=1	0	1	2	0	0	1	-0.79781	-0.6498	0.92325	Setd1a
ASESISLK	ASEsISLK	3	1	4.79414	0.00861143	945	948	E9PYI7	Protein Lmo7 OS=Mus musculus GN=Lmo7 PE=2 SV=1	3	0	0	0	0	6	0.562651	0.6452	0.941092	Lmo7
ATFSSMSGLDSVSDSGEGRGSPLR	ATFSSMSGLDSVSDSGEGRGsPLR	8	1	10.4912	0.00239404	767	787	E9PYI7	Protein Lmo7 OS=Mus musculus GN=Lmo7 PE=2 SV=1	3	6	6	9	3	0	-0.46599	-0.8185	0.939153	Lmo7
EVIATEDVASLSSPTLPSSSLSHDR	EVIATEDVASLSsPTLPSSSLSHDR	9	1	8.93915	0.00268795	737	749	E9PYI7	Protein Lmo7 OS=Mus musculus GN=Lmo7 PE=2 SV=1	0	0	3	0	0	0	-1.1051	-0.9949	0.957243	Lmo7
GESLDNLDSQRPGSWR	GEsLDNLDSQRPGSWR	3	1	24.8507	0.00117525	1298	1300	E9PYI7	Protein Lmo7 OS=Mus musculus GN=Lmo7 PE=2 SV=1	0	0	9	0	0	3	-1.41096	-1.8397	0.484234	Lmo7
ISASLPR	ISAsLPR	2	1	7.26678	0.00276515	654	657	E9PYI7	Protein Lmo7 OS=Mus musculus GN=Lmo7 PE=2 SV=1	6	6	0	6	0	0	-0.939194	-1.3919	0.826231	Lmo7
LAPSPSEEPR	LAPsPSEEPR	2	1	9.28506	0.0026233	586	589	E9PYI7	Protein Lmo7 OS=Mus musculus GN=Lmo7 PE=2 SV=1	0	6	6	0	0	0	-2.57088	-2.5061	0.140693	Lmo7
RGESLDNLDSQRPGSWR	RGEsLDNLDSQRPGSWR	3	1	22.7005	0.00134109	1297	1300	E9PYI7	Protein Lmo7 OS=Mus musculus GN=Lmo7 PE=2 SV=1	3	0	0	9	0	0	0.986803	1.2132	0.778518	Lmo7
SQFFEQGSSDSVAPDLPVPTLSAPSR	sQFFEQGSSDSVAPDLPVPTLSAPSR	7	1	11.0744	0.00231735	958	958	E9PYI7	Protein Lmo7 OS=Mus musculus GN=Lmo7 PE=2 SV=1	6	6	9	6	0	3	-1.34171	-2.3857	0.185675	Lmo7
SRSTTELNDPLIEK	SRsTTELNDPLIEK	4	1	4.92395	0.00737772	1211	1213	E9PYI7	Protein Lmo7 OS=Mus musculus GN=Lmo7 PE=2 SV=1	9	0	0	3	0	0	-1.45568	-1.7273	0.567602	Lmo7
SYTMDDGWK	SYtMDDGWK	3	1	11.0357	0.00232253	692	694	E9PYI7	Protein Lmo7 OS=Mus musculus GN=Lmo7 PE=2 SV=1	0	0	0	3	0	0	0.539568	0.4888	0.920875	Lmo7
ASGEMASAQYITAALR	AsGEMASAQYITAALR	4	1	18.2271	0.00159492	107	108	E9PYI8	Ubiquitin carboxyl-terminal hydrolase OS=Mus musculus GN=Usp14 PE=2 SV=1	6	6	16	2	0	14	-0.994017	-2.3099	0.216316	Usp14
SLPRDPSSWSNQFQR	sLPRDPSSWSNQFQR	4	1	12.2522	0.0022312	201	201	E9PYJ2	Partitioning defective 3 homolog OS=Mus musculus GN=Pard3 PE=2 SV=1	0	8	0	0	0	0	-2.14673	-2.0818	0.329384	Pard3
GDHTFADSYITVLPR	GDHTFADSyITVLPR	4	1	6.06974	0.00299027	1071	1079	E9PYJ7	Membrane-associated phosphatidylinositol transfer protein 2 OS=Mus musculus GN=Pitpnm2 PE=2 SV=1	0	0	0	1	0	0	-0.27844	-0.2251	0.954013	Pitpnm2
GSFGLPGQSDFLR	GsFGLPGQSDFLR	2	1	35.3341	0.00087661	1258	1259	E9PYJ7	Membrane-associated phosphatidylinositol transfer protein 2 OS=Mus musculus GN=Pitpnm2 PE=2 SV=1	3	2	0	4	3	2	0.337591	0.414	0.910613	Pitpnm2
HSISEWR	HsISEWR	2	1	13.8781	0.00217295	320	321	E9PYJ7	Membrane-associated phosphatidylinositol transfer protein 2 OS=Mus musculus GN=Pitpnm2 PE=2 SV=1	0	0	2	0	0	0	-0.750201	-0.6207	0.921408	Pitpnm2
KGSFGLPGQSDFLR	KGsFGLPGQSDFLR	2	1	38.4208	0.000822564	1257	1259	E9PYJ7	Membrane-associated phosphatidylinositol transfer protein 2 OS=Mus musculus GN=Pitpnm2 PE=2 SV=1	0	2	1	1	0	1	-0.75453	-0.634	0.922277	Pitpnm2
SNIDIPR	sNIDIPR	1	1	43.6595	0.000440415	630	630	E9PYJ7	Membrane-associated phosphatidylinositol transfer protein 2 OS=Mus musculus GN=Pitpnm2 PE=2 SV=1	3	2	4	3	2	2	-0.637671	-0.8963	0.947358	Pitpnm2
VASSVEQLNIIEDEVSQPLAAPPSK	VAsSVEQLNIIEDEVSQPLAAPPSK	4	1	7.21841	0.00276541	394	396	E9PYJ7	Membrane-associated phosphatidylinositol transfer protein 2 OS=Mus musculus GN=Pitpnm2 PE=2 SV=1	0	0	1	0	0	0	-0.248144	-0.1928	0.937866	Pitpnm2
WNSNDLMDK	WNsNDLMDK	1	1	17.6763	0.00165437	363	365	E9PYJ7	Membrane-associated phosphatidylinositol transfer protein 2 OS=Mus musculus GN=Pitpnm2 PE=2 SV=1	0	0	1	0	0	0	-0.266899	-0.2044	0.944561	Pitpnm2
DLAVDSASPVYQAVIK	DLAVDSAsPVYQAVIK	3	1	7.34647	0.0027646	189	196	E9PYJ9	LIM domain-binding protein 3 OS=Mus musculus GN=Ldb3 PE=2 SV=1	1	0	0	0	0	0	-0.22506	-0.1714	0.929509	Ldb3
RPIPISTTAPPIQSPLPVIPHQK	RPIPISTTAPPIQsPLPVIPHQK	4	1	12.9844	0.00223099	85	98	E9PYJ9	LIM domain-binding protein 3 OS=Mus musculus GN=Ldb3 PE=2 SV=1	0	1	1	0	0	0	-0.265456	-0.2016	0.94229	Ldb3
FSQGPNNISFSPK	FSQGPNNISFsPK	3	1	8.19904	0.00274413	1673	1683	E9PYK3	Protein Parp4 OS=Mus musculus GN=Parp4 PE=4 SV=1	3	3	1	4	3	2	0.171681	0.2409	0.890468	Parp4
KEGSNDEMSDNEEDLEEK	KEGsNDEMsDNEEDLEEK	2	2	13.6761	0.00220368	68	71;76	E9PYL1	Protein Chd5 OS=Mus musculus GN=Chd5 PE=4 SV=1	0	3	0	0	0	0	-1.04307	-0.9233	0.950392	Chd5
AGQTEDDGDPK	AGQtEDDGDPK	1	1	11.5392	0.00225829	959	962	E9PYL2	Protein Prr12 OS=Mus musculus GN=Prr12 PE=2 SV=1	0	0	1	0	0	1	-0.287096	-0.2299	0.956464	Prr12
TEDEEFLIQHLLQAPSPPR	TEDEEFLIQHLLQAPsPPR	2	1	18.1542	0.00160126	633	648	E9PYL2	Protein Prr12 OS=Mus musculus GN=Prr12 PE=2 SV=1	1	2	4	5	5	5	0.920439	1.3833	0.652662	Prr12
GQFVPVGGTWVEMDGNLPSGEAMVR	GQFVPVGGtWVEMDGNLPSGEAMVR	2	1	9.05349	0.00266946	364	372	E9PYM7	Alpha-mannosidase 2C1 (Fragment) OS=Mus musculus GN=Man2c1 PE=2 SV=1	8	0	0	0	0	0	-2.13663	-2.1428	0.297892	Man2c1
GSLDTMLGLLQSDLSR	GsLDTMLGLLQSDLSR	4	1	9.28454	0.00262337	140	141	E9PYQ1	Transforming growth factor beta-1-induced transcript 1 protein OS=Mus musculus GN=Tgfb1i1 PE=2 SV=1	2	0	0	0	0	0	-0.695379	-0.5956	0.920242	Tgfb1i1
LMASLSDFR	LMAsLSDFR	2	1	9.93047	0.00247836	99	102	E9PYQ1	Transforming growth factor beta-1-induced transcript 1 protein OS=Mus musculus GN=Tgfb1i1 PE=2 SV=1	4	0	2	6	0	0	-0.0230831	-0.0291	0.889805	Tgfb1i1
VQNHLPASGPPQPPAASPTR	VQNHLPASGPPQPPAAsPTR	3	1	4.96378	0.00703711	108	124	E9PYQ1	Transforming growth factor beta-1-induced transcript 1 protein OS=Mus musculus GN=Tgfb1i1 PE=2 SV=1	8	8	8	10	4	0	-0.921882	-1.9673	0.398744	Tgfb1i1
ESTHQSEDVFLPSPR	ESTHQSEDVFLPsPR	4	1	23.9665	0.00119374	956	968	E9PYT0	Rho GTPase-activating protein 5 OS=Mus musculus GN=Arhgap5 PE=2 SV=1	2	2	0	0	2	0	-0.618916	-0.6262	0.921979	Arhgap5
GGIDNPAITSDQEVDDK	GGIDNPAITsDQEVDDK	2	1	10.2733	0.00242241	1210	1219	E9PYT0	Rho GTPase-activating protein 5 OS=Mus musculus GN=Arhgap5 PE=2 SV=1	0	0	0	0	2	0	0.259685	0.2248	0.888627	Arhgap5
IQDTGDTILSSPSSVALPQVK	IQDTGDTILSsPSSVALPQVK	6	1	6.07084	0.00298894	274	284	E9PYV1	Glucocorticoid receptor OS=Mus musculus GN=Nr3c1 PE=2 SV=1	0	6	9	3	6	3	-0.653541	-1.1803	0.963782	Nr3c1
LYTTDQSTFDILQDLEFSAGSPGK	LYTTDQSTFDILQDLEFSAGsPGK	7	1	8.20551	0.00274391	201	221	E9PYV1	Glucocorticoid receptor OS=Mus musculus GN=Nr3c1 PE=2 SV=1	3	9	0	0	3	0	-1.71825	-2.1673	0.28534	Nr3c1
DISPEEIDLK	DIsPEEIDLK	1	1	46.7368	0.000284505	334	336	E9PYX6	Sorbin and SH3 domain-containing protein 1 OS=Mus musculus GN=Sorbs1 PE=2 SV=1	12	16	12	22	10	18	0.099546	0.3098	0.897863	Sorbs1
MSRDISPEEIDLK	MsRDIsPEEIDLK	2	2	63.3404	1.29413e-08	331	332;336	E9PYX6	Sorbin and SH3 domain-containing protein 1 OS=Mus musculus GN=Sorbs1 PE=2 SV=1	0	0	0	2	0	0	0.173123	0.152	0.883276	Sorbs1
DLQYITISK	DLQYITIsK	3	1	19.6262	0.00151952	1492	1499	E9PYX7	Afadin OS=Mus musculus GN=Mllt4 PE=2 SV=1	3	3	0	6	6	3	0.914669	1.3186	0.702852	Mllt4
EELSSGDSLSPDPWK	EELSSGDSLsPDPWK	4	1	10.3266	0.0024151	1501	1510	E9PYX7	Afadin OS=Mus musculus GN=Mllt4 PE=2 SV=1	6	3	3	6	0	3	-0.48186	-0.7474	0.931674	Mllt4
EELSSGDSLSPDPWKR	EELSSGDSLsPDPWKR	4	1	12.4303	0.00223115	1501	1510	E9PYX7	Afadin OS=Mus musculus GN=Mllt4 PE=2 SV=1	6	6	0	15	6	6	0.852633	1.7652	0.398444	Mllt4
EYFTFPASK	EyFTFPASK	3	1	9.88535	0.00248716	1229	1230	E9PYX7	Afadin OS=Mus musculus GN=Mllt4 PE=2 SV=1	0	0	3	0	0	0	-1.08635	-0.9918	0.957242	Mllt4
EYFTFPASK	EYFtFPASK	3	1	9.72811	0.00252043	1229	1232	E9PYX7	Afadin OS=Mus musculus GN=Mllt4 PE=2 SV=1	6	0	0	6	3	3	0.367887	0.5455	0.92795	Mllt4
SEGFELYNNSAQNGSPESPQMPWTEYSEPK	SEGFELYNNsAQNGSPESPQMPWTEYSEPK	8	1	5.11549	0.00589795	1126	1135	E9PYX7	Afadin OS=Mus musculus GN=Mllt4 PE=2 SV=1	3	0	0	0	0	0	-1.13829	-0.9697	0.95484	Mllt4
SSPNVANQPPSPGGK	SSPNVANQPPsPGGK	3	1	31.5461	0.000965792	1172	1182	E9PYX7	Afadin OS=Mus musculus GN=Mllt4 PE=2 SV=1	15	18	24	18	15	12	-0.57275	-2.0319	0.357208	Mllt4
TSSVVTLEVAK	TSsVVTLEVAK	4	1	13.8321	0.00218079	1081	1083	E9PYX7	Afadin OS=Mus musculus GN=Mllt4 PE=2 SV=1	0	0	0	0	3	0	0.571307	0.5243	0.925385	Mllt4
MGSNLEDILMDDALSPVGVTDPLLSSVSPGASK	MGSNLEDILMDDALsPVGVTDPLLSSVsPGASK	7	2	5.66598	0.00355904	452	466;479	E9PZ28	Microphthalmia-associated transcription factor OS=Mus musculus GN=Mitf PE=2 SV=1	0	0	0	0	3	0	0.490516	0.4356	0.913797	Mitf
MGSNLEDILMDDALSPVGVTDPLLSSVSPGASK	MGSNLEDILMDDALSPVGVTDPLLSSVsPGASK	7	1	11.5382	0.0022584	452	479	E9PZ28	Microphthalmia-associated transcription factor OS=Mus musculus GN=Mitf PE=2 SV=1	6	0	6	3	12	0	0.0678067	0.1252	0.882207	Mitf
AAVGVTGNDITTPPNKEPPPSPEK	AAVGVTGNDITTPPNKEPPPsPEK	4	1	19.7001	0.00151669	494	514	E9PZ43	Microtubule-associated protein OS=Mus musculus GN=Map4 PE=2 SV=1	6	9	0	6	9	3	-0.0375101	-0.0726	0.898219	Map4
LATTVSAPDLK	LATTVsAPDLK	3	1	7.41701	0.00276392	743	748	E9PZ43	Microtubule-associated protein OS=Mus musculus GN=Map4 PE=2 SV=1	9	6	6	6	3	6	-0.730004	-1.4722	0.764797	Map4
NTTPTGAAPPAGMTSTR	NTtPTGAAPPAGMTSTR	6	1	5.32147	0.00472712	692	694	E9PZ43	Microtubule-associated protein OS=Mus musculus GN=Map4 PE=2 SV=1	0	0	0	0	6	0	1.33882	1.32	0.699237	Map4
VGSLDNVGHLPAGGAVK	VGsLDNVGHLPAGGAVK	1	1	57.4908	1.33385e-08	853	855	E9PZ43	Microtubule-associated protein OS=Mus musculus GN=Map4 PE=2 SV=1	36	28	20	32	60	36	0.370773	1.8762	0.336118	Map4
GLSLPLSPVR	GLSLPLsPVR	2	1	12.1004	0.00223124	851	857	E9PZ81	Protein hairless OS=Mus musculus GN=Hr PE=4 SV=1	2	0	0	0	0	0	-0.709806	-0.5771	0.919592	Hr
SQSLPGADSLLAKPIDK	SQsLPGADSLLAKPIDK	3	1	8.58698	0.00272551	2055	2057	E9PZA7	Transformation/transcription domain-associated protein OS=Mus musculus GN=Trrap PE=2 SV=1	0	0	0	0	0	4	0.85119	0.8161	0.960845	Trrap
VMLGETNPADSKPGTIR	VMLGEtNPADSKPGTIR	3	1	29.9677	0.00105573	89	94	E9PZF0	Nucleoside diphosphate kinase OS=Mus musculus GN=Gm20390 PE=3 SV=1	4	8	12	8	8	4	-0.504943	-1.1559	0.971538	Gm20390
NLPSTGR	NLPsTGR	2	1	6.68933	0.00278114	250	253	E9PZG0	Protein Apol11a OS=Mus musculus GN=Apol11a PE=4 SV=1	0	0	0	2	0	2	0.68528	0.6096	0.936789	Apol11a
ESAPPSLR	EsAPPSLR	2	1	29.4821	0.00105858	203	204	E9PZG4	Histone deacetylase 7 OS=Mus musculus GN=Hdac7 PE=2 SV=1	0	0	8	0	0	0	-2.203	-2.1714	0.282868	Hdac7
HVLLYGTNPLSR	HVLLYGTNPLsR	3	1	8.48458	0.00273196	572	582	E9PZG4	Histone deacetylase 7 OS=Mus musculus GN=Hdac7 PE=2 SV=1	0	0	0	4	0	0	0.796368	0.7681	0.955548	Hdac7
QIPSAEDLETDGGGVGPMANDGLEHR	QIPsAEDLETDGGGVGPMANDGLEHR	2	1	11.66	0.00224768	395	398	E9PZG4	Histone deacetylase 7 OS=Mus musculus GN=Hdac7 PE=2 SV=1	9	0	3	18	9	3	1.01277	2.1036	0.228551	Hdac7
SEPLPPSATASPLLAPLQPR	sEPLPPSATASPLLAPLQPR	4	1	7.4737	0.00276321	344	344	E9PZG4	Histone deacetylase 7 OS=Mus musculus GN=Hdac7 PE=2 SV=1	0	0	28	0	4	16	-0.753087	-1.8284	0.491241	Hdac7
TRSEPLPPSATASPLLAPLQPR	TRsEPLPPSATASPLLAPLQPR	5	1	4.77042	0.00885953	342	344	E9PZG4	Histone deacetylase 7 OS=Mus musculus GN=Hdac7 PE=2 SV=1	4	0	12	4	0	4	-1.17003	-1.9119	0.433622	Hdac7
TVSEPNLK	TVsEPNLK	2	1	14.0287	0.00214561	176	178	E9PZG4	Histone deacetylase 7 OS=Mus musculus GN=Hdac7 PE=2 SV=1	12	4	0	8	8	0	-0.26257	-0.523	0.919458	Hdac7
QPMPSLHTALSDPRSPPSQK	QPMPSLHTALSDPRsPPSQK	5	1	5.06165	0.00627477	1774	1788	E9PZM4	Chromodomain-helicase-DNA-binding protein 2 OS=Mus musculus GN=Chd2 PE=1 SV=1	1	0	0	0	0	0	-0.367887	-0.2967	0.960425	Chd2
SPLDHRSPLER	sPLDHRsPLER	2	2	58.4661	1.32722e-08	1800	1800;1806	E9PZM4	Chromodomain-helicase-DNA-binding protein 2 OS=Mus musculus GN=Chd2 PE=1 SV=1	0	0	0	0	1	0	-0.27844	-0.214	0.949215	Chd2
ETVVESQSSQSPSPK	ETVVESQSSQsPsPK	6	2	7.06797	0.00276639	847	857;859	E9PZM7	Protein Scaf11 OS=Mus musculus GN=Scaf11 PE=2 SV=1	0	0	1	0	0	0	-0.239487	-0.1896	0.937869	Scaf11
FHSPSTTWSPNK	FHsPSTTWsPNK	5	2	9.22998	0.0026351	819	821;827	E9PZM7	Protein Scaf11 OS=Mus musculus GN=Scaf11 PE=2 SV=1	0	1	1	0	0	2	0.151483	0.1317	0.882388	Scaf11
FHSPSTTWSPNK	FHsPSTTWSPNK	5	1	9.50022	0.0025735	819	821	E9PZM7	Protein Scaf11 OS=Mus musculus GN=Scaf11 PE=2 SV=1	5	5	4	5	4	0	-0.705478	-1.1506	0.971148	Scaf11
RETVVESQSSQSPSPK	RETVVESQSSQsPsPK	6	2	7.98534	0.00275089	846	857;859	E9PZM7	Protein Scaf11 OS=Mus musculus GN=Scaf11 PE=2 SV=1	0	0	0	0	0	1	-0.235159	-0.1813	0.933605	Scaf11
TSSDPVAGTPQIPHTLPFR	TSsDPVAGTPQIPHTLPFR	5	1	4.66986	0.00996538	314	316	E9PZP3	Receptor-interacting serine/threonine-protein kinase 3 OS=Mus musculus GN=Ripk3 PE=4 SV=1	0	0	0	0	0	2	0.20342	0.1758	0.884736	Ripk3
RAQTPPISSLPASPSDEVGR	RAQtPPISSLPASPSDEVGR	5	1	8.97629	0.0026823	2696	2699	E9PZP8	Protein Herc1 OS=Mus musculus GN=Herc1 PE=2 SV=1	0	0	0	1	0	0	-0.26257	-0.2045	0.944561	Herc1
YFEMGPPDAEEEEGSGQGEEDEEDEDEEAEEER	YFEMGPPDAEEEEGsGQGEEDEEDEDEEAEEER	2	1	8.83135	0.00270242	143	157	E9PZT1	Nischarin (Fragment) OS=Mus musculus GN=Nisch PE=2 SV=1	0	0	0	0	2	1	0.330377	0.2785	0.894541	Nisch
VSPMLPSSSLEVSPVLPSSSLESPK	VSPMLPSSSLEVsPVLPSSSLESPK	9	1	8.51606	0.00273015	1234	1246	E9PZW8	Unconventional myosin-IXb OS=Mus musculus GN=Myo9b PE=2 SV=1	0	0	0	4	2	6	1.94475	1.9126	0.315951	Myo9b
VSPMLPSSSLEVSPVLPSSSLESPK	VSPMLPSSSLEVSPVLPSSSLEsPK	9	1	17.7404	0.00164645	1234	1256	E9PZW8	Unconventional myosin-IXb OS=Mus musculus GN=Myo9b PE=2 SV=1	6	0	4	4	8	8	0.649213	1.1487	0.828443	Myo9b
EDQFNGSPPRPQPR	EDQFNGsPPRPQPR	1	1	67.0678	1.26882e-08	167	173	E9PZY8	Protein 1110037F02Rik OS=Mus musculus GN=1110037F02Rik PE=2 SV=1	0	0	0	1	3	1	0.522256	0.4686	0.918296	1110037F02Rik
GPRTPPGPPPPDDDEDDPMSLPVSGDK	GPRtPPGPPPPDDDEDDPMSLPVSGDK	3	1	91.8124	1.10099e-08	181	184	E9PZY8	Protein 1110037F02Rik OS=Mus musculus GN=1110037F02Rik PE=2 SV=1	1	0	0	0	0	0	-0.230831	-0.1829	0.933604	1110037F02Rik
SFLSEPSSPGR	SFLSEPSsPGR	4	1	6.12603	0.00294991	1621	1628	E9PZY8	Protein 1110037F02Rik OS=Mus musculus GN=1110037F02Rik PE=2 SV=1	0	1	1	0	0	0	-0.251029	-0.2043	0.944562	1110037F02Rik
TPPGPPPPDDDEDDPMSLPVSGDK	tPPGPPPPDDDEDDPMSLPVSGDK	3	1	21.416	0.00146953	184	184	E9PZY8	Protein 1110037F02Rik OS=Mus musculus GN=1110037F02Rik PE=2 SV=1	0	0	0	0	0	1	-0.271227	-0.2163	0.949214	1110037F02Rik
ELYEITPPEVSEEMIGSPIPEPR	ELYEITPPEVSEEMIGsPIPEPR	4	1	11.6519	0.00224833	627	643	E9Q026	C2 domain-containing protein 5 OS=Mus musculus GN=C2cd5 PE=4 SV=1	0	0	0	0	0	1	-0.34769	-0.2732	0.969821	C2cd5
SQSESSDEVTELDLSHGK	SQsESSDEVTELDLSHGK	6	1	7.79435	0.00275639	657	659	E9Q026	C2 domain-containing protein 5 OS=Mus musculus GN=C2cd5 PE=4 SV=1	2	2	0	2	0	0	-0.601604	-0.563	0.919386	C2cd5
EGSGNPTPLINPLAGR	EGsGNPTPLINPLAGR	2	1	17.7882	0.00164081	199	201	E9Q027	CCR4-NOT transcription complex subunit 2 OS=Mus musculus GN=Cnot2 PE=4 SV=1	0	0	3	1	0	0	-1.0474	-0.9506	0.952881	Cnot2
LSEPRSPLEK	LSEPRsPLEK	2	1	20.7245	0.0014866	158	163	E9Q035	Protein Gm20425 OS=Mus musculus GN=Gm20425 PE=4 SV=1	0	0	0	6	0	0	1.27679	1.3024	0.713659	Gm20425
MGELDPQSTEVTGEEELDSLEDPR	MGELDPQSTEVTGEEELDsLEDPR	4	1	17.462	0.00168437	423	441	E9Q043	Protein Fndc1 OS=Mus musculus GN=Fndc1 PE=2 SV=1	0	0	0	0	1	0	-0.313065	-0.2439	0.964011	Fndc1
ELLNSLGGESSGGTTPVGSFHTEAAR	ELLNSLGGESsGGTTPVGSFHTEAAR	7	1	4.87112	0.00785695	1449	1459	E9Q0A3	Protein Arhgef11 (Fragment) OS=Mus musculus GN=Arhgef11 PE=2 SV=1	0	0	0	0	2	0	0.193321	0.1721	0.88473	Arhgef11
ELLNSLGGESSGGTTPVGSFHTEAAR	ELLNSLGGESSGGTtPVGSFHTEAAR	7	1	7.81247	0.00275593	1449	1463	E9Q0A3	Protein Arhgef11 (Fragment) OS=Mus musculus GN=Arhgef11 PE=2 SV=1	2	0	0	0	0	0	-0.727118	-0.61	0.920899	Arhgef11
KVSLLPGGGVGAAK	KVsLLPGGGVGAAK	1	1	67.1396	1.26833e-08	1322	1324	E9Q0A3	Protein Arhgef11 (Fragment) OS=Mus musculus GN=Arhgef11 PE=2 SV=1	2	4	0	4	8	0	0.73866	1.0724	0.880648	Arhgef11
LSTGSFPEDLLESDSSR	LsTGSFPEDLLESDSSR	6	1	4.8408	0.00814649	589	590	E9Q0A3	Protein Arhgef11 (Fragment) OS=Mus musculus GN=Arhgef11 PE=2 SV=1	0	0	4	0	0	0	-1.39941	-1.2763	0.906666	Arhgef11
NSGIWDSPELDRNPAEEASSSEPAGSYK	NsGIWDSPELDRNPAEEASSSEPAGSYK	7	1	45.8513	0.000288663	1291	1292	E9Q0A3	Protein Arhgef11 (Fragment) OS=Mus musculus GN=Arhgef11 PE=2 SV=1	0	0	4	0	0	0	-1.38066	-1.2438	0.925385	Arhgef11
NSVLSDPGLDSPQTSPVILAR	NSVLSDPGLDsPQTsPVILAR	5	2	8.92641	0.00268979	241	251;255	E9Q0A3	Protein Arhgef11 (Fragment) OS=Mus musculus GN=Arhgef11 PE=2 SV=1	9	0	0	9	3	9	0.764628	1.3866	0.652676	Arhgef11
NSVLSDPGLDSPQTSPVILAR	NSVLSDPGLDSPQTsPVILAR	5	1	7.85471	0.00275471	241	255	E9Q0A3	Protein Arhgef11 (Fragment) OS=Mus musculus GN=Arhgef11 PE=2 SV=1	0	0	0	0	3	6	1.66631	1.557	0.531689	Arhgef11
QPSDTSETTGLVQR	QPsDTSETTGLVQR	5	1	10.3857	0.00240745	33	35	E9Q0A3	Protein Arhgef11 (Fragment) OS=Mus musculus GN=Arhgef11 PE=2 SV=1	0	3	0	0	0	3	-0.242373	-0.2596	0.971827	Arhgef11
SLENPTPPFTPK	sLENPtPPFtPK	3	3	38.5336	0.000816823	664	664;669;673	E9Q0A3	Protein Arhgef11 (Fragment) OS=Mus musculus GN=Arhgef11 PE=2 SV=1	0	0	6	0	0	2	-1.36912	-1.4785	0.761085	Arhgef11
SLENPTPPFTPK	sLENPtPPFTPK	3	2	15.4519	0.00185455	664	664;669	E9Q0A3	Protein Arhgef11 (Fragment) OS=Mus musculus GN=Arhgef11 PE=2 SV=1	0	8	2	0	0	4	-1.17147	-1.5013	0.742456	Arhgef11
SLENPTPPFTPK	sLENPTPPFTPK	3	1	7.75393	0.00275749	664	664	E9Q0A3	Protein Arhgef11 (Fragment) OS=Mus musculus GN=Arhgef11 PE=2 SV=1	0	0	0	2	0	2	0.561208	0.4985	0.922165	Arhgef11
SLENPTPPFTPK	SLENPtPPFtPK	3	2	26.2774	0.00114585	664	669;673	E9Q0A3	Protein Arhgef11 (Fragment) OS=Mus musculus GN=Arhgef11 PE=2 SV=1	2	0	0	2	0	0	-0.249586	-0.2323	0.958947	Arhgef11
SLENPTPPFTPK	SLENPtPPFTPK	3	1	13.013	0.00223098	664	669	E9Q0A3	Protein Arhgef11 (Fragment) OS=Mus musculus GN=Arhgef11 PE=2 SV=1	0	4	0	4	4	4	0.784826	1.0688	0.884069	Arhgef11
SLENPTPPFTPK	SLENPTPPFtPK	3	1	10.1361	0.0024425	664	673	E9Q0A3	Protein Arhgef11 (Fragment) OS=Mus musculus GN=Arhgef11 PE=2 SV=1	0	2	0	0	0	0	-0.815123	-0.7261	0.929795	Arhgef11
VSLLPGGGVGAAK	VsLLPGGGVGAAK	1	1	46.0228	0.000285557	1323	1324	E9Q0A3	Protein Arhgef11 (Fragment) OS=Mus musculus GN=Arhgef11 PE=2 SV=1	0	0	0	0	2	0	0.18178	0.1514	0.883274	Arhgef11
GATDTSPLTR	GATDTsPLTR	4	1	7.72866	0.00275811	1212	1217	E9Q0A4	Kinesin-like protein KIF21B OS=Mus musculus GN=Kif21b PE=2 SV=1	0	0	0	0	0	6	1.27679	1.3016	0.713655	Kif21b
TVSLPTR	TVsLPTR	3	1	13.8625	0.00217538	1196	1198	E9Q0A4	Kinesin-like protein KIF21B OS=Mus musculus GN=Kif21b PE=2 SV=1	0	0	0	3	6	3	1.88272	1.9202	0.313503	Kif21b
RDSETEVEELRK	RDsETEVEELRK	2	1	4.68975	0.0097385	479	481	E9Q0A7	Oxidation resistance protein 1 OS=Mus musculus GN=Oxr1 PE=2 SV=1	0	0	0	0	0	0	-0.236602	-0.1892	0.93787	Oxr1
VVSSTSEEEEAFTEK	VVsSTSEEEEAFTEK	5	1	9.8366	0.00249715	192	194	E9Q0A7	Oxidation resistance protein 1 OS=Mus musculus GN=Oxr1 PE=2 SV=1	1	0	0	2	2	0	0.630458	0.5422	0.92795	Oxr1
APSPTDLPESEIKK	APsPTDLPESEIKK	3	1	7.27894	0.00276507	8	10	E9Q0C1	SH3 domain-containing kinase-binding protein 1 OS=Mus musculus GN=Sh3kbp1 PE=2 SV=1	0	0	0	1	1	0	-0.264013	-0.2101	0.946869	Sh3kbp1
GDSPKIDLAGSALSGILDK	GDsPKIDLAGSALSGILDK	3	1	21.3922	0.00147048	397	399	E9Q0C1	SH3 domain-containing kinase-binding protein 1 OS=Mus musculus GN=Sh3kbp1 PE=2 SV=1	0	0	0	4	0	2	1.07625	1.0484	0.897639	Sh3kbp1
TNSLNRPGALPPR	TNsLNRPGALPPR	2	1	17.1963	0.00172221	371	373	E9Q0C1	SH3 domain-containing kinase-binding protein 1 OS=Mus musculus GN=Sh3kbp1 PE=2 SV=1	0	0	0	1	5	0	1.05317	0.9817	0.943785	Sh3kbp1
LQSPVLPVDSANVPVK	LQsPVLPVDSANVPVK	2	1	44.3438	0.000425425	1374	1376	E9Q0C6	Protein Gm14569 OS=Mus musculus GN=Gm14569 PE=4 SV=1	2	2	0	0	0	0	-1.15993	-1.0218	0.960051	Gm14569
LSISPLIR	LSIsPLIR	2	1	14.3678	0.00207531	118	121	E9Q0C6	Protein Gm14569 OS=Mus musculus GN=Gm14569 PE=4 SV=1	1	0	0	0	0	0	-0.340476	-0.2746	0.969818	Gm14569
SGEPLSPTQTVK	SGEPLsPTQTVK	4	1	6.50431	0.00280588	740	745	E9Q0C6	Protein Gm14569 OS=Mus musculus GN=Gm14569 PE=4 SV=1	1	0	0	0	0	0	-0.227946	-0.1829	0.933604	Gm14569
LGLGTISGNSSR	LGLGtISGNSSR	4	1	19.151	0.00153848	1073	1077	E9Q0D4	Protein Sbf2 OS=Mus musculus GN=Sbf2 PE=2 SV=1	3	0	0	3	0	0	-0.295752	-0.3189	0.953599	Sbf2
SEQDLLNNR	sEQDLLNNR	1	1	25.566	0.00116538	446	446	E9Q0E9	Ankyrin repeat domain-containing protein 55 OS=Mus musculus GN=Ankrd55 PE=2 SV=1	0	0	0	0	0	2	0.274112	0.2382	0.889996	Ankrd55
AQSFDVASAPPAAEWAVPQSSR	AQsFDVASAPPAAEWAVPQSSR	4	1	50.9696	0.000201109	201	203	E9Q0N0	Intersectin-1 OS=Mus musculus GN=Itsn1 PE=2 SV=1	21	35	35	35	35	35	-0.014427	-0.0687	0.897114	Itsn1
ITPTELPK	ItPTELPK	2	1	22.0404	0.0014183	1141	1142	E9Q0N0	Intersectin-1 OS=Mus musculus GN=Itsn1 PE=2 SV=1	5	0	5	0	5	0	-0.917554	-1.2755	0.906667	Itsn1
LLSPGTSK	LLsPGTSK	3	1	9.44854	0.0025859	1133	1135	E9Q0N0	Intersectin-1 OS=Mus musculus GN=Itsn1 PE=2 SV=1	0	0	0	0	0	5	1.10655	1.0459	0.901013	Itsn1
LPEEPSSEDEQQPEK	LPEEPSsEDEQQPEK	2	1	6.76871	0.00277521	329	335	E9Q0N0	Intersectin-1 OS=Mus musculus GN=Itsn1 PE=2 SV=1	14	0	7	7	0	0	-1.55667	-2.567	0.12047	Itsn1
QRSLEAAR	QRsLEAAR	1	1	62.5022	1.29982e-08	621	623	E9Q0N0	Intersectin-1 OS=Mus musculus GN=Itsn1 PE=2 SV=1	10	0	10	10	20	15	0.877159	2.287	0.159701	Itsn1
SAFTPATATGSSPSPVLGQGEK	SAFTPATATGSSPsPVLGQGEK	7	1	8.33716	0.002739	889	902	E9Q0N0	Intersectin-1 OS=Mus musculus GN=Itsn1 PE=2 SV=1	25	25	15	30	35	25	0.243815	1.0645	0.887478	Itsn1
STSIDTGPTESPASLK	STsIDTGPTESPASLK	7	1	5.21379	0.00528791	974	976	E9Q0N0	Intersectin-1 OS=Mus musculus GN=Itsn1 PE=2 SV=1	0	0	5	10	5	5	1.35758	2.1077	0.226533	Itsn1
STSIDTGPTESPASLK	STSIDTGPTEsPASLK	7	1	7.82268	0.00275562	974	984	E9Q0N0	Intersectin-1 OS=Mus musculus GN=Itsn1 PE=2 SV=1	5	5	0	10	10	0	0.717019	1.3119	0.706449	Itsn1
AASDGQYENQSPEATSPR	AAsDGQYENQsPEATSPR	5	2	18.9667	0.00154757	1052	1054;1062	E9Q0S6	Protein Tns1 OS=Mus musculus GN=Tns1 PE=2 SV=1	1	1	2	0	0	0	-0.745873	-0.6502	0.923249	Tns1
AASDGQYENQSPEATSPR	AAsDGQYENQSPEATSPR	5	1	21.7785	0.00144396	1052	1054	E9Q0S6	Protein Tns1 OS=Mus musculus GN=Tns1 PE=2 SV=1	4	8	5	5	7	6	-0.148598	-0.2981	0.960422	Tns1
AASDGQYENQSPEATSPR	AASDGQYENQsPEATSPR	5	1	15.2541	0.00188343	1052	1062	E9Q0S6	Protein Tns1 OS=Mus musculus GN=Tns1 PE=2 SV=1	2	2	2	3	3	4	0.522256	0.6502	0.941699	Tns1
AASDGQYENQSPEATSPR	AASDGQYENQSPEAtSPR	5	1	4.85786	0.0079833	1052	1066	E9Q0S6	Protein Tns1 OS=Mus musculus GN=Tns1 PE=2 SV=1	0	0	0	1	0	0	-0.313065	-0.2502	0.966589	Tns1
AASQQEIEQSIETLNMLMLDLEPASAAAPLHK	AAsQQEIEQsIETLNMLMLDLEPASAAAPLHK	4	2	6.99458	0.00276731	865	867;874	E9Q0S6	Protein Tns1 OS=Mus musculus GN=Tns1 PE=2 SV=1	1	0	0	0	0	0	-0.33182	-0.2758	0.969815	Tns1
AASQQEIEQSIETLNMLMLDLEPASAAAPLHK	AAsQQEIEQSIETLNMLMLDLEPASAAAPLHK	4	1	25.5055	0.00116716	865	867	E9Q0S6	Protein Tns1 OS=Mus musculus GN=Tns1 PE=2 SV=1	15	12	7	12	8	2	-0.878601	-2.1234	0.308168	Tns1
AGSLPNYATINGK	AGsLPNYATINGK	3	1	24.5053	0.00117626	1552	1554	E9Q0S6	Protein Tns1 OS=Mus musculus GN=Tns1 PE=2 SV=1	3	3	1	4	3	3	0.295752	0.3965	0.908718	Tns1
AVNPTMAAPGSPSLSHR	AVNPTMAAPGsPSLsHR	4	2	11.6984	0.00224503	1353	1363;1367	E9Q0S6	Protein Tns1 OS=Mus musculus GN=Tns1 PE=2 SV=1	0	0	0	1	0	0	-0.227946	-0.18	0.933607	Tns1
AVNPTMAAPGSPSLSHR	AVNPTMAAPGsPSLSHR	4	1	4.8913	0.00767039	1353	1363	E9Q0S6	Protein Tns1 OS=Mus musculus GN=Tns1 PE=2 SV=1	40	40	17	47	29	14	-0.340476	-1.6737	0.609142	Tns1
DSSGPANSTTDLLK	DSsGPANSTTDLLK	5	1	4.68379	0.00980575	1734	1736	E9Q0S6	Protein Tns1 OS=Mus musculus GN=Tns1 PE=2 SV=1	0	2	0	0	0	0	-0.727118	-0.6062	0.920662	Tns1
DSSGPANSTTDLLK	DSSGPANsTTDLLK	5	1	4.74498	0.00912622	1734	1741	E9Q0S6	Protein Tns1 OS=Mus musculus GN=Tns1 PE=2 SV=1	0	0	0	1	1	0	-0.292867	-0.2369	0.958948	Tns1
EAFEEMEGTSPSSPPHSVAR	EAFEEMEGTsPSsPPHSVAR	5	2	5.37922	0.00446909	1106	1115;1118	E9Q0S6	Protein Tns1 OS=Mus musculus GN=Tns1 PE=2 SV=1	0	0	0	0	0	0	-0.343361	-0.284	0.965946	Tns1
EAFEEMEGTSPSSPPHSVAR	EAFEEMEGTsPSSPPHSVAR	5	1	12.7282	0.00223106	1106	1115	E9Q0S6	Protein Tns1 OS=Mus musculus GN=Tns1 PE=2 SV=1	1	0	0	2	1	0	0.138499	0.1148	0.881908	Tns1
EAFEEMEGTSPSSPPHSVAR	EAFEEMEGTSPSsPPHSVAR	5	1	5.707	0.00347035	1106	1118	E9Q0S6	Protein Tns1 OS=Mus musculus GN=Tns1 PE=2 SV=1	8	7	2	8	4	6	-0.170238	-0.366	0.939394	Tns1
EDGMEEVVGHTQGPLDGSLYAK	EDGMEEVVGHTQGPLDGSLyAK	3	1	7.47994	0.00276312	518	537	E9Q0S6	Protein Tns1 OS=Mus musculus GN=Tns1 PE=2 SV=1	0	0	1	0	0	0	-0.285654	-0.2367	0.958948	Tns1
ETTSDPSRTPEEEPLNLEGLVAHR	ETTSDPSRtPEEEPLNLEGLVAHR	5	1	5.63937	0.00362116	1007	1015	E9Q0S6	Protein Tns1 OS=Mus musculus GN=Tns1 PE=2 SV=1	2	1	0	3	3	1	0.595833	0.6291	0.939259	Tns1
HAAYGGYSTPEDR	HAAYGGYStPEDR	4	1	14.5881	0.00202388	1474	1482	E9Q0S6	Protein Tns1 OS=Mus musculus GN=Tns1 PE=2 SV=1	5	4	0	7	5	3	0.367887	0.6308	0.939259	Tns1
HLGGSGSVVPGSPSLDR	HLGGsGSVVPGsPSLDR	4	2	5.57458	0.00378933	1457	1461;1468	E9Q0S6	Protein Tns1 OS=Mus musculus GN=Tns1 PE=2 SV=1	4	2	6	6	5	2	-0.109645	-0.1741	0.931541	Tns1
HLGGSGSVVPGSPSLDR	HLGGsGSVVPGSPSLDR	4	1	6.80143	0.00277338	1457	1461	E9Q0S6	Protein Tns1 OS=Mus musculus GN=Tns1 PE=2 SV=1	4	2	4	5	5	1	-0.0346247	-0.0506	0.893127	Tns1
HLGGSGSVVPGSPSLDR	HLGGSGSVVPGsPSLDR	4	1	10.4097	0.00240442	1457	1468	E9Q0S6	Protein Tns1 OS=Mus musculus GN=Tns1 PE=2 SV=1	14	23	18	20	14	12	-0.493402	-1.7847	0.523374	Tns1
HPGAHQGNLASSLHSNAVISPGSPSLGR	HPGAHQGNLASSLHSNAVISPGsPSLGR	6	1	8.559	0.00272744	1429	1451	E9Q0S6	Protein Tns1 OS=Mus musculus GN=Tns1 PE=2 SV=1	0	0	4	1	0	0	-1.34892	-1.2472	0.925377	Tns1
HPVGSHQVPGLHSSVVTTPGSPSLGR	HPVGSHQVPGLHSSVVTtPGSPSLGR	7	1	4.74303	0.00914726	1403	1420	E9Q0S6	Protein Tns1 OS=Mus musculus GN=Tns1 PE=2 SV=1	0	0	0	0	1	0	-0.297195	-0.245	0.964012	Tns1
HPVGSHQVPGLHSSVVTTPGSPSLGR	HPVGSHQVPGLHSSVVTTPGsPSLGR	7	1	5.74454	0.003397	1403	1423	E9Q0S6	Protein Tns1 OS=Mus musculus GN=Tns1 PE=2 SV=1	1	2	3	0	0	0	-1.36479	-1.2394	0.928443	Tns1
IQGMEHLENGPSVSVDYNTSDPLIR	IQGMEHLENGPSVSVDYNTsDPLIR	5	1	5.55571	0.00384396	482	501	E9Q0S6	Protein Tns1 OS=Mus musculus GN=Tns1 PE=2 SV=1	1	0	0	1	0	0	-0.301523	-0.2478	0.966587	Tns1
LLSGFGVDR	LLsGFGVDR	1	1	53.8485	7.80188e-06	614	616	E9Q0S6	Protein Tns1 OS=Mus musculus GN=Tns1 PE=2 SV=1	3	4	2	4	4	4	0.197649	0.3028	0.897296	Tns1
LLSGFGVDREK	LLsGFGVDREK	1	1	53.0805	5.51065e-05	614	616	E9Q0S6	Protein Tns1 OS=Mus musculus GN=Tns1 PE=2 SV=1	1	0	1	4	3	0	1.24649	1.1969	0.79287	Tns1
NLEEGGSMR	NLEEGGsMR	1	1	34.4191	0.000901566	144	150	E9Q0S6	Protein Tns1 OS=Mus musculus GN=Tns1 PE=2 SV=1	1	0	0	0	0	0	-0.200535	-0.1554	0.923689	Tns1
QGSPTPALPEK	QGsPTPALPEK	2	1	9.74862	0.00251592	1533	1535	E9Q0S6	Protein Tns1 OS=Mus musculus GN=Tns1 PE=2 SV=1	8	7	8	7	6	5	-0.598718	-1.272	0.909826	Tns1
QQERSPLQSLAR	QQERsPLQSLAR	2	1	19.0951	0.00154126	832	836	E9Q0S6	Protein Tns1 OS=Mus musculus GN=Tns1 PE=2 SV=1	8	7	1	11	8	5	0.380871	0.799	0.959289	Tns1
QSHPLTQSR	QsHPLTQSR	3	1	13.244	0.00223092	921	922	E9Q0S6	Protein Tns1 OS=Mus musculus GN=Tns1 PE=2 SV=1	1	2	4	1	0	0	-1.60283	-1.513	0.734939	Tns1
QSSASGYQAPSTPSFPVSPAYYPGLSSPATSPSPDSAAFR	QSSASGYQAPSTPSFPVSPAYYPGLSSPATSPsPDSAAFR	16	1	6.69184	0.0027809	1493	1525	E9Q0S6	Protein Tns1 OS=Mus musculus GN=Tns1 PE=2 SV=1	0	1	0	2	1	0	0.209191	0.1721	0.88473	Tns1
QVMGPSGPGFHGNVVSGHPASAATTPGSPSLGR	QVMGPSGPGFHGNVVSGHPASAATTPGsPSLGR	7	1	6.3916	0.00283211	1370	1397	E9Q0S6	Protein Tns1 OS=Mus musculus GN=Tns1 PE=2 SV=1	4	4	8	6	5	2	-0.502058	-0.9366	0.951392	Tns1
RAASDGQYENQSPEATSPR	RAAsDGQYENQsPEATSPR	5	2	16.3614	0.00179518	1051	1054;1062	E9Q0S6	Protein Tns1 OS=Mus musculus GN=Tns1 PE=2 SV=1	1	0	0	0	1	1	-0.272669	-0.216	0.949214	Tns1
RAASDGQYENQSPEATSPR	RAAsDGQYENQSPEATSPR	5	1	17.5735	0.00166971	1051	1054	E9Q0S6	Protein Tns1 OS=Mus musculus GN=Tns1 PE=2 SV=1	3	4	3	4	3	2	-0.429923	-0.6277	0.921978	Tns1
RAASDGQYENQSPEATSPR	RAASDGQYENQsPEATSPR	5	1	12.1602	0.00223123	1051	1062	E9Q0S6	Protein Tns1 OS=Mus musculus GN=Tns1 PE=2 SV=1	0	0	0	2	0	0	0.239487	0.2023	0.886929	Tns1
RAVNPTMAAPGSPSLSHR	RAVNPTMAAPGsPSLSHR	4	1	15.2517	0.00188343	1352	1363	E9Q0S6	Protein Tns1 OS=Mus musculus GN=Tns1 PE=2 SV=1	5	0	2	4	2	0	-0.450121	-0.5853	0.919885	Tns1
SFSAPAAHAYGHETPLR	SFsAPAAHAYGHETPLR	4	1	11.8245	0.00223738	1201	1203	E9Q0S6	Protein Tns1 OS=Mus musculus GN=Tns1 PE=2 SV=1	3	3	3	2	0	2	-1.12963	-1.3806	0.833249	Tns1
SHPGGGPTVPSPGR	sHPGGGPTVPSPGR	3	1	7.89265	0.00275363	636	636	E9Q0S6	Protein Tns1 OS=Mus musculus GN=Tns1 PE=2 SV=1	0	0	0	0	0	0	-0.186108	-0.1465	0.920022	Tns1
SHPGGGPTVPSPGR	SHPGGGPTVPsPGR	3	1	34.968	0.000881191	636	646	E9Q0S6	Protein Tns1 OS=Mus musculus GN=Tns1 PE=2 SV=1	2	0	0	3	0	0	0.131285	0.1279	0.882382	Tns1
SKPSPQLSAETPVAALPEFPR	SKPsPQLsAETPVAALPEFPR	4	2	5.07441	0.00618188	844	847;851	E9Q0S6	Protein Tns1 OS=Mus musculus GN=Tns1 PE=2 SV=1	0	0	0	1	0	0	-0.246701	-0.1877	0.935715	Tns1
SKPSPQLSAETPVAALPEFPR	SKPsPQLSAETPVAALPEFPR	4	1	6.09708	0.00296995	844	847	E9Q0S6	Protein Tns1 OS=Mus musculus GN=Tns1 PE=2 SV=1	2	0	3	2	1	0	-0.923325	-0.957	0.953864	Tns1
SPASSTFLPSPHSSAGPQEPPASLPGLIAQPQLPPK	sPASSTFLPSPHSSAGPQEPPASLPGLIAQPQLPPK	8	1	4.96235	0.00704954	971	971	E9Q0S6	Protein Tns1 OS=Mus musculus GN=Tns1 PE=2 SV=1	7	1	3	8	6	2	0.339033	0.5744	0.93177	Tns1
SPPGLAK	sPPGLAK	1	1	46.3169	0.000284507	1126	1126	E9Q0S6	Protein Tns1 OS=Mus musculus GN=Tns1 PE=2 SV=1	1	0	0	1	1	2	0.142827	0.1248	0.882206	Tns1
SQSFPDVEPQLPQAPTR	sQsFPDVEPQLPQAPTR	3	2	46.7985	0.000284505	790	790;792	E9Q0S6	Protein Tns1 OS=Mus musculus GN=Tns1 PE=2 SV=1	0	0	3	1	1	2	-0.691051	-0.6935	0.926701	Tns1
SQSFPDVEPQLPQAPTR	SQsFPDVEPQLPQAPTR	3	1	5.94888	0.00310104	790	792	E9Q0S6	Protein Tns1 OS=Mus musculus GN=Tns1 PE=2 SV=1	8	5	2	7	10	7	0.42848	0.912	0.970464	Tns1
SQSVPGAWPGASPLSSQPLLGSSR	sQsVPGAWPGASPLSSQPLLGSSR	7	2	5.23852	0.00515192	897	897;899	E9Q0S6	Protein Tns1 OS=Mus musculus GN=Tns1 PE=2 SV=1	0	0	1	0	0	0	-0.326049	-0.2464	0.964012	Tns1
SQSVPGAWPGASPLSSQPLLGSSR	sQSVPGAWPGASPLSSQPLLGSSR	7	1	4.8402	0.00815156	897	897	E9Q0S6	Protein Tns1 OS=Mus musculus GN=Tns1 PE=2 SV=1	1	0	0	0	0	0	-0.223618	-0.1854	0.935717	Tns1
SQSVPGAWPGASPLSSQPLLGSSR	SQsVPGAWPGASPLSSQPLLGSSR	7	1	5.43724	0.00423785	897	899	E9Q0S6	Protein Tns1 OS=Mus musculus GN=Tns1 PE=2 SV=1	4	3	5	5	3	2	-0.522256	-0.8405	0.941718	Tns1
SQSVPGAWPGASPLSSQPLLGSSR	SQSVPGAWPGAsPLSSQPLLGSSR	7	1	6.93028	0.0027686	897	908	E9Q0S6	Protein Tns1 OS=Mus musculus GN=Tns1 PE=2 SV=1	0	0	0	0	0	0	-0.26257	-0.1993	0.942292	Tns1
TDEPVSGATTAPAALSPQEK	TDEPVSGATTAPAALsPQEK	5	1	18.4263	0.00157923	589	604	E9Q0S6	Protein Tns1 OS=Mus musculus GN=Tns1 PE=2 SV=1	2	0	0	2	1	0	-0.305851	-0.3045	0.958653	Tns1
TPEEEPLNLEGLVAHR	tPEEEPLNLEGLVAHR	1	1	109.605	9.79984e-09	1015	1015	E9Q0S6	Protein Tns1 OS=Mus musculus GN=Tns1 PE=2 SV=1	1	2	5	2	2	2	-0.72279	-0.8832	0.945826	Tns1
TVGTNTPPSPGFGR	TVGTNtPPsPGFGR	4	2	7.08511	0.00276624	1338	1343;1346	E9Q0S6	Protein Tns1 OS=Mus musculus GN=Tns1 PE=2 SV=1	4	5	5	3	3	4	-0.732889	-1.1636	0.972309	Tns1
TVGTNTPPSPGFGR	TVGTNtPPSPGFGR	4	1	8.1524	0.00274568	1338	1343	E9Q0S6	Protein Tns1 OS=Mus musculus GN=Tns1 PE=2 SV=1	0	0	0	1	0	0	-0.416939	-0.3374	0.947427	Tns1
TVGTNTPPSPGFGR	TVGTNTPPsPGFGR	4	1	10.6559	0.00237362	1338	1346	E9Q0S6	Protein Tns1 OS=Mus musculus GN=Tns1 PE=2 SV=1	4	7	10	6	6	5	-0.559766	-1.178	0.966603	Tns1
TVGTNTPPSPGFGRR	TVGTNtPPsPGFGRR	4	2	7.93338	0.00275244	1338	1343;1346	E9Q0S6	Protein Tns1 OS=Mus musculus GN=Tns1 PE=2 SV=1	2	0	0	4	3	2	1.007	1.1321	0.839009	Tns1
TVGTNTPPSPGFGRR	TVGTNTPPsPGFGRR	4	1	25.2316	0.00117287	1338	1346	E9Q0S6	Protein Tns1 OS=Mus musculus GN=Tns1 PE=2 SV=1	3	1	2	7	6	1	1.06038	1.4875	0.579055	Tns1
VSPSIQPQPQSQPTSLSR	VsPSIQPQPQSQPTSLSR	6	1	9.25542	0.00262967	153	154	E9Q0S6	Protein Tns1 OS=Mus musculus GN=Tns1 PE=2 SV=1	3	2	1	3	3	0	0.0129843	0.0168	0.884115	Tns1
VSPSIQPQPQSQPTSLSR	VSPSIQPQPQsQPTSLSR	6	1	4.7543	0.00902696	153	163	E9Q0S6	Protein Tns1 OS=Mus musculus GN=Tns1 PE=2 SV=1	0	0	0	1	0	0	-0.236602	-0.1831	0.933604	Tns1
VSPSIQPQPQSQPTSLSR	VSPSIQPQPQSQPTSLsR	6	1	13.7389	0.00219532	153	169	E9Q0S6	Protein Tns1 OS=Mus musculus GN=Tns1 PE=2 SV=1	3	3	2	3	2	1	-0.708363	-0.9112	0.94888	Tns1
VSSSPVANGMASGSSTVSFSHTLPDFSK	VSSSPVANGMASGSSTVSFSHtLPDFSK	11	1	6.91199	0.00276909	1565	1586	E9Q0S6	Protein Tns1 OS=Mus musculus GN=Tns1 PE=2 SV=1	0	0	0	1	0	0	-0.242373	-0.1871	0.935715	Tns1
WDSYDNFSGHR	WDsYDNFSGHR	3	1	13.8988	0.00216941	507	509	E9Q0S6	Protein Tns1 OS=Mus musculus GN=Tns1 PE=2 SV=1	4	7	7	4	3	4	-0.96372	-1.7383	0.560133	Tns1
WDSYDNFSGHR	WDSyDNFSGHR	3	1	4.76917	0.00886962	507	510	E9Q0S6	Protein Tns1 OS=Mus musculus GN=Tns1 PE=2 SV=1	0	0	0	1	0	0	-0.276997	-0.222	0.951596	Tns1
YSMPDNSPETR	YSMPDNsPETR	4	1	6.24081	0.00288674	1593	1599	E9Q0S6	Protein Tns1 OS=Mus musculus GN=Tns1 PE=2 SV=1	3	0	0	3	0	1	-0.24093	-0.252	0.96919	Tns1
NSSFTQEATR	NSsFTQEATR	4	1	8.6646	0.0027195	401	403	E9Q0S8	Tyrosine-protein phosphatase non-receptor type 4 OS=Mus musculus GN=Ptpn4 PE=4 SV=1	0	0	2	0	0	0	-0.72279	-0.5998	0.920447	Ptpn4
IESPKLER	IEsPKLER	1	1	64.8071	1.28417e-08	767	769	E9Q0U7	Heat shock protein 105 kDa OS=Mus musculus GN=Hsph1 PE=2 SV=1	0	0	2	1	1	5	0.597276	0.6293	0.939259	Hsph1
NIQQDNSEAGTQPQVQTDGQQTSQSPPSPELTSEESK	NIQQDNSEAGTQPQVQTDGQQTSQSPPsPELTSEESK	10	1	9.36599	0.00260517	490	517	E9Q0U7	Heat shock protein 105 kDa OS=Mus musculus GN=Hsph1 PE=2 SV=1	0	0	0	0	2	0	0.271227	0.2337	0.88953	Hsph1
ATTPSQLSIEVEAR	ATtPSQLSIEVEAR	4	1	5.06741	0.00623209	683	685	E9Q0V6	NHS-like protein 2 OS=Mus musculus GN=Nhsl2 PE=2 SV=1	2	0	0	2	0	0	-0.148598	-0.1309	0.914862	Nhsl2
FPSLTSPGLR	FPsLTSPGLR	3	1	12.3046	0.00223118	336	338	E9Q0V6	NHS-like protein 2 OS=Mus musculus GN=Nhsl2 PE=2 SV=1	1	0	0	3	0	0	0.499172	0.451	0.915721	Nhsl2
IIAQFSK	IIAQFsK	1	1	45.3271	0.000320312	1203	1208	E9Q0V6	NHS-like protein 2 OS=Mus musculus GN=Nhsl2 PE=2 SV=1	0	0	0	2	0	0	0.220732	0.1901	0.885779	Nhsl2
LPFSPIITLEEDGK	LPFsPIITLEEDGK	2	1	19.359	0.00152955	1025	1028	E9Q0V6	NHS-like protein 2 OS=Mus musculus GN=Nhsl2 PE=2 SV=1	4	0	0	2	0	0	-0.931981	-1.0132	0.959124	Nhsl2
SEPEDDIESPDYIEEPGAEEVFTMPER	sEPEDDIESPDYIEEPGAEEVFTMPER	4	1	16.6384	0.00178066	838	838	E9Q0V6	NHS-like protein 2 OS=Mus musculus GN=Nhsl2 PE=2 SV=1	0	0	2	0	4	0	0.376543	0.3765	0.906222	Nhsl2
SLSVPTDSGVTSVDYDEEQK	SLsVPTDSGVTSVDYDEEQK	7	1	5.40528	0.00436181	497	499	E9Q0V6	NHS-like protein 2 OS=Mus musculus GN=Nhsl2 PE=2 SV=1	8	6	4	10	4	2	-0.373658	-0.7354	0.930727	Nhsl2
RGSYPFIDFR	RGsYPFIDFR	2	1	8.68878	0.00271744	95	97	E9Q0W7	cAMP-specific 3',5'-cyclic phosphodiesterase 7B OS=Mus musculus GN=Pde7b PE=2 SV=1	0	5	10	5	0	0	-1.47732	-2.1653	0.285343	Pde7b
RRGSGQDLAGPAPETLEQTEGATP	RRGsGQDLAGPAPETLEQTEGATP	4	1	34.124	0.000917838	475	478	E9Q0W7	cAMP-specific 3',5'-cyclic phosphodiesterase 7B OS=Mus musculus GN=Pde7b PE=2 SV=1	3	0	6	6	0	0	-0.57275	-0.8233	0.939665	Pde7b
SGSDAGEVRPPTPASPR	SGsDAGEVRPPTPASPR	4	1	8.31952	0.00273972	51	53	E9Q0Y4	Signal-induced proliferation-associated protein 1 OS=Mus musculus GN=Sipa1 PE=4 SV=1	4	4	0	8	8	6	1.09501	1.8861	0.331007	Sipa1
IDDIVSGHK	IDDIVsGHK	1	1	27.5111	0.00114342	481	486	E9Q133	T-complex protein 1 subunit gamma OS=Mus musculus GN=Cct3 PE=2 SV=1	0	0	0	0	2	0	0.272669	0.244	0.890472	Cct3
SMDDDFGVVK	sMDDDFGVVK	1	1	19.7303	0.00151559	48	48	E9Q150	Segment polarity protein dishevelled homolog DVL-3 OS=Mus musculus GN=Dvl3 PE=4 SV=1	0	3	0	0	0	0	-1.05461	-0.9292	0.950893	Dvl3
AMEVLPLALPSPPR	AMEVLPLALPsPPR	1	1	56.2896	1.342e-08	931	941	E9Q166	Protein Atad2b OS=Mus musculus GN=Atad2b PE=2 SV=1	0	0	3	3	2	6	0.97959	1.2567	0.746114	Atad2b
FYLQDRSPSQSDPVLK	FYLQDRsPSQSDPVLK	4	1	4.77998	0.00875659	125	131	E9Q197	Glyoxalase domain-containing protein 4 OS=Mus musculus GN=Glod4 PE=2 SV=1	1	0	0	0	0	0	-0.36933	-0.296	0.960425	Glod4
SSPTVPPSPFPAPSKPSATSATQELDR	SSPTVPPsPFPAPSKPSATSATQELDR	9	1	5.98457	0.00306475	95	102	E9Q1D5	Transforming growth factor beta-1-induced transcript 1 protein OS=Mus musculus GN=Tgfb1i1 PE=2 SV=1	3	0	0	0	0	0	-1.07337	-0.9593	0.953864	Tgfb1i1
SQLHHQLEEGQVTSDR	sQLHHQLEEGQVTSDR	3	1	12.6851	0.00223108	1041	1041	E9Q1F5	Protein Myo5c OS=Mus musculus GN=Myo5c PE=4 SV=1	0	0	1	0	0	0	-0.321721	-0.2545	0.969194	Myo5c
FGDISEGEVDHSFFDSDFEDAK	FGDIsEGEVDHSFFDSDFEDAK	3	1	7.54642	0.00276206	4	8	E9Q1K1	Protein 4933411K20Rik OS=Mus musculus GN=4933411K20Rik PE=2 SV=1	0	0	0	4	0	0	0.894471	0.8156	0.960845	4933411K20Rik
AASLPGSVETPK	AAsLPGSVETPK	3	1	28.6615	0.00109011	1059	1061	E9Q1M1	Protein Pdzd2 OS=Mus musculus GN=Pdzd2 PE=2 SV=1	1	1	0	0	0	0	-0.324606	-0.248	0.966587	Pdzd2
ALSMPDLDK	ALsMPDLDK	1	1	56.1965	1.34264e-08	2431	2433	E9Q1M1	Protein Pdzd2 OS=Mus musculus GN=Pdzd2 PE=2 SV=1	3	3	2	3	0	2	-0.678067	-0.8617	0.943774	Pdzd2
ANSLVTLGSQR	ANsLVTLGSQR	3	1	26.3504	0.00114497	921	923	E9Q1M1	Protein Pdzd2 OS=Mus musculus GN=Pdzd2 PE=2 SV=1	0	0	0	0	0	0	-0.288539	-0.2266	0.954013	Pdzd2
FIGEAPEAWLSQSPQR	FIGEAPEAWLSQsPQR	2	1	11.6693	0.00224716	1407	1419	E9Q1M1	Protein Pdzd2 OS=Mus musculus GN=Pdzd2 PE=2 SV=1	3	0	2	3	1	2	-0.249586	-0.2875	0.964069	Pdzd2
HSLPQLLDSTGTSQEYHIVK	HsLPQLLDSTGTSQEYHIVK	6	1	28.9017	0.00107452	544	545	E9Q1M1	Protein Pdzd2 OS=Mus musculus GN=Pdzd2 PE=2 SV=1	1	0	1	1	0	0	-0.324606	-0.2403	0.961465	Pdzd2
LESVEEYNELMVR	LEsVEEYNELMVR	2	1	27.1958	0.00114345	514	516	E9Q1M1	Protein Pdzd2 OS=Mus musculus GN=Pdzd2 PE=2 SV=1	0	0	0	1	0	0	-0.276997	-0.2168	0.949214	Pdzd2
LSHAGPSVPVTTDGTLSGSTESPVTDIDK	LSHAGPSVPVTTDGTLSGSTEsPVTDIDK	10	1	7.47392	0.0027632	1378	1399	E9Q1M1	Protein Pdzd2 OS=Mus musculus GN=Pdzd2 PE=2 SV=1	0	0	0	2	0	0	0.194764	0.1627	0.884101	Pdzd2
QASLPGSPQVLR	QAsLPGsPQVLR	2	2	32.4185	0.000962449	945	947;951	E9Q1M1	Protein Pdzd2 OS=Mus musculus GN=Pdzd2 PE=2 SV=1	0	0	2	1	0	0	-0.767514	-0.6584	0.923955	Pdzd2
QASLPGSPQVLR	QAsLPGSPQVLR	2	1	27.2931	0.00114344	945	947	E9Q1M1	Protein Pdzd2 OS=Mus musculus GN=Pdzd2 PE=2 SV=1	2	5	4	3	1	4	-0.689608	-1.0079	0.958657	Pdzd2
SFENLANSDRPAAK	sFENLANSDRPAAK	2	1	34.0316	0.000922916	2288	2288	E9Q1M1	Protein Pdzd2 OS=Mus musculus GN=Pdzd2 PE=2 SV=1	2	1	0	1	0	0	-0.72279	-0.5957	0.920241	Pdzd2
SLVPVGIPISTGSPASPIK	SLVPVGIPISTGSPAsPIK	5	1	5.72646	0.00343202	2389	2404	E9Q1M1	Protein Pdzd2 OS=Mus musculus GN=Pdzd2 PE=2 SV=1	2	0	0	2	0	0	-0.24093	-0.215	0.949214	Pdzd2
SPSSVTLTVSR	SPsSVTLTVSR	6	1	4.89072	0.00767545	2361	2363	E9Q1M1	Protein Pdzd2 OS=Mus musculus GN=Pdzd2 PE=2 SV=1	1	0	0	0	0	0	-0.223618	-0.1687	0.927523	Pdzd2
TGGTGSPPPPQWTFQPSVLDSVHPDK	TGGtGSPPPPQWTFQPSVLDSVHPDK	6	1	7.32838	0.00276474	1450	1453	E9Q1M1	Protein Pdzd2 OS=Mus musculus GN=Pdzd2 PE=2 SV=1	0	0	0	2	0	0	0.269784	0.2371	0.889994	Pdzd2
TYSMPAQFSSHFGR	TYsMPAQFSSHFGR	5	1	8.79579	0.00270658	2173	2175	E9Q1M1	Protein Pdzd2 OS=Mus musculus GN=Pdzd2 PE=2 SV=1	0	0	0	2	0	0	0.227946	0.1944	0.886151	Pdzd2
SMTAELEELEK	sMTAELEELEK	2	1	4.93476	0.0072837	76	76	E9Q1P5	SH3 and multiple ankyrin repeat domains protein 3 (Fragment) OS=Mus musculus GN=Shank3 PE=2 SV=1	5	5	5	6	5	7	0.0432809	0.0867	0.881512	Shank3
IPITPTSSFVSPPPPTASPHSNR	IPITPTSSFVSPPPPTAsPHSNR	8	1	6.24886	0.00288307	372	389	E9Q1P8	Interferon regulatory factor 2-binding protein 2 OS=Mus musculus GN=Irf2bp2 PE=1 SV=1	0	1	0	2	1	1	0.222175	0.1794	0.885068	Irf2bp2
LEEPPELNRQSPNPR	LEEPPELNRQsPNPR	1	1	67.007	1.26923e-08	159	169	E9Q1P8	Interferon regulatory factor 2-binding protein 2 OS=Mus musculus GN=Irf2bp2 PE=1 SV=1	0	3	1	2	2	2	-0.0288539	-0.0314	0.889798	Irf2bp2
RKPSPEPEGEVGPPK	RKPsPEPEGEVGPPK	1	1	93.6865	1.08807e-08	340	343	E9Q1P8	Interferon regulatory factor 2-binding protein 2 OS=Mus musculus GN=Irf2bp2 PE=1 SV=1	2	2	0	1	4	0	0.0649213	0.0718	0.881621	Irf2bp2
SPADSLSSAAGASELSAEGAGK	sPADSLSSAAGASELSAEGAGK	6	1	30.1768	0.00105071	250	250	E9Q1P8	Interferon regulatory factor 2-binding protein 2 OS=Mus musculus GN=Irf2bp2 PE=1 SV=1	1	0	1	2	4	7	1.95918	1.9748	0.28719	Irf2bp2
SPTGAQPAAAKPPPLSAK	sPTGAQPAAAKPPPLSAK	3	1	9.12761	0.00265587	71	71	E9Q1P8	Interferon regulatory factor 2-binding protein 2 OS=Mus musculus GN=Irf2bp2 PE=1 SV=1	0	0	1	0	0	0	-0.242373	-0.1864	0.935716	Irf2bp2
GSTIYTGYPLSPTK	GSTIYTGYPLsPTK	7	1	4.75042	0.00906808	1156	1166	E9Q1Q8	Homeodomain-interacting protein kinase 1 OS=Mus musculus GN=Hipk1 PE=2 SV=1	1	1	0	0	0	0	-0.300081	-0.245	0.964012	Hipk1
TASEINFDK	TAsEINFDK	2	1	15.9334	0.0018128	266	268	E9Q1T3	Mitogen-activated protein kinase kinase kinase kinase OS=Mus musculus GN=Map4k5 PE=2 SV=1	4	4	4	6	6	6	0.373658	0.6613	0.942906	Map4k5
VNTYPEDSLPDEEK	VNtYPEDSLPDEEK	3	1	9.50934	0.0025713	331	333	E9Q1T3	Mitogen-activated protein kinase kinase kinase kinase OS=Mus musculus GN=Map4k5 PE=2 SV=1	4	4	0	8	4	0	0.282768	0.4513	0.915721	Map4k5
LEDGDGISLNDIEK	LEDGDGIsLNDIEK	1	1	60.3172	1.31466e-08	150	157	E9Q1U6	CBP80/20-dependent translation initiation factor OS=Mus musculus GN=Ctif PE=4 SV=1	0	0	1	0	0	0	-0.242373	-0.1959	0.940059	Ctif
SQEIEELER	sQEIEELER	1	1	44.3272	0.000425639	18	18	E9Q1U6	CBP80/20-dependent translation initiation factor OS=Mus musculus GN=Ctif PE=4 SV=1	3	3	1	3	3	1	-0.265456	-0.335	0.947432	Ctif
SPVHVGETR	sPVHVGETR	2	1	32.13	0.000962458	742	742	E9Q1U8	Transcription intermediary factor 1-alpha OS=Mus musculus GN=Trim24 PE=2 SV=1	1	1	0	1	0	0	-0.265456	-0.2118	0.946868	Trim24
TVQSPNSSVPSPGLAGPVTMTSVHPPIR	TVQsPNSSVPsPGLAGPVTMTSVHPPIR	8	2	5.09157	0.0060616	588	591;598	E9Q1U8	Transcription intermediary factor 1-alpha OS=Mus musculus GN=Trim24 PE=2 SV=1	0	0	0	0	0	1	-0.386642	-0.3061	0.956936	Trim24
TVQSPNSSVPSPGLAGPVTMTSVHPPIR	TVQsPNSSVPSPGLAGPVTMTSVHPPIR	8	1	4.80622	0.00848829	588	591	E9Q1U8	Transcription intermediary factor 1-alpha OS=Mus musculus GN=Trim24 PE=2 SV=1	0	0	0	1	0	0	-0.252472	-0.2062	0.94456	Trim24
IRPTGLLTVPSPQI	IRPTGLLTVPsPQI	3	1	18.3515	0.00158474	880	890	E9Q1W7	TBC domain-containing protein kinase-like protein OS=Mus musculus GN=Tbck PE=2 SV=1	1	0	0	1	0	2	0.141384	0.1249	0.882206	Tbck
SLQSVAEER	sLQSVAEER	2	1	25.1325	0.00117401	97	97	E9Q1X1	Ribosomal protein L15 OS=Mus musculus GN=Gm8420 PE=3 SV=1	0	0	0	0	4	4	1.46722	1.4846	0.579037	Gm8420
SLDGTLYDDDDDDDDIER	sLDGTLYDDDDDDDDIER	3	1	9.79211	0.00250644	494	494	E9Q246	DENN domain-containing protein 1B OS=Mus musculus GN=Dennd1b PE=2 SV=1	0	0	0	0	2	0	0.184665	0.1544	0.883532	Dennd1b
SMDDIDYKPTNK	sMDDIDYKPTNK	3	1	17.7742	0.00164194	577	577	E9Q246	DENN domain-containing protein 1B OS=Mus musculus GN=Dennd1b PE=2 SV=1	0	0	1	0	0	1	-0.258242	-0.2038	0.944562	Dennd1b
VSSGGLTESLFILK	VSsGGLTESLFILK	4	1	11.3845	0.00227563	631	633	E9Q246	DENN domain-containing protein 1B OS=Mus musculus GN=Dennd1b PE=2 SV=1	3	4	0	2	2	2	-0.706921	-0.8802	0.945826	Dennd1b
ILLVDSPGMGDGEDEQQEEGTSK	ILLVDsPGMGDGEDEQQEEGTSK	3	1	11.0258	0.00232391	461	466	E9Q2B0	General transcription factor 3C polypeptide 4 OS=Mus musculus GN=Gtf3c4 PE=2 SV=1	5	1	1	7	7	4	1.20754	1.795	0.381558	Gtf3c4
SMSAPSDLEMIGNEDLEFTR	SMsAPSDLEMIGNEDLEFTR	4	1	4.73233	0.00926322	1528	1530	E9Q2E4	Protein Gm15800 OS=Mus musculus GN=Gm15800 PE=2 SV=2	0	0	6	0	0	0	-1.79471	-1.6801	0.605334	Gm15800
TEGTPPPPGQPAK	TEGtPPPPGQPAK	2	1	11.5931	0.00225354	2500	2503	E9Q2E4	Protein Gm15800 OS=Mus musculus GN=Gm15800 PE=2 SV=2	4	6	4	8	4	6	0.135613	0.2561	0.891942	Gm15800
SVVDMDLEDTDDGDDNAPLFYQPGK	sVVDMDLEDTDDGDDNAPLFYQPGK	3	1	48.4901	0.000226522	2485	2485	E9Q2H1	E3 ubiquitin-protein ligase UBR5 OS=Mus musculus GN=Ubr5 PE=2 SV=1	0	0	2	2	2	2	0.398184	0.4008	0.909347	Ubr5
WLDGASFDNER	WLDGAsFDNER	1	1	30.7856	0.00101184	322	327	E9Q2H1	E3 ubiquitin-protein ligase UBR5 OS=Mus musculus GN=Ubr5 PE=2 SV=1	2	0	0	0	0	0	-0.744431	-0.6227	0.921689	Ubr5
RRVSQEANLLTLAQK	RRVsQEANLLTLAQK	2	1	57.2604	1.33543e-08	453	456	E9Q2I4	Protein Elmsan1 OS=Mus musculus GN=Elmsan1 PE=4 SV=1	0	0	2	0	0	0	-0.737217	-0.6375	0.922593	Elmsan1
SFEPPPYTPPPILSPVR	SFEPPPYtPPPILsPVR	4	2	7.33542	0.00276468	640	647;653	E9Q2I4	Protein Elmsan1 OS=Mus musculus GN=Elmsan1 PE=4 SV=1	0	0	4	0	0	1	-1.42538	-1.2939	0.893866	Elmsan1
SFEPPPYTPPPILSPVR	SFEPPPYtPPPILSPVR	4	1	7.02315	0.00276689	640	647	E9Q2I4	Protein Elmsan1 OS=Mus musculus GN=Elmsan1 PE=4 SV=1	0	0	2	0	0	0	-0.841091	-0.7046	0.927994	Elmsan1
SFEPPPYTPPPILSPVR	SFEPPPYTPPPILsPVR	4	1	13.9946	0.00215487	640	653	E9Q2I4	Protein Elmsan1 OS=Mus musculus GN=Elmsan1 PE=4 SV=1	1	0	0	0	1	2	0.204863	0.168	0.884409	Elmsan1
SNSSEVTPPVLSVMGEATPVSIEPR	SNsSEVTPPVLSVMGEATPVSIEPR	7	1	5.03652	0.00645987	690	692	E9Q2I4	Protein Elmsan1 OS=Mus musculus GN=Elmsan1 PE=4 SV=1	0	1	0	1	1	0	-0.242373	-0.1834	0.933604	Elmsan1
VSQEANLLTLAQK	VsQEANLLTLAQK	2	1	29.2823	0.00106106	455	456	E9Q2I4	Protein Elmsan1 OS=Mus musculus GN=Elmsan1 PE=4 SV=1	0	0	1	0	0	0	-0.310179	-0.2419	0.964009	Elmsan1
SLPSSPLLTHQSISVR	sLPSsPLLTHQSISVR	6	2	9.64597	0.00253946	84	84;88	E9Q2K2	Protein TANC2 (Fragment) OS=Mus musculus GN=Tanc2 PE=2 SV=1	2	2	2	2	3	3	0.183222	0.2344	0.889532	Tanc2
SLPSSPLLTHQSISVR	sLPSSPLLTHQSISVR	6	1	13.2173	0.00223092	84	84	E9Q2K2	Protein TANC2 (Fragment) OS=Mus musculus GN=Tanc2 PE=2 SV=1	0	0	1	2	0	2	0.504943	0.4693	0.918296	Tanc2
AISLEGEPR	AIsLEGEPR	1	1	31.7689	0.000962634	412	414	E9Q2L2	Disks large homolog 2 OS=Mus musculus GN=Dlg2 PE=2 SV=1	0	4	0	0	0	0	-1.39364	-1.2835	0.900302	Dlg2
QAVMEEPSTEPLSPR	QAVMEEPSTEPLsPR	3	1	10.7553	0.00236084	3076	3088	E9Q2M9	Protein Wdfy4 OS=Mus musculus GN=Wdfy4 PE=2 SV=1	0	0	0	0	2	2	0.571307	0.5167	0.924099	Wdfy4
RGPEVEGSPVSEALR	RGPEVEGsPVSEALR	2	1	29.0789	0.00106633	1823	1830	E9Q2N1	Bromodomain and WD repeat-containing protein 1 (Fragment) OS=Mus musculus GN=Brwd1 PE=2 SV=1	2	2	0	2	1	0	-0.607375	-0.5874	0.920059	Brwd1
RLSLDIQSPPNIGLR	RLsLDIQSPPNIGLR	2	1	36.6316	0.0008454	695	697	E9Q2N1	Bromodomain and WD repeat-containing protein 1 (Fragment) OS=Mus musculus GN=Brwd1 PE=2 SV=1	0	0	0	0	0	6	1.31862	1.3328	0.692055	Brwd1
TGEYKPSPVNTLTR	TGEYKPsPVNTLTR	5	1	5.05291	0.00633898	1237	1243	E9Q2S0	Protein Pcdh7 OS=Mus musculus GN=Pcdh7 PE=2 SV=1	0	0	0	1	0	0	-0.249586	-0.2029	0.94229	Pcdh7
FLLYGLTGGK	FLLyGLtGGK	2	2	19.2063	0.0015357	2401	2404;2407	E9Q2T3	Protein Tnxb OS=Mus musculus GN=Tnxb PE=2 SV=1	0	0	4	0	0	0	-1.35036	-1.2523	0.922301	Tnxb
AITPPVASPVGRPLYLPPDK	AItPPVASPVGRPLYLPPDK	3	1	27.4902	0.00114342	539	541	E9Q2V5	Protein BC037034 OS=Mus musculus GN=BC037034 PE=4 SV=1	0	0	2	0	0	0	-0.68528	-0.611	0.920896	BC037034
AASPGPPGLETR	AAsPGPPGLETR	2	1	8.51853	0.00273	1810	1812	E9Q309	Protein Cep350 OS=Mus musculus GN=Cep350 PE=2 SV=1	0	1	0	1	1	1	-0.281326	-0.2277	0.956463	Cep350
AISPPVK	AIsPPVK	1	1	19.6638	0.001518	872	874	E9Q309	Protein Cep350 OS=Mus musculus GN=Cep350 PE=2 SV=1	0	0	0	0	1	0	-0.235159	-0.1852	0.935717	Cep350
DSLESAPSLSPVK	DSLESAPSLsPVK	4	1	7.52683	0.00276239	2212	2221	E9Q309	Protein Cep350 OS=Mus musculus GN=Cep350 PE=2 SV=1	0	0	0	0	0	2	0.190436	0.159	0.883809	Cep350
LLELRSPTELMK	LLELRsPTELMK	2	1	15.2073	0.00189157	2445	2450	E9Q309	Protein Cep350 OS=Mus musculus GN=Cep350 PE=2 SV=1	0	0	0	1	3	1	0.528026	0.4787	0.919585	Cep350
NEVHTMLGQSTEEIR	NEVHTMLGQsTEEIR	3	1	5.51459	0.00396895	130	139	E9Q327	Apolipoprotein E (Fragment) OS=Mus musculus GN=Apoe PE=2 SV=2	12	4	12	12	12	16	0.26257	0.7271	0.951098	Apoe
[truncated: 5,698 more rows]
