# Supplementary material for: Phosphoprotein network analysis of white adipose tissues unveils deregulated pathways in response to high-fat diet
Source: Sci Rep. 2016 May 16;6:25844. doi: 10.1038/srep25844 (PMC4867603; doi:10.1038/srep25844)
Supplement: Supplementary Table S2 [file srep25844-s3.xls]

## Sheet: Sheet1
Supplementary Table S2: List of all physical and functional interactions among regulated phosphoproteins
Edges	STRING	Reactome	MetaCore
PLEKHG2-FAM13A	Yes
PLEKHG2-ARHGAP31	Yes
ALDOA-PGM1	Yes
ANK1-ANK2	Yes
RPS6KA1-MAPK3	Yes
MLLT4-CTNND1	Yes
ALDOA-TALDO1	Yes
MAPK3-GAB2	Yes		Yes
UBC-ATXN3	Yes
AHNAK-ANXA2	Yes
RPS6KA1-RPS6KA3	Yes
AKT2-TBC1D4	Yes	Yes	Yes
ACSS2-ACLY	Yes
NCOR2-NCOR1	Yes
SPTAN1-ANK2	Yes
TCF7L2-TNIK	Yes	Yes
MYH10-MYL9	Yes	Yes
UBC-ANXA2	Yes
PLEKHG2-MYO9B	Yes
ENO3-TALDO1	Yes
ACSS2-FASN	Yes
MAPK3-MAP3K7	Yes
ACLY-ACACA	Yes
ALDOA-PDHA1	Yes
MAPK3-PRKCD	Yes	Yes
MYO5A-SLC2A4	Yes
SRRM1-HNRNPU	Yes
RPS6KA1-EIF4EBP1	Yes
MAP3K2-PAK1	Yes	Yes
ENAH-EVL	Yes
UBC-NPM1	Yes		Yes
MYO9B-ARHGEF6	Yes
ATXN2-ATXN3	Yes
MYO5A-TRIM3	Yes	Yes
AKT2-FOXO3	Yes	Yes	Yes
ACSS2-PDHA1	Yes
MYH10-PAK1	Yes
MAP3K2-PRKCD	Yes	Yes
PRKAB2-ACACA	Yes
MCF2L-MYO9B	Yes
GSTM7-GSTZ1	Yes
ENO3-ALDOA	Yes
MYO5A-DST	Yes
ANK1-SPTAN1	Yes	Yes
PRKAB2-SLC2A4	Yes	Yes
UBC-FOXO3	Yes
PGM1-TALDO1	Yes
NCOR2-SLC2A4	Yes
ARHGEF6-PAK1	Yes	Yes	Yes
HDAC7-NCOR2	Yes	Yes
SLC2A4-NCOR1	Yes
FASN-SIK2	Yes
PDHA1-TALDO1	Yes
MLLT4-SORBS1	Yes	Yes
UBC-EIF4EBP1	Yes
AKT2-AKT1S1	Yes		Yes
MCF2L-ARHGAP31	Yes
STAT1-CD44	Yes
MCF2L-FAM13A	Yes
STAT1-MAPK3	Yes
ACSS2-ACACA	Yes
TBC1D4-SLC2A4	Yes
LIPE-ACACA	Yes
MAPK3-STMN1	Yes	Yes	Yes
UBC-STAT1	Yes
NOP56-TCOF1	Yes
FAM13A-ARHGEF6	Yes
LIPE-FASN	Yes
CD44-IRF5	Yes
UBC-MAP3K7	Yes
ARHGEF6-ARHGAP31	Yes
MAPK3-RPS6KA3	Yes	Yes	Yes
ARHGEF2-ARHGAP31	Yes
STAT1-PRKCD	Yes
STAT1-IRF5	Yes
AKT2-EIF4EBP1	Yes
ACLY-FASN	Yes
MYO9B-ARHGEF2	Yes
EIF4G1-EIF4EBP1	Yes
SAMHD1-STAT1	Yes
MYO5A-AKT2	Yes
FAM13A-ARHGEF2	Yes
ANK1-CD44	Yes	Yes
ADCY6-PDE4B	Yes
MLLT4-LMO7	Yes
EPB4.1-CD44	Yes		Yes
MAPK3-EIF4EBP1	Yes		Yes
TCF7L2-VCAN	Yes		Yes
PTGES3-HSP90AB1	Yes		Yes
ENO3-TPM1	Yes
FASN-ACACA	Yes
CREM-RPS6KA1	Yes
AKT2-SLC2A4	Yes	Yes
UBC-MAP3K2	Yes
HDAC7-NCOR1	Yes	Yes
UBC-GGA3	Yes
UBC-FMR1	Yes
AKT1S1-AKT2		Yes
EIF4G1-UBC		Yes
ATXN3-RPS6KA1		Yes
ATXN3-UBC		Yes
FOXO3-HDAC7		Yes
PLEC-SPTAN1		Yes
FASN-HSP90AB1		Yes
EIF4EBP1-MAPK3		Yes
PARD3-UBC		Yes
GAB2-STAT1		Yes
GAB2-MAPK3		Yes
ACACA-PRKAB2		Yes
NCOR1-NCOR2		Yes
NCOR1-UBC		Yes
MAP3K2-UBC		Yes
MYH10-MYO5A		Yes
SORBS1-TPM1		Yes
RBM39-TRA2A		Yes
ACSS2-PGM1		Yes
LMO7-MLLT4		Yes
RNMT-STAT1		Yes
DST-PLEC		Yes
DST-TNIK		Yes
HNRNPU-SRRM1		Yes
ADD1-SPTAN1		Yes
ENAH-RPS6KA1		Yes
CTNND1-MLLT4		Yes
CTNND1-ENAH		Yes
ANK2-SPTAN1		Yes
ANK2-CD44		Yes
ARAF-PRKCD		Yes
ARAF-MAPK3		Yes
PNN-SRRM1		Yes
PNN-RBM39		Yes
DNAJC2-PNN		Yes
HSP90AB1-MAP3K7		Yes	Yes
HSP90AB1-SPTAN1		Yes
HSP90AB1-STAT1		Yes
HSP90AB1-RPS6KA3		Yes
HSP90AB1-RPS6KA1		Yes
SLC2A4-SORT1		Yes	Yes
SLC2A4-TBC1D4		Yes
NPM1-UBC		Yes	Yes
MYL9-SORBS1		Yes
MYL9-TPM1		Yes
ENO3-PGM1		Yes
ALDOA-ENO3		Yes
AKT2-MYO5A		Yes
AKT2-GAB2		Yes
AKT2-HSP90AB1		Yes
AKT2-SIK2		Yes
AKT2-TCF7L2		Yes
AKT2-STAT1		Yes
NCOR2-UBC		Yes
MAPK3-RPS6KA1		Yes	Yes
MAPK3-STAT1		Yes
MAPK3-NCOR2		Yes
MAP3K7-MAPK3		Yes
MAP3K7-RBM39		Yes
MAP3K7-NPM1		Yes	Yes
MAP3K7-UBC		Yes
CD44-VCAN		Yes
SPTAN1-STAT1		Yes
EVL-SPTAN1		Yes
EEF1D-TCF7L2		Yes
GYS1-UBC		Yes
PRKCD-STAT1		Yes	Yes
ADCY6-PRKCD		Yes
TCF7L2-WDTC1		Yes
MACF1-TCF7L2		Yes
MAPK3-DNAJC2			Yes
PRKCD-ADD1			Yes
AKT2-SRRM1			Yes
AKT2-MADD			Yes
NCOR2-TCF7L2			Yes
PRKCD-NOP56			Yes
AKT2-NPM1			Yes
MAPK3-ARHGEF2			Yes
MAPK3-SH3BP1			Yes
HDAC7-FASN			Yes
PLEC-DST			Yes
FOXO3-ACSS2			Yes
ACIN1-PRKCD			Yes
CD44-MAPK3			Yes
PRKCD-PLEC			Yes
MARK2-ARHGEF2			Yes
PRKCD-CD44			Yes
SIK3-HDAC7			Yes
PAK1-MAP3K2			Yes
PRKCD-MAPK3			Yes
STAT1-MAP1A			Yes
TCF7L2-AKT2			Yes
TCF7L2-SIK2			Yes
MARK2-EPB4.1			Yes
MAPK3-NPM1			Yes
STAT1-HSP90AB1			Yes
AKT2-ABLIM1			Yes
MARK2-SIK3			Yes
TRIM3-KIF21B			Yes
PAK1-ARHGEF6			Yes
MYH10-MCF2L			Yes
MAPK3-DST			Yes
NCOR1-HDAC7			Yes
MAPK3-BIN2			Yes
PRKCD-HIST1H1D			Yes
MAPK3-ABLIM1			Yes
FOXO3-AKT1S1			Yes
CREM-CREM			Yes
MAPK3-LMO7			Yes
PRKCD-SLC25A5			Yes
PAK1-PGM1			Yes
MAPK3-CREM			Yes
MAPK3-FOXO3			Yes
TCF7L2-MACF1			Yes
DNAJC2-USP20			Yes
MAPK3-MYO9B			Yes
PAK1-HIST1H1D			Yes
MAPK3-DAB2IP			Yes
PRKCD-MAP3K2			Yes
TCF7L2-ENAH			Yes
PRKCD-ENO3			Yes
AKT2-LMO7			Yes
MAPK3-SVIL			Yes
MAPK3-MARK2			Yes
NCOR2-IRF5			Yes
NCOR2-FASN			Yes
ATXN3-NCOR1			Yes
TNIK-TCF7L2			Yes
MAPK3-SRRM1			Yes
MAPK3-HDAC7			Yes
MAPK3-MAP4			Yes
MAPK3-ACIN1			Yes
MAPK3-MYL9			Yes
DAB2-MAP3K7			Yes
MAPK3-LIG1			Yes
MCRS1-FMR1			Yes
AKT2-PLEC			Yes
MAPK3-MAP1A			Yes
HSP90AB1-MAPK3			Yes
PRKCD-SRRM1			Yes
CAV2-MAPK3			Yes
MAPK3-LSP1			Yes
RPS6KA1-GAB2			Yes
MAPK3-ZRANB2			Yes
AKT2-ACLY			Yes
MAPK3-PHLDB1			Yes
AKT2-PAK1			Yes
FOXO3-TALDO1			Yes
MARK2-HDAC7			Yes
PRKCD-CREM			Yes
AKT2-MAPK3			Yes
MAPK3-LIPE			Yes
AKT2-ZRANB2			Yes
MAPK3-TPD52L2			Yes
NCOR1-TCF7L2			Yes
AKT2-MLLT4			Yes
MAPK3-AHNAK			Yes
PRKCD-CARD9			Yes
TCF7L2-DST			Yes
MAPK3-ADCY6			Yes
NCOR1-FASN			Yes
SIK2-HDAC7			Yes
MAPK3-MLLT4			Yes
PRKCD-ARHGEF2			Yes
MAPK3-GPSM3			Yes
MARK2-EIF4EBP1			Yes
SIK2-SIK3			Yes
MAPK3-SORBS2			Yes
TCF7L2-PDE4B			Yes
PRKCD-GYS1			Yes
MARK2-MAP4			Yes
PRKCD-TCOF1			Yes
HSP90AB1-AKT2			Yes
PAK1-MYL9			Yes
VCAN-CD44			Yes
TRIM3-MYO5A			Yes
PRKCD-EIF4EBP1			Yes
PRKCD-CTNND1			Yes
TCF7L2-CD44			Yes
CDC42BPA-HIST1H1D			Yes
AKT2-AHNAK			Yes
HNRNPU-HBB-B2			Yes
PRKCD-NPM1			Yes
PRKCD-LSP1			Yes
PAK1-STMN1			Yes
PRKCD-MYL9			Yes
PRKCD-ADCY6			Yes
AHSG-ANXA2			Yes
PRKCD-EIF4G1			Yes
RPS6KA1-EIF4G1			Yes
PAK1-MAPK3			Yes
MAPK3-ARHGAP31			Yes
PAK1-ARHGEF2			Yes
LCP1-MYO9B	Yes
