# Supplementary material for: Phosphoprotein network analysis of white adipose tissues unveils deregulated pathways in response to high-fat diet
Source: Sci Rep. 2016 May 16;6:25844. doi: 10.1038/srep25844 (PMC4867603; doi:10.1038/srep25844)
Supplement: Supplementary Table S3 [file srep25844-s4.xls]

## Sheet: NetworkParameters_nodes_476edge
Supplementary Table S3: Topological paremeters of integrated network
SUID	AverageShortestPathLength	BetweennessCentrality	ClosenessCentrality	Degree	Eccentricity	IsSingleNode	name	NeighborhoodConnectivity	NumberOfDirectedEdges	NumberOfUndirectedEdges	Object Type	PartnerOfMultiEdgedNodePairs	Radiality	selected	SelfLoops	shared name	Stress	TopologicalCoefficient	Status
18927	2.91892	0.00083577	0.342593	3	5	FALSE	PDE4B	15	3	0	Generic enzyme	0	0.68018	FALSE	0	PDE4B	118	0.376068	DOWN
19183	2.26351	0.0992536	0.441791	29	4	FALSE	PRKCD	6.96	29	0	Protein kinase	4	0.789414	FALSE	0	PRKCD	9800	0.0795181	UP
18929	2.38514	0.020031	0.419263	9	5	FALSE	ARHGEF2	18	9	0	Regulators (GDI, GAP, GEF)	0	0.769144	FALSE	0	ARHGEF2	2506	0.194444	DOWN
19185	2.87838	0.00932196	0.347418	7	4	FALSE	MYO5A	9.4	7	0	Generic binding protein	2	0.686937	FALSE	0	MYO5A	878	0.237838	UP
19186	2.7973	0.0210182	0.357488	8	4	FALSE	SLC2A4	7.85714	8	0	Transporter	1	0.70045	FALSE	0	SLC2A4	1420	0.184669	DOWN
18931	2.57432	0.00680014	0.388451	8	5	FALSE	MAP3K2	22.8	8	0	Protein kinase	3	0.737613	FALSE	0	MAP3K2	1550	0.330303	DOWN
19443	2.72297	0	0.367246	2	4	FALSE	ZRANB2	35	2	0	Transcription factor	0	0.712838	FALSE	0	ZRANB2	0	0.625	DOWN
19188	3.24324	0.0135135	0.308333	3	5	FALSE	HNRNPU	6.5	3	0	Generic binding protein	1	0.626126	FALSE	0	HNRNPU	1244	0.5	UP
22261	3.62162	0	0.276119	1	6	FALSE	LCP1	7	1	0	Generic binding protein	0	0.563063	FALSE	0	LCP1	0	0	UP
18934	2.82432	0.00058916	0.354067	3	5	FALSE	SOX6	24.3333	3	0	Transcription factor	0	0.695946	FALSE	0	SOX6	256	0.518519	DOWN
19190	2.47973	0.00686808	0.40327	8	4	FALSE	EIF4EBP1	19.1429	8	0	Generic binding protein	1	0.753378	FALSE	0	EIF4EBP1	1164	0.242315	DOWN
19446	2.82432	0	0.354067	1	5	FALSE	PHLDB1	47	1	0	Protein	0	0.695946	FALSE	0	PHLDB1	0	0	DOWN
19193	2.87838	0.00479653	0.347418	4	5	FALSE	ENAH	9.75	4	0	Generic binding protein	0	0.686937	FALSE	0	ENAH	366	0.257353	DOWN
18938	2.55405	0.0184514	0.391534	11	5	FALSE	NCOR1	11.6667	11	0	Generic binding protein	2	0.740991	FALSE	0	NCOR1	1564	0.159817	DOWN
19194	3.39865	0.000262	0.294235	2	5	FALSE	EVL	6.5	2	0	Generic binding protein	0	0.600225	FALSE	0	EVL	20	0.5	UP
18941	2.41216	0.0204723	0.414566	7	4	FALSE	MYL9	19	7	0	Generic binding protein	0	0.76464	FALSE	0	MYL9	1850	0.211111	DOWN
19197	2.85135	0.00479969	0.350711	5	5	FALSE	ARHGEF6	13.75	5	0	Regulators (GDI, GAP, GEF)	1	0.691441	FALSE	0	ARHGEF6	686	0.310976	UP
18943	3.69595	0	0.270567	1	6	FALSE	NAIP5	13	1	0		0	0.550676	FALSE	0	NAIP5	0	0	DOWN
19199	4	0	0.25	1	6	FALSE	ATXN2	4	1	0		0	0.5	FALSE	0	ATXN2	0	0	UP
19455	2.82432	0	0.354067	1	5	FALSE	TPD52L2	47	1	0	Generic binding protein	0	0.695946	FALSE	0	TPD52L2	0	0	DOWN
18945	2.59459	0.0358856	0.385417	15	5	FALSE	ACACA	9.14286	15	0	Generic enzyme	1	0.734234	FALSE	0	ACACA	3688	0.145161	DOWN
19460	3.25676	0	0.307054	1	5	FALSE	CARD9	25	1	0	Generic binding protein	0	0.623874	FALSE	0	CARD9	0	0	UP
19206	3.34459	0.00104834	0.29899	3	5	FALSE	PRKAB2	10.5	3	0	Generic binding protein	1	0.609234	FALSE	0	PRKAB2	52	0.5	UP
18952	3.58784	0	0.278719	1	6	FALSE	AMPK	14	1	0		0	0.568694	FALSE	0	AMPK	0	0	Predicted
19208	3.28378	0.00126594	0.304527	4	5	FALSE	MCF2L	5.25	4	0	Regulators (GDI, GAP, GEF)	0	0.619369	FALSE	0	MCF2L	102	0.425	DOWN
19210	1	0	1	1	1	FALSE	GSTM7	1	1	0		0	1	FALSE	0	GSTM7	0	0	DOWN
18955	2.51351	0.0188779	0.397849	14	4	FALSE	p38	8.71429	14	0		0	0.747748	FALSE	0	p38	2622	0.144133	Predicted
19211	1	0	1	1	1	FALSE	GSTZ1	1	1	0	Generic enzyme	0	1	FALSE	0	GSTZ1	0	0	DOWN
18956	2.7027	0.00034961	0.37	3	5	FALSE	ACIN1	28.6667	3	0	Generic binding protein	0	0.716216	FALSE	0	ACIN1	104	0.464481	UP
19468	2.82432	0	0.354067	1	5	FALSE	GPSM3	47	1	0	Generic binding protein	0	0.695946	FALSE	0	GPSM3	0	0	UP
18958	2.83108	0.00636214	0.353222	8	4	FALSE	CDK11	8.5	8	0		0	0.69482	FALSE	0	CDK11	1578	0.228571	Predicted
18959	2.57432	0.0111795	0.388451	9	4	FALSE	DST	12.75	9	0	Generic binding protein	1	0.737613	FALSE	0	DST	1472	0.1875	UP
18961	2.83108	0.00636214	0.353222	8	4	FALSE	CDK10	8.5	8	0		0	0.69482	FALSE	0	CDK10	1578	0.228571	Predicted
18963	2.76351	0.00940294	0.361858	9	4	FALSE	CDK18	9	9	0		0	0.706081	FALSE	0	CDK18	2076	0.219373	Predicted
18965	2.39865	0.0274989	0.416901	11	4	FALSE	FOXO3	13.4545	11	0	Transcription factor	0	0.766892	FALSE	0	FOXO3	3424	0.164336	UP
19221	2.47973	0.00543318	0.40327	9	4	FALSE	HDAC7	15.5	9	0	Generic enzyme	1	0.753378	FALSE	0	HDAC7	718	0.201299	DOWN
18970	2.75	0.0022445	0.363636	4	5	FALSE	LIG1	18	4	0	Generic enzyme	0	0.708333	FALSE	0	LIG1	606	0.346939	UP
19226	3.18243	0.00104104	0.314225	3	5	FALSE	SORBS1	6.66667	3	0		0	0.636261	FALSE	0	SORBS1	74	0.395833	DOWN
19229	2.97297	0	0.336364	3	4	FALSE	AKT1S1	17	3	0	Generic binding protein	1	0.671171	FALSE	0	AKT1S1	0	0.548387	DOWN
19485	4.23649	0	0.236045	1	6	FALSE	HBB-B2	2	1	0		0	0.460586	FALSE	0	HBB-B2	0	0	DOWN
18974	2.7027	0.00034961	0.37	3	5	FALSE	LSP1	28.6667	3	0	Generic binding protein	0	0.716216	FALSE	0	LSP1	104	0.464481	UP
19232	2.40541	0.0231615	0.41573	10	4	FALSE	CD44	14	10	0	Generic receptor	1	0.765766	FALSE	0	CD44	1602	0.157828	UP
18977	2.87162	0.00914939	0.348235	7	5	FALSE	PNN	8.14286	7	0	Transcription factor	0	0.688063	FALSE	0	PNN	700	0.241071	UP
19492	4.22973	0	0.236422	1	6	FALSE	AHSG	3	1	0	Generic binding protein	0	0.461712	FALSE	0	AHSG	0	0	DOWN
18981	2.60135	0.0173165	0.384416	11	5	FALSE	RPS6KA1	10.3	11	0	Protein kinase	1	0.733108	FALSE	0	RPS6KA1	1202	0.16129	UP
18983	2.26351	0.0536111	0.441791	13	4	FALSE	SRRM1	17.25	13	0	Generic binding protein	1	0.789414	FALSE	0	SRRM1	7072	0.170875	DOWN
18987	2.47973	0.00655978	0.40327	6	5	FALSE	STMN1	20.8333	6	0	Generic binding protein	0	0.753378	FALSE	0	STMN1	1434	0.258547	UP
18992	2.47973	0.0462376	0.40327	20	4	FALSE	TCF7L2	7.94118	20	0	Transcription factor	3	0.753378	FALSE	0	TCF7L2	4554	0.119485	UP
18997	3.72973	3.447e-05	0.268116	3	5	FALSE	TFEB	8.33333	3	0		0	0.545045	FALSE	0	TFEB	6	0.916667	UP
19254	2.89189	0.00149307	0.345794	4	5	FALSE	EIF4G1	14.25	4	0	Generic binding protein	0	0.684685	FALSE	0	EIF4G1	326	0.331395	DOWN
19256	3.29054	0	0.303901	1	5	FALSE	SAMHD1	14	1	0	Generic enzyme	0	0.618243	FALSE	0	SAMHD1	0	0	UP
19001	3.11486	3.984e-05	0.321041	4	5	FALSE	TNIK	13	4	0	Protein kinase	1	0.647523	FALSE	0	TNIK	4	0.433333	UP
19003	2.4527	0.0729303	0.407714	12	4	FALSE	CK2	7.58333	12	0		0	0.757883	FALSE	0	CK2	4612	0.103234	Predicted
19004	3.44595	0	0.290196	1	5	FALSE	CLN3	12	1	0		0	0.592342	FALSE	0	CLN3	0	0	UP
19262	2.66216	0	0.375635	4	4	FALSE	LMO7	26.6667	4	0	Generic binding protein	1	0.722973	FALSE	0	LMO7	0	0.430108	DOWN
19007	3.33108	0.00166875	0.300203	2	5	FALSE	MCRS1	7	2	0	Generic binding protein	0	0.611486	FALSE	0	MCRS1	126	0.5	UP
19264	2.7027	0.00169843	0.37	5	5	FALSE	EPB4.1	18.6	5	0		0	0.716216	FALSE	0	EPB4.1	292	0.330909	DOWN
19009	2.62838	0.0295679	0.380463	7	5	FALSE	MYO9B	11.4286	7	0	Regulators (GDI, GAP, GEF)	0	0.728604	FALSE	0	MYO9B	2648	0.178571	UP
19011	2.98649	0.0010092	0.334842	3	5	FALSE	NOP56	13.3333	3	0	Generic binding protein	0	0.668919	FALSE	0	NOP56	132	0.392157	UP
19268	3.43243	0	0.291339	1	5	FALSE	PTGES3	9	1	0	Generic enzyme	0	0.594595	FALSE	0	PTGES3	0	0	DOWN
19269	2.43919	0.0210974	0.409972	11	4	FALSE	HSP90AB1	13.8889	11	0	Generic binding protein	2	0.760135	FALSE	0	HSP90AB1	1686	0.177489	DOWN
19015	2.2973	0.0586327	0.435294	17	4	FALSE	STAT1	12.6429	17	0	Transcription factor	3	0.783784	FALSE	0	STAT1	5414	0.135008	UP
19271	3.31757	0.0004296	0.301426	3	5	FALSE	TPM1	5	3	0	Generic binding protein	0	0.613739	FALSE	0	TPM1	26	0.424242	DOWN
19017	3.44595	0	0.290196	1	5	FALSE	STEAP3	12	1	0		0	0.592342	FALSE	0	STEAP3	0	0	UP
19019	2.98649	0.0010092	0.334842	3	5	FALSE	TCOF1	13.3333	3	0	Transporter	0	0.668919	FALSE	0	TCOF1	132	0.392157	UP
19021	3.44595	0	0.290196	1	5	FALSE	VAMP4	12	1	0		0	0.592342	FALSE	0	VAMP4	0	0	UP
19278	3.57432	0	0.279773	1	6	FALSE	GGA3	15	1	0	Generic binding protein	0	0.570946	FALSE	0	GGA3	0	0	UP
19023	2.91892	0.00220053	0.342593	4	5	FALSE	VCAN	12.6667	4	0	Generic binding protein	1	0.68018	FALSE	0	VCAN	132	0.362745	UP
19280	3.47297	0.00181367	0.287938	2	6	FALSE	FMR1	8.5	2	0	Generic binding protein	0	0.587838	FALSE	0	FMR1	76	0.5	UP
19025	2.44595	0.00245204	0.40884	5	4	FALSE	ABLIM1	28.8	5	0	Generic binding protein	0	0.759009	FALSE	0	ABLIM1	498	0.342169	DOWN
19030	2.58108	0.00344233	0.387435	6	4	FALSE	ACLY	17.8333	6	0	Generic enzyme	0	0.736486	FALSE	0	ACLY	564	0.251174	DOWN
19033	2.78378	0.00733014	0.359223	9	4	FALSE	ACSS2	9.77778	9	0	Generic enzyme	0	0.702703	FALSE	0	ACSS2	846	0.209877	DOWN
19040	2.80405	0.0036665	0.356627	7	5	FALSE	ALDOA	12.1667	7	0	Generic enzyme	1	0.699324	FALSE	0	ALDOA	496	0.26087	DOWN
19043	2.84459	0.00457013	0.351544	6	5	FALSE	ANK1	9.5	6	0		0	0.692568	FALSE	0	ANK1	486	0.25	DOWN
19302	3.29054	0	0.303901	1	5	FALSE	RNMT	14	1	0	Generic enzyme	0	0.618243	FALSE	0	RNMT	0	0	UP
19047	2.92568	0	0.341801	1	5	FALSE	BCKDHA	39	1	0		0	0.679054	FALSE	0	BCKDHA	0	0	DOWN
19049	2.56757	0.00045748	0.389474	3	5	FALSE	CAV2	33.3333	3	0	Generic binding protein	0	0.738739	FALSE	0	CAV2	110	0.452055	DOWN
19307	3.0473	0.00040834	0.32816	2	5	FALSE	ADD1	17	2	0	Generic binding protein	0	0.658784	FALSE	0	ADD1	50	0.533333	DOWN
19055	2.92568	0	0.341801	1	5	FALSE	CPEB2	39	1	0	Generic binding protein	0	0.679054	FALSE	0	CPEB2	0	0	DOWN
19314	2.73649	0	0.365432	2	5	FALSE	ARAF	36	2	0		0	0.710586	FALSE	0	ARAF	0	0.610169	DOWN
19319	2.72973	0.0146424	0.366337	3	5	FALSE	DNAJC2	18.3333	3	0	Generic binding protein	0	0.711712	FALSE	0	DNAJC2	706	0.339869	UP
19066	2.78378	0.00128648	0.359223	4	5	FALSE	LIMCH1	21.25	4	0		0	0.702703	FALSE	0	LIMCH1	520	0.430851	DOWN
19326	3.79054	0	0.263815	1	5	FALSE	SORT1	7	1	0	GPCR	0	0.53491	FALSE	0	SORT1	0	0	DOWN
19073	2.77703	0.001507	0.360097	4	5	FALSE	MACF1	23.3333	4	0	Generic binding protein	1	0.703829	FALSE	0	MACF1	212	0.437908	DOWN
19077	2.39865	0.00961888	0.416901	10	5	FALSE	MARK2	15.6	10	0	Protein kinase	0	0.766892	FALSE	0	MARK2	1190	0.177273	DOWN
19081	2.7027	0.00842074	0.37	5	5	FALSE	MYH10	13.2	5	0	Generic binding protein	0	0.716216	FALSE	0	MYH10	708	0.246154	DOWN
19087	2.7973	0.00308077	0.357488	5	5	FALSE	PDHA1	14.4	5	0		0	0.70045	FALSE	0	PDHA1	532	0.282353	DOWN
19090	2.86486	0.00012685	0.349057	2	5	FALSE	PHKA2	30	2	0		0	0.689189	FALSE	0	PHKA2	76	0.690476	DOWN
19093	2.78378	0.00128648	0.359223	4	5	FALSE	PLXDC2	21.25	4	0		0	0.702703	FALSE	0	PLXDC2	520	0.430851	DOWN
19351	3.47297	0	0.287938	1	5	FALSE	EEF1D	17	1	0	Generic binding protein	0	0.587838	FALSE	0	EEF1D	0	0	DOWN
19353	3.00676	0.00088073	0.332584	2	5	FALSE	GYS1	20	2	0	Generic enzyme	0	0.665541	FALSE	0	GYS1	234	0.575758	DOWN
19098	2.94595	0.00327041	0.33945	5	4	FALSE	RBM39	8.6	5	0	Generic binding protein	0	0.675676	FALSE	0	RBM39	308	0.303704	DOWN
19101	2.46622	0.0049665	0.405479	6	5	FALSE	RPS6KA3	23.3333	6	0	Protein kinase	0	0.755631	FALSE	0	RPS6KA3	822	0.280488	DOWN
19362	3.08108	0	0.324561	1	5	FALSE	MADD	23	1	0	Regulators (GDI, GAP, GEF)	0	0.653153	FALSE	0	MADD	0	0	UP
19110	2.42568	0.00756017	0.412256	7	4	FALSE	SORBS2	22.7143	7	0	Generic binding protein	0	0.762387	FALSE	0	SORBS2	1954	0.271605	DOWN
19368	2.82432	0	0.354067	1	5	FALSE	SH3BP1	47	1	0	Generic binding protein	0	0.695946	FALSE	0	SH3BP1	0	0	UP
19122	2.78378	0.00357737	0.359223	5	5	FALSE	TRA2A	16.4	5	0	Generic binding protein	0	0.702703	FALSE	0	TRA2A	618	0.326531	DOWN
19380	2.72297	0	0.367246	2	5	FALSE	MAP1A	30.5	2	0	Generic binding protein	0	0.712838	FALSE	0	MAP1A	0	0.564815	UP
18871	2.62162	0.00925254	0.381443	14	5	FALSE	PAK2	7.07143	14	0		0	0.72973	FALSE	0	PAK2	1422	0.136778	Predicted
19127	3.35135	0.014222	0.298387	5	5	FALSE	TRIM3	7.75	5	0	Generic binding protein	1	0.608108	FALSE	0	TRIM3	2314	0.397059	DOWN
18872	2.58784	0.0238575	0.386423	10	4	FALSE	SPTAN1	10.4444	10	0		1	0.73536	FALSE	0	SPTAN1	1968	0.167608	DOWN
18874	1.93243	0.226221	0.517483	41	4	FALSE	PAK1	7.97436	41	0	Protein kinase	2	0.844595	FALSE	0	PAK1	20734	0.069697	UP
19130	2.75676	0.00131415	0.362745	3	5	FALSE	WDTC1	25.6667	3	0		0	0.707207	FALSE	0	WDTC1	290	0.465409	DOWN
18876	2.7027	0.0211083	0.37	13	5	FALSE	AKT	7.84615	13	0		0	0.716216	FALSE	0	AKT	3340	0.180113	Predicted
19389	4.34459	0	0.230171	1	6	FALSE	KIF21B	4	1	0	Generic binding protein	0	0.442568	FALSE	0	KIF21B	0	0	UP
18879	2.5	0.0128173	0.4	13	4	FALSE	CDC42BPA	12.2727	12	0	Protein kinase	0	0.75	FALSE	1	CDC42BPA	1408	0.171575	DOWN
19136	2.5	0.00547206	0.4	7	4	FALSE	NPM1	21.6667	7	0	Generic binding protein	1	0.75	FALSE	0	NPM1	1056	0.279221	UP
18881	2.57432	0.0348315	0.388451	21	5	FALSE	PKA	6.57143	21	0		0	0.737613	FALSE	0	PKA	5280	0.139535	Predicted
18882	3.56757	0	0.280303	1	6	FALSE	ABHD5	21	1	0		0	0.572072	FALSE	0	ABHD5	0	0	DOWN
19138	2.71622	0.00328078	0.368159	6	4	FALSE	PLEC	15.8	6	0	Generic binding protein	1	0.713964	FALSE	0	PLEC	492	0.279245	UP
19395	2.82432	0	0.354067	1	5	FALSE	BIN2	47	1	0	Generic binding protein	0	0.695946	FALSE	0	BIN2	0	0	UP
18884	2.89865	0.0024401	0.344988	6	5	FALSE	SIK1	9.5	6	0		0	0.683559	FALSE	0	SIK1	392	0.28125	Predicted
18885	2.62838	0.00325129	0.380463	6	5	FALSE	CREM	22	5	0	Transcription factor	0	0.728604	FALSE	1	CREM	352	0.329545	DOWN
19397	2.7027	0.00088412	0.37	3	5	FALSE	HIST1H1D	25	3	0	Generic binding protein	0	0.716216	FALSE	0	HIST1H1D	278	0.411111	UP
19142	3.59459	0.00025444	0.278195	3	6	FALSE	PLEKHG2	5.33333	3	0		0	0.567568	FALSE	0	PLEKHG2	36	0.722222	UP
18887	2.49324	0.0248437	0.401084	12	4	FALSE	PARD3	12.9167	12	0	Generic binding protein	0	0.751126	FALSE	0	PARD3	3692	0.178241	DOWN
19143	3.31081	0.0012574	0.302041	4	5	FALSE	FAM13A	5	4	0		0	0.614865	FALSE	0	FAM13A	248	0.444444	DOWN
18889	3.33108	0.00013025	0.300203	3	5	FALSE	MELK	12.3333	3	0		0	0.611486	FALSE	0	MELK	40	0.560606	Predicted
19145	2.75	0.00961433	0.363636	5	5	FALSE	ARHGAP31	13.4	5	0	Regulators (GDI, GAP, GEF)	0	0.708333	FALSE	0	ARHGAP31	1170	0.25098	DOWN
18891	2.58108	0.0119408	0.387435	13	4	FALSE	SIK3	12.2727	12	0	Protein kinase	0	0.736486	FALSE	1	SIK3	1978	0.18595	DOWN
19147	2.77703	0.00397428	0.360097	5	5	FALSE	PGM1	12.8	5	0	Generic enzyme	0	0.703829	FALSE	0	PGM1	494	0.257143	DOWN
19403	3.25676	0	0.307054	1	5	FALSE	SLC25A5	25	1	0		0	0.623874	FALSE	0	SLC25A5	0	0	DOWN
18893	3.33108	0.00013025	0.300203	3	5	FALSE	PASK	12.3333	3	0		0	0.611486	FALSE	0	PASK	40	0.560606	Predicted
19149	3.13514	8.427e-05	0.318966	4	5	FALSE	ANK2	8	4	0	Generic binding protein	1	0.644144	FALSE	0	ANK2	10	0.421053	DOWN
18895	2.35135	0.0214416	0.425287	14	4	FALSE	SIK2	14.8571	14	0	Protein kinase	0	0.774775	FALSE	0	SIK2	3400	0.165329	DOWN
19151	1.83108	0.312331	0.546125	53	4	FALSE	MAPK3	7.02128	53	0	Protein kinase	6	0.861486	FALSE	0	MAPK3	22878	0.0581924	DOWN
18897	2.96622	0.0010223	0.33713	5	5	FALSE	SNRK	10.6	5	0		0	0.672297	FALSE	0	SNRK	200	0.34	Predicted
19409	3.72297	0	0.268603	1	6	FALSE	USP20	3	1	0	Generic protease	0	0.546171	FALSE	0	USP20	0	0	DOWN
19154	3.10135	0.00187015	0.32244	5	5	FALSE	TALDO1	6.4	5	0	Generic enzyme	0	0.649775	FALSE	0	TALDO1	210	0.326316	DOWN
18900	2.38514	0.0212296	0.419263	12	4	FALSE	MLLT4	14.5	12	0	Generic binding protein	2	0.769144	FALSE	0	MLLT4	2214	0.167059	DOWN
19156	2.58784	0.0003673	0.386423	5	4	FALSE	GAB2	23.5	5	0	Generic binding protein	1	0.73536	FALSE	0	GAB2	56	0.356061	UP
19413	2.82432	0	0.354067	1	5	FALSE	DAB2IP	47	1	0	Regulators (GDI, GAP, GEF)	0	0.695946	FALSE	0	DAB2IP	0	0	DOWN
19158	2.58108	0.0647658	0.387435	19	5	FALSE	UBC	6.6	19	0		4	0.736486	FALSE	0	UBC	7280	0.118954	DOWN
19159	3.00676	0.0139942	0.332584	5	5	FALSE	ATXN3	8.75	5	0	Generic enzyme	1	0.665541	FALSE	0	ATXN3	832	0.294643	UP
18905	2.41892	0.0071838	0.413408	6	4	FALSE	LIPE	24	6	0	Generic enzyme	0	0.763514	FALSE	0	LIPE	1274	0.270833	DOWN
19161	2.67568	0.0115042	0.373737	3	4	FALSE	AHNAK	24.3333	3	0	Generic binding protein	0	0.720721	FALSE	0	AHNAK	620	0.413793	DOWN
19162	3.23649	0.0140384	0.308977	3	5	FALSE	ANXA2	6.33333	3	0	Generic binding protein	0	0.627252	FALSE	0	ANXA2	960	0.333333	DOWN
18907	2.7973	0.00424071	0.357488	6	5	FALSE	IRF5	10.1667	6	0	Transcription factor	0	0.70045	FALSE	0	IRF5	506	0.279412	DOWN
19419	2.82432	0	0.354067	1	5	FALSE	SVIL	47	1	0	Generic binding protein	0	0.695946	FALSE	0	SVIL	0	0	UP
19165	2.08784	0.0963126	0.478964	27	4	FALSE	AKT2	10.0435	27	0	Protein kinase	4	0.818694	FALSE	0	AKT2	8104	0.0896984	DOWN
19166	3.03378	0	0.329621	3	4	FALSE	TBC1D4	15	3	0	Regulators (GDI, GAP, GEF)	1	0.661036	FALSE	0	TBC1D4	0	0.555556	DOWN
18911	2.70946	0.0139595	0.369077	11	4	FALSE	CLK3	7.54545	11	0		0	0.71509	FALSE	0	CLK3	2650	0.177033	Predicted
18912	2.25676	0.0359606	0.443114	14	4	FALSE	NCOR2	13.7692	14	0	Generic binding protein	1	0.790541	FALSE	0	NCOR2	4704	0.138779	DOWN
18914	2.59459	0.0254785	0.385417	14	4	FALSE	CLK2	8.07143	14	0		0	0.734234	FALSE	0	CLK2	4244	0.153061	Predicted
19428	2.77703	0	0.360097	2	5	FALSE	MAP4	28.5	2	0	Generic binding protein	0	0.703829	FALSE	0	MAP4	0	0.558824	UP
18917	2.42568	0.0226707	0.412256	11	5	FALSE	CTNND1	16.3	11	0	Generic binding protein	1	0.762387	FALSE	0	CTNND1	2842	0.192771	DOWN
19175	3.00676	0.00513739	0.332584	6	5	FALSE	ENO3	8.8	6	0	Generic enzyme	1	0.665541	FALSE	0	ENO3	388	0.254545	DOWN
19432	3.58108	0	0.279245	1	5	FALSE	DAB2	6	1	0	Generic binding protein	0	0.56982	FALSE	0	DAB2	0	0	DOWN
19177	2.77703	0.00536591	0.360097	9	5	FALSE	FASN	9.77778	9	0	Generic enzyme	0	0.703829	FALSE	0	FASN	562	0.230159	DOWN
19179	2.58784	0.0199204	0.386423	8	4	FALSE	MAP3K7	13.8333	8	0	Protein kinase	2	0.73536	FALSE	0	MAP3K7	1352	0.207692	UP
18925	2.40541	0.0117513	0.41573	8	5	FALSE	ADCY6	23.1429	8	0	Generic enzyme	1	0.765766	FALSE	0	ADCY6	1740	0.256822	DOWN
